# Supplementary material for: Crystal structure of 3-meth­oxy­carbonyl-2-(4-meth­oxy­phen­yl)-8-oxo-1-aza­spiro[4.5]deca-1,6,9-trien-1-ium-1-olate
Source: Acta Crystallogr Sect E Struct Rep Online. 2014 Oct 29;70(Pt 11):o1200–1. doi: 10.1107/S1600536814023277 (PMC4257292; doi:10.1107/S1600536814023277)
Supplement: Supplementary file 1 [file e-70-o1200-sup1.cif]

##############################################################################
#                                                                            #
# This CIF contains the data in a paper accepted for publication in          #
# Acta Crystallographica Section E. It conforms to the requirements of       #
# Notes for Authors for Acta Crystallographica Section E, and has been       #
# peer reviewed under the auspices of the IUCr Commission on Journals.       #
#                                                                            #
# Full details of the Crystallographic Information File format               #
# are given in the paper "The Crystallographic Information File (CIF):       #
# a New Standard Archive File for Crystallography" by S. R. Hall, F. H.      #
# Allen and I. D. Brown [Acta Cryst. (1991), A47, 655-685].                  #
#                                                                            #
# The current version of the core CIF dictionary is obtainable from          #
# ftp://ftp.iucr.org/pub/cif_core.dic.                                       #
#                                                                            #
# Software is freely available for graphical display of the structure(s)     #
# in this CIF. For information consult the CIF software page                 #
# http://www.iucr.org/resources/cif/software.                                #
#                                                                            #
# This file may be used for bona fide research purposes within the           #
# scientific community so long as proper attribution is given to the journal # 
# article from which it was obtained.                                        #
#                                                                            #
##############################################################################
data_I
_audit_creation_method     SHELXL-2014
_chemical_name_systematic
;\
3-Methoxycarbonyl-2-(4-methoxyphenyl)-8-oxo-1-azaspiro[4.5]deca-1,6,9-\
trien-1-ium-1-olate
;
_chemical_name_common     ?
_chemical_formula_moiety     'C18 H17 N O5'
_chemical_formula_sum     'C18 H17 N O5'
_chemical_formula_iupac     'C18 H17 N O5'
_chemical_formula_weight     327.32
_chemical_melting_point     ?
_symmetry_space_group_name_hall     '-P 1'
_shelx_space_group_comment
;
The symmetry employed for this shelxl refinement is uniquely defined
by the following loop, which should always be used as a source of
symmetry information in preference to the above space-group names.
They are only intended as comments.
;
_space_group_crystal_system     triclinic
_space_group_name_H-M_alt     'P -1'
_space_group_name_Hall     '-P 1'
loop_
    _space_group_symop_operation_xyz
    'x, y, z'
    '-x, -y, -z'
_cell_length_a     6.0916(11)
_cell_length_b     8.7713(16)
_cell_length_c     15.167(3)
_cell_angle_alpha     80.255(6)
_cell_angle_beta     81.703(6)
_cell_angle_gamma     80.122(6)
_cell_volume     781.3(2)
_cell_formula_units_Z     2
_cell_measurement_reflns_used     109
_cell_measurement_theta_min     9.0
_cell_measurement_theta_max     38.4
_cell_measurement_temperature     100(2)
_exptl_crystal_description     prismatic
_exptl_crystal_colour     colourless
_exptl_crystal_size_max     0.47
_exptl_crystal_size_mid     0.20
_exptl_crystal_size_min     0.17
_exptl_crystal_density_diffrn     1.391
_exptl_crystal_density_meas     ?
_exptl_crystal_density_method     ?
_exptl_crystal_F_000     344
_exptl_absorpt_coefficient_mu     0.850
_exptl_absorpt_correction_type     multi-scan
_exptl_absorpt_process_details
;
(SADABS; Bruker, 2010)
;
_shelx_estimated_absorpt_T_min     0.691
_shelx_estimated_absorpt_T_max     0.869
_exptl_absorpt_correction_T_min     0.813
_exptl_absorpt_correction_T_max     1.000
_exptl_special_details     ?
_diffrn_ambient_temperature     100(2)
_diffrn_radiation_type     CuK\a
_diffrn_radiation_wavelength     1.54178
_diffrn_radiation_source     'fine-focus sealed tube'
_diffrn_radiation_monochromator     ?
_diffrn_measurement_device_type     'Bruker APEXII CCD'
_diffrn_measurement_method     '\f and \w scans'
_diffrn_detector_area_resol_mean     8.3333
_diffrn_reflns_number     14656
_diffrn_reflns_av_R_equivalents     0.0331
_diffrn_reflns_theta_min     2.977
_diffrn_reflns_theta_max     67.698
_diffrn_reflns_theta_full     67.679
_diffrn_measured_fraction_theta_max     0.975
_diffrn_measured_fraction_theta_full     0.975
_diffrn_reflns_limit_h_min     -5
_diffrn_reflns_limit_h_max     7
_diffrn_reflns_limit_k_min     -10
_diffrn_reflns_limit_k_max     10
_diffrn_reflns_limit_l_min     -18
_diffrn_reflns_limit_l_max     17
_refine_special_details     ?
_reflns_number_total     2771
_reflns_number_gt     2727
_reflns_threshold_expression     I>2\s(I)
_refine_ls_structure_factor_coef     Fsqd
_refine_ls_matrix_type     full
_refine_ls_R_factor_all     0.0427
_refine_ls_R_factor_gt     0.0422
_refine_ls_wR_factor_gt     0.1047
_refine_ls_wR_factor_ref     0.1053
_refine_ls_goodness_of_fit_ref     1.110
_refine_ls_restrained_S_all     1.110
_refine_ls_number_reflns     2771
_refine_ls_number_parameters     220
_refine_ls_number_restraints     0
_refine_ls_hydrogen_treatment     constr
_refine_ls_weighting_scheme     calc
_refine_ls_weighting_details
              'w=1/[\s^2^(Fo^2^)+(0.0542P)^2^+0.3281P] where P=(Fo^2^+2Fc^2^)/3'
_atom_sites_solution_hydrogens     geom
_atom_sites_solution_primary     ?
_atom_sites_solution_secondary     ?
_refine_ls_shift/su_max     0.000
_refine_ls_shift/su_mean     0.000
_refine_diff_density_max     0.276
_refine_diff_density_min     -0.347
_refine_ls_extinction_method
;
SHELXL2014 (Sheldrick, 2014)
;
_refine_ls_extinction_coef     0.043(2)
_refine_ls_extinction_expression
                                  'Fc^*^=kFc[1+0.001xFc^2^\l^3^/sin(2\q)]^-1/4^'
loop_
    _atom_type_symbol
    _atom_type_description
    _atom_type_scat_dispersion_real
    _atom_type_scat_dispersion_imag
    _atom_type_scat_source
    'C' 'C' 0.0181 0.0091
                         'International Tables Vol C Tables 4.2.6.8 and 6.1.1.4'
    'H' 'H' 0.0000 0.0000
                         'International Tables Vol C Tables 4.2.6.8 and 6.1.1.4'
    'N' 'N' 0.0311 0.0180
                         'International Tables Vol C Tables 4.2.6.8 and 6.1.1.4'
    'O' 'O' 0.0492 0.0322
                         'International Tables Vol C Tables 4.2.6.8 and 6.1.1.4'
_computing_data_collection
;
APEX2 (Bruker, 2010)
;
_computing_cell_refinement
;
SAINT (Bruker, 2010)
;
_computing_data_reduction
;
SAINT (Bruker, 2010)
;
_computing_structure_solution
;
SHELXS97 (Sheldrick, 2008)
;
_computing_structure_refinement
;
SHELXL2014 (Sheldrick, 2008)
;
_computing_molecular_graphics
;
<i>WinGX</i> (Farrugia, 2012) and <i>PLATON</i> (Spek, 2009)
;
_computing_publication_material
;
<i>publCIF</i> (Westrip, 2010)
;
loop_
    _atom_site_type_symbol
    _atom_site_label
    _atom_site_fract_x
    _atom_site_fract_y
    _atom_site_fract_z
    _atom_site_U_iso_or_equiv
    _atom_site_adp_type
    _atom_site_calc_flag
    _atom_site_occupancy
    _atom_site_disorder_assembly
    _atom_site_disorder_group
    O O2 0.20642(16) 0.89397(12) 0.62486(6) 0.0247(3) Uani d 1 . .
    O O5 0.19082(18) 0.28804(12) 0.01392(7) 0.0309(3) Uani d 1 . .
    O O1 0.19910(14) 0.44109(11) 0.32280(6) 0.0199(2) Uani d 1 . .
    O O4 0.91693(15) 0.79511(11) 0.19091(7) 0.0228(3) Uani d 1 . .
    O O3 0.54105(16) 0.85337(11) 0.19863(7) 0.0281(3) Uani d 1 . .
    N N1 0.38917(17) 0.48769(12) 0.29230(7) 0.0166(3) Uani d 1 . .
    C C8 -0.0287(2) 0.92550(17) 0.65513(10) 0.0252(3) Uani d 1 . .
    H H1A -0.1106 0.9720 0.6036 0.038 Uiso calc 1 . .
    H H1B -0.0535 0.9985 0.6991 0.038 Uiso calc 1 . .
    H H1C -0.0827 0.8276 0.6833 0.038 Uiso calc 1 . .
    C C5 0.2673(2) 0.80731(16) 0.55566(9) 0.0202(3) Uani d 1 . .
    C C4 0.1260(2) 0.72330(16) 0.52570(9) 0.0200(3) Uani d 1 . .
    H H3 -0.0222 0.7203 0.5551 0.024 Uiso calc 1 . .
    C C3 0.2017(2) 0.64391(15) 0.45269(9) 0.0189(3) Uani d 1 . .
    H H4 0.1048 0.5855 0.4333 0.023 Uiso calc 1 . .
    C C2 0.4179(2) 0.64816(15) 0.40712(9) 0.0177(3) Uani d 1 . .
    C C1 0.4981(2) 0.57613(15) 0.32644(9) 0.0173(3) Uani d 1 . .
    C C13 0.4972(2) 0.44582(15) 0.20162(9) 0.0180(3) Uani d 1 . .
    C C14 0.3688(2) 0.55382(15) 0.13203(9) 0.0186(3) Uani d 1 . .
    H H8 0.3569 0.6635 0.1312 0.022 Uiso calc 1 . .
    C C15 0.2712(2) 0.50353(16) 0.07177(9) 0.0202(3) Uani d 1 . .
    H H9 0.1934 0.5777 0.0293 0.024 Uiso calc 1 . .
    C C16 0.2811(2) 0.33526(16) 0.06944(9) 0.0216(3) Uani d 1 . .
    C C7 0.5596(2) 0.73034(16) 0.44026(9) 0.0207(3) Uani d 1 . .
    H H11 0.7083 0.7332 0.4114 0.025 Uiso calc 1 . .
    C C6 0.4867(2) 0.80683(16) 0.51396(9) 0.0223(3) Uani d 1 . .
    H H12 0.5863 0.8593 0.5363 0.027 Uiso calc 1 . .
    C C18 0.4924(2) 0.27616(15) 0.20004(9) 0.0197(3) Uani d 1 . .
    H H13 0.5580 0.2010 0.2454 0.024 Uiso calc 1 . .
    C C17 0.4002(2) 0.22581(16) 0.13799(9) 0.0213(3) Uani d 1 . .
    H H14 0.4117 0.1164 0.1379 0.026 Uiso calc 1 . .
    C C12 0.7367(2) 0.48121(15) 0.20051(9) 0.0196(3) Uani d 1 . .
    H H15A 0.7956 0.5274 0.1394 0.024 Uiso calc 1 . .
    H H15B 0.8389 0.3846 0.2199 0.024 Uiso calc 1 . .
    C C9 0.7139(2) 0.59949(15) 0.26787(9) 0.0186(3) Uani d 1 . .
    H H16 0.8422 0.5732 0.3049 0.022 Uiso calc 1 . .
    C C10 0.7081(2) 0.76464(16) 0.21684(9) 0.0195(3) Uani d 1 . .
    C C11 0.9377(3) 0.93704(17) 0.12808(10) 0.0270(3) Uani d 1 . .
    H H18A 0.8704 0.9329 0.0738 0.040 Uiso calc 1 . .
    H H18B 1.0968 0.9470 0.1118 0.040 Uiso calc 1 . .
    H H18C 0.8601 1.0274 0.1561 0.040 Uiso calc 1 . .
loop_
    _atom_site_aniso_label
    _atom_site_aniso_U_11
    _atom_site_aniso_U_22
    _atom_site_aniso_U_33
    _atom_site_aniso_U_12
    _atom_site_aniso_U_13
    _atom_site_aniso_U_23
    O2 0.0232(5) 0.0323(6) 0.0211(5) -0.0051(4) -0.0046(4) -0.0084(4)
    O5 0.0324(6) 0.0323(6) 0.0319(6) -0.0051(5) -0.0150(5) -0.0066(4)
    O1 0.0130(5) 0.0267(5) 0.0208(5) -0.0079(4) -0.0007(4) -0.0017(4)
    O4 0.0166(5) 0.0233(5) 0.0272(5) -0.0063(4) 0.0016(4) -0.0003(4)
    O3 0.0188(5) 0.0246(5) 0.0372(6) -0.0016(4) -0.0037(4) 0.0044(4)
    N1 0.0128(5) 0.0199(5) 0.0161(5) -0.0027(4) -0.0024(4) 0.0005(4)
    C8 0.0252(7) 0.0298(7) 0.0210(7) -0.0038(6) -0.0018(6) -0.0061(6)
    C5 0.0233(7) 0.0216(7) 0.0158(6) -0.0023(5) -0.0067(5) -0.0005(5)
    C4 0.0179(6) 0.0231(7) 0.0183(6) -0.0047(5) -0.0025(5) 0.0008(5)
    C3 0.0180(6) 0.0209(6) 0.0184(6) -0.0057(5) -0.0048(5) 0.0004(5)
    C2 0.0163(6) 0.0187(6) 0.0174(6) -0.0028(5) -0.0051(5) 0.0022(5)
    C1 0.0143(6) 0.0185(6) 0.0182(6) -0.0023(5) -0.0051(5) 0.0019(5)
    C13 0.0139(6) 0.0229(7) 0.0166(6) -0.0016(5) -0.0014(5) -0.0023(5)
    C14 0.0140(6) 0.0202(6) 0.0190(6) -0.0005(5) 0.0006(5) -0.0004(5)
    C15 0.0148(6) 0.0250(7) 0.0184(6) -0.0002(5) -0.0023(5) 0.0011(5)
    C16 0.0156(6) 0.0280(7) 0.0214(7) -0.0036(5) -0.0017(5) -0.0039(6)
    C7 0.0153(6) 0.0238(7) 0.0229(7) -0.0043(5) -0.0045(5) -0.0001(5)
    C6 0.0199(7) 0.0245(7) 0.0246(7) -0.0054(5) -0.0094(5) -0.0019(5)
    C18 0.0159(6) 0.0216(7) 0.0195(6) 0.0000(5) -0.0017(5) 0.0000(5)
    C17 0.0180(7) 0.0208(7) 0.0243(7) -0.0027(5) -0.0017(5) -0.0021(5)
    C12 0.0136(6) 0.0226(7) 0.0219(7) -0.0013(5) -0.0027(5) -0.0017(5)
    C9 0.0130(6) 0.0218(7) 0.0204(6) -0.0021(5) -0.0037(5) -0.0006(5)
    C10 0.0159(6) 0.0231(7) 0.0197(7) -0.0041(5) -0.0013(5) -0.0033(5)
    C11 0.0275(8) 0.0252(7) 0.0277(7) -0.0109(6) 0.0023(6) 0.0002(6)
_geom_special_details
;
All e.s.d.'s (except the e.s.d. in the dihedral angle between two l.s. planes)
are estimated using the full covariance matrix. The cell e.s.d.'s are taken
into account individually in the estimation of e.s.d.'s in distances, angles
and torsion angles; correlations between e.s.d.'s in cell parameters are only
used when they are defined by crystal symmetry. An approximate (isotropic)
treatment of cell e.s.d.'s is used for estimating e.s.d.'s involving l.s.
planes.
;
loop_
    _geom_bond_atom_site_label_1
    _geom_bond_atom_site_label_2
    _geom_bond_site_symmetry_2
    _geom_bond_distance
    _geom_bond_publ_flag
    O2 C5 . 1.3705(17) ?
    O2 C8 . 1.4339(17) ?
    O5 C16 . 1.2301(17) ?
    O1 N1 . 1.2905(14) ?
    O4 C10 . 1.3345(16) ?
    O4 C11 . 1.4462(17) ?
    O3 C10 . 1.2059(17) ?
    N1 C1 . 1.3121(17) ?
    N1 C13 . 1.5121(16) ?
    C8 H1A . 0.9800 ?
    C8 H1B . 0.9800 ?
    C8 H1C . 0.9800 ?
    C5 C4 . 1.3908(19) ?
    C5 C6 . 1.393(2) ?
    C4 C3 . 1.3884(19) ?
    C4 H3 . 0.9500 ?
    C3 C2 . 1.3996(19) ?
    C3 H4 . 0.9500 ?
    C2 C7 . 1.4067(18) ?
    C2 C1 . 1.4554(19) ?
    C1 C9 . 1.5014(18) ?
    C13 C18 . 1.4977(19) ?
    C13 C14 . 1.5066(18) ?
    C13 C12 . 1.5395(17) ?
    C14 C15 . 1.3289(19) ?
    C14 H8 . 0.9500 ?
    C15 C16 . 1.473(2) ?
    C15 H9 . 0.9500 ?
    C16 C17 . 1.4732(19) ?
    C7 C6 . 1.380(2) ?
    C7 H11 . 0.9500 ?
    C6 H12 . 0.9500 ?
    C18 C17 . 1.332(2) ?
    C18 H13 . 0.9500 ?
    C17 H14 . 0.9500 ?
    C12 C9 . 1.5519(18) ?
    C12 H15A . 0.9900 ?
    C12 H15B . 0.9900 ?
    C9 C10 . 1.5197(18) ?
    C9 H16 . 1.0000 ?
    C11 H18A . 0.9800 ?
    C11 H18B . 0.9800 ?
    C11 H18C . 0.9800 ?
loop_
    _geom_angle_atom_site_label_1
    _geom_angle_atom_site_label_2
    _geom_angle_atom_site_label_3
    _geom_angle_site_symmetry_1
    _geom_angle_site_symmetry_3
    _geom_angle
    _geom_angle_publ_flag
    C5 O2 C8 . . 116.78(10) ?
    C10 O4 C11 . . 115.74(11) ?
    O1 N1 C1 . . 128.90(11) ?
    O1 N1 C13 . . 116.85(10) ?
    C1 N1 C13 . . 114.09(10) ?
    O2 C8 H1A . . 109.5 ?
    O2 C8 H1B . . 109.5 ?
    H1A C8 H1B . . 109.5 ?
    O2 C8 H1C . . 109.5 ?
    H1A C8 H1C . . 109.5 ?
    H1B C8 H1C . . 109.5 ?
    O2 C5 C4 . . 124.47(12) ?
    O2 C5 C6 . . 115.89(12) ?
    C4 C5 C6 . . 119.64(12) ?
    C3 C4 C5 . . 119.90(12) ?
    C3 C4 H3 . . 120.1 ?
    C5 C4 H3 . . 120.1 ?
    C4 C3 C2 . . 121.34(12) ?
    C4 C3 H4 . . 119.3 ?
    C2 C3 H4 . . 119.3 ?
    C3 C2 C7 . . 117.62(12) ?
    C3 C2 C1 . . 123.04(12) ?
    C7 C2 C1 . . 119.31(12) ?
    N1 C1 C2 . . 125.30(12) ?
    N1 C1 C9 . . 110.32(11) ?
    C2 C1 C9 . . 124.32(11) ?
    C18 C13 C14 . . 113.42(11) ?
    C18 C13 N1 . . 109.22(10) ?
    C14 C13 N1 . . 106.44(10) ?
    C18 C13 C12 . . 112.45(11) ?
    C14 C13 C12 . . 113.17(11) ?
    N1 C13 C12 . . 101.15(10) ?
    C15 C14 C13 . . 123.35(12) ?
    C15 C14 H8 . . 118.3 ?
    C13 C14 H8 . . 118.3 ?
    C14 C15 C16 . . 121.39(12) ?
    C14 C15 H9 . . 119.3 ?
    C16 C15 H9 . . 119.3 ?
    O5 C16 C15 . . 121.67(13) ?
    O5 C16 C17 . . 121.42(13) ?
    C15 C16 C17 . . 116.89(12) ?
    C6 C7 C2 . . 121.25(12) ?
    C6 C7 H11 . . 119.4 ?
    C2 C7 H11 . . 119.4 ?
    C7 C6 C5 . . 120.13(12) ?
    C7 C6 H12 . . 119.9 ?
    C5 C6 H12 . . 119.9 ?
    C17 C18 C13 . . 123.01(12) ?
    C17 C18 H13 . . 118.5 ?
    C13 C18 H13 . . 118.5 ?
    C18 C17 C16 . . 121.73(13) ?
    C18 C17 H14 . . 119.1 ?
    C16 C17 H14 . . 119.1 ?
    C13 C12 C9 . . 105.07(10) ?
    C13 C12 H15A . . 110.7 ?
    C9 C12 H15A . . 110.7 ?
    C13 C12 H15B . . 110.7 ?
    C9 C12 H15B . . 110.7 ?
    H15A C12 H15B . . 108.8 ?
    C1 C9 C10 . . 112.58(11) ?
    C1 C9 C12 . . 103.83(10) ?
    C10 C9 C12 . . 109.86(11) ?
    C1 C9 H16 . . 110.1 ?
    C10 C9 H16 . . 110.1 ?
    C12 C9 H16 . . 110.1 ?
    O3 C10 O4 . . 124.52(12) ?
    O3 C10 C9 . . 125.53(12) ?
    O4 C10 C9 . . 109.87(11) ?
    O4 C11 H18A . . 109.5 ?
    O4 C11 H18B . . 109.5 ?
    H18A C11 H18B . . 109.5 ?
    O4 C11 H18C . . 109.5 ?
    H18A C11 H18C . . 109.5 ?
    H18B C11 H18C . . 109.5 ?
loop_
    _geom_hbond_atom_site_label_D
    _geom_hbond_atom_site_label_H
    _geom_hbond_atom_site_label_A
    _geom_hbond_site_symmetry_A
    _geom_hbond_distance_DH
    _geom_hbond_distance_HA
    _geom_hbond_distance_DA
    _geom_hbond_angle_DHA
    C8 H1C O1 2_566 0.98 2.59 3.4941(18) 153
    C4 H3 O1 2_566 0.95 2.38 3.1345(16) 136
    C3 H4 O1 . 0.95 2.22 2.8725(17) 125
    C14 H8 O3 . 0.95 2.57 3.3431(18) 138
    C15 H9 O5 2_565 0.95 2.56 3.3821(17) 146
    C18 H13 O2 2_666 0.95 2.54 3.4309(17) 155
    C17 H14 O3 1_545 0.95 2.38 3.2408(18) 151
    C12 H15A O5 2_665 0.99 2.60 3.5402(18) 159
    C9 H16 O1 1_655 1.00 2.31 3.2045(16) 148
_shelx_hkl_file
;
   1   0   0  356.14   15.90
   1   0   0  334.96   17.85
   2   0   0    2.70    0.15
   2   0   0    2.26    0.15
   3   0   0  211.61    9.88
   3   0   0  214.26    9.46
   3   0   0  184.57    9.79
   3   0   0  207.81   13.62
   4   0   0   94.20    4.57
   4   0   0  105.82    5.04
   4   0   0  109.61    7.04
   4   0   0  108.08    4.87
   4   0   0   99.05    4.80
   4   0   0  115.15    5.12
   5   0   0    3.20    0.18
   5   0   0    3.19    0.19
   5   0   0    3.28    0.20
   5   0   0    3.02    0.20
   5   0   0    3.52    0.19
   5   0   0    3.42    0.24
   5   0   0    3.10    0.19
   5   0   0    3.45    0.30
   5   0   0    3.91    0.21
   5   0   0    3.34    0.22
   5   0   0    3.32    0.22
   5   0   0    3.47    0.15
   5   0   0    3.56    0.22
   6   0   0    5.31    0.29
   6   0   0    5.49    0.28
   6   0   0    5.06    0.42
   6   0   0    5.76    0.22
   6   0   0    5.42    0.35
   6   0   0    5.30    0.28
   6   0   0    5.61    0.28
   7   0   0    2.47    0.13
   7   0   0    2.69    0.14
   6  -1   0    7.55    0.38
   6  -1   0    7.49    0.36
   6  -1   0    7.41    0.37
   6  -1   0    7.09    0.37
   6  -1   0    7.57    0.56
   5  -1   0   21.04    0.93
   5  -1   0   19.34    0.95
   5  -1   0   20.10    1.19
   5  -1   0   20.30    0.99
   5  -1   0   21.18    0.93
   5  -1   0   19.30    1.01
   5  -1   0   20.11    0.91
   5  -1   0   17.64    1.39
   5  -1   0   19.89    1.19
   4  -1   0    0.46    0.06
   4  -1   0    0.65    0.10
   4  -1   0    0.47    0.06
   4  -1   0    0.45    0.06
   4  -1   0    0.48    0.06
   4  -1   0    0.46    0.06
   4  -1   0    0.45    0.06
   3  -1   0   60.40    4.21
   3  -1   0   62.39    3.05
   3  -1   0   63.24    3.26
   3  -1   0   65.08    2.91
   2  -1   0  138.80    6.88
   2  -1   0  120.57    6.35
   2  -1   0  139.38    6.12
   1  -1   0  484.75   21.93
   1  -1   0  458.17   24.89
   0  -1   0  398.64   18.42
   0   1   0  304.16   17.59
   1   1   0  123.50    6.14
   1   1   0  123.96    5.69
   1   1   0  122.11    5.87
   2   1   0  383.38   17.38
   2   1   0  369.74   17.62
   3   1   0   13.22    0.90
   3   1   0   13.61    0.66
   3   1   0   13.63    0.63
   3   1   0   11.71    0.63
   4   1   0   25.34    1.70
   4   1   0   24.43    1.13
   4   1   0   24.83    1.18
   4   1   0   26.88    1.24
   4   1   0   22.55    1.15
   5   1   0   31.51    1.48
   5   1   0   31.97    1.67
   5   1   0   31.80    1.45
   5   1   0   30.93    1.59
   5   1   0   32.66    1.90
   5   1   0   28.51    1.51
   5   1   0   33.97    1.22
   5   1   0   32.63    1.46
   5   1   0   33.88    2.18
   5   1   0   30.89    1.69
   5   1   0   32.06    1.48
   5   1   0   31.16    2.20
   5   1   0   31.34    1.41
   6   1   0    2.37    0.11
   6   1   0    2.30    0.14
   6   1   0    2.59    0.18
   6   1   0    2.66    0.15
   6   1   0    2.39    0.15
   6   1   0    2.26    0.14
   6   1   0    2.43    0.22
   6   1   0    2.25    0.14
   7   1   0    5.12    0.28
   7   1   0    6.47    0.29
   7   1   0    6.63    0.28
   6  -2   0    3.58    0.20
   6  -2   0    3.75    0.19
   6  -2   0    3.30    0.19
   6  -2   0    3.48    0.30
   6  -2   0    3.44    0.19
   5  -2   0   20.93    0.92
   5  -2   0   19.27    0.94
   5  -2   0   19.57    1.39
   5  -2   0   19.03    0.98
   5  -2   0   20.15    0.90
   5  -2   0   19.59    0.92
   5  -2   0   19.88    1.19
  -5   2   0   19.27    0.85
   4  -2   0    4.76    0.20
   4  -2   0    5.22    0.27
   4  -2   0    5.63    0.28
   4  -2   0    5.49    0.43
   4  -2   0    5.63    0.31
   4  -2   0    5.09    0.29
   4  -2   0    5.21    0.29
   4  -2   0    5.12    0.30
   4  -2   0    5.88    0.30
  -4   2   0    5.51    0.26
   3  -2   0  442.22   22.86
   3  -2   0  455.89   21.13
   3  -2   0  435.79   21.29
   3  -2   0  406.88   21.12
   3  -2   0  457.31   29.47
  -3   2   0  444.38   18.11
   2  -2   0   59.15    2.79
   2  -2   0   52.23    2.47
   2  -2   0   48.77    2.34
   2  -2   0   55.90    2.56
  -2   2   0   52.62    2.30
  -2   2   0   51.63    2.21
   0  -2   0   34.30    1.78
   0   2   0   33.72    1.70
   1   2   0  114.35    5.55
   1   2   0  113.92    5.49
   1   2   0  111.62    5.44
   1   2   0  117.10    4.38
   1   2   0  125.38    5.83
   2   2   0   11.10    0.58
   2   2   0   11.25    0.57
   2   2   0   10.98    0.60
   2   2   0   11.72    0.57
   2   2   0   11.70    0.56
   2   2   0   12.53    0.55
   3   2   0  167.44   11.49
   3   2   0  174.03    8.34
   3   2   0  166.66    8.87
   3   2   0  183.03    8.00
   4   2   0    0.04    0.02
   4   2   0    0.03    0.03
   4   2   0    0.01    0.03
   4   2   0    0.02    0.02
   4   2   0    0.01    0.04
   4   2   0    0.01    0.04
   4   2   0    0.00    0.02
   4   2   0    0.01    0.02
   5   2   0    9.04    0.47
   5   2   0   10.18    0.39
   5   2   0    9.62    0.46
   5   2   0   10.53    0.56
   5   2   0    8.52    0.46
   5   2   0    9.34    0.47
   5   2   0    9.32    0.47
   5   2   0   10.21    0.71
   5   2   0    8.88    0.52
   5   2   0    9.34    0.53
   5   2   0   10.00    0.61
   5   2   0   11.09    0.75
   6   2   0    0.05    0.04
   6   2   0    0.04    0.05
   6   2   0    0.04    0.02
   6   2   0    0.07    0.05
   6   2   0    0.03    0.08
   6   2   0    0.06    0.03
   6   2   0    0.04    0.03
   6   2   0    0.03    0.03
   6   2   0    0.08    0.03
   7   2   0    6.68    0.40
   7   2   0    6.25    0.31
   7   2   0    6.49    0.25
   6  -3   0    0.14    0.04
   6  -3   0    0.17    0.02
   6  -3   0    0.14    0.03
   6  -3   0    0.13    0.04
   5  -3   0    7.41    0.39
   5  -3   0    7.43    0.37
   5  -3   0    7.50    0.37
   5  -3   0    8.15    0.37
   5  -3   0    7.40    0.57
   5  -3   0    6.74    0.39
  -5   3   0    7.14    0.35
   4  -3   0    1.29    0.11
   4  -3   0    1.24    0.09
   4  -3   0    1.13    0.07
   4  -3   0    1.01    0.15
   4  -3   0    1.23    0.10
  -4   3   0    1.17    0.09
   3  -3   0    0.67    0.07
   3  -3   0    0.57    0.08
   3  -3   0    0.64    0.06
   3  -3   0    0.69    0.07
  -3   3   0    0.61    0.06
   2  -3   0    5.73    0.29
   2  -3   0    6.15    0.30
   2  -3   0    5.69    0.34
   2  -3   0    5.43    0.27
  -2   3   0    5.39    0.26
   1  -3   0   18.26    0.90
   1  -3   0   20.77    1.00
   1  -3   0   17.86    0.83
  -1   3   0   17.46    0.78
  -1   3   0   17.70    0.83
  -1   3   0   19.13    0.93
   0  -3   0  247.85   11.89
   0   3   0  206.90    9.78
   0   3   0  234.39   11.46
   1   3   0  353.01   13.53
   1   3   0  353.32   18.49
   1   3   0  399.48   17.95
   1   3   0  322.94   15.33
   1   3   0  368.97   16.92
   1   3   0  359.30   16.85
   1   3   0  362.15   17.12
   2   3   0   45.15    2.18
   2   3   0   46.43    2.21
   2   3   0   44.94    2.37
   2   3   0   46.14    2.15
   2   3   0   45.01    2.15
   2   3   0   46.37    2.29
   2   3   0   43.76    1.73
   3   3   0    0.26    0.07
   3   3   0    0.29    0.05
   3   3   0    0.23    0.04
   3   3   0    0.32    0.06
   3   3   0    0.23    0.04
   3   3   0    0.29    0.06
   4   3   0   45.54    2.02
   4   3   0   44.95    2.44
   4   3   0   45.78    3.15
   4   3   0   45.80    1.75
   4   3   0   49.35    2.27
   4   3   0   44.71    2.13
   4   3   0   47.62    3.12
   4   3   0   46.09    2.74
   4   3   0   43.66    2.12
   4   3   0   47.63    2.07
   4   3   0   47.08    2.75
   5   3   0    2.43    0.25
   5   3   0    2.10    0.13
   5   3   0    2.52    0.19
   5   3   0    1.86    0.15
   5   3   0    2.03    0.13
   5   3   0    2.14    0.14
   5   3   0    2.45    0.18
   5   3   0    2.11    0.14
   5   3   0    2.00    0.11
   5   3   0    2.32    0.21
   6   3   0   13.00    0.85
   6   3   0   14.12    0.67
   6   3   0   13.92    0.64
   6   3   0   13.74    0.55
   6   3   0   13.92    0.77
   6   3   0   14.71    0.65
   6   3   0   14.87    0.67
   6   3   0   13.70    1.02
   7   3   0    1.20    0.07
   7   3   0    1.26    0.10
   7   3   0    1.25    0.06
   6  -4   0    3.10    0.16
   6  -4   0    3.73    0.15
   6  -4   0    2.78    0.21
   6  -4   0    3.77    0.17
   5  -4   0    0.29    0.04
   5  -4   0    0.31    0.04
   5  -4   0    0.37    0.09
   5  -4   0    0.34    0.06
   5  -4   0    0.39    0.06
  -5   4   0    0.34    0.12
  -5   4   0    0.29    0.05
   4  -4   0    2.45    0.16
   4  -4   0    2.09    0.23
   4  -4   0    2.14    0.15
   4  -4   0    2.21    0.13
   4  -4   0    2.26    0.12
  -4   4   0    2.11    0.25
  -4   4   0    2.21    0.14
   3  -4   0    0.00    0.03
   3  -4   0    0.02    0.01
   3  -4   0    0.10    0.02
   3  -4   0    0.04    0.02
   3  -4   0    0.02    0.03
   3  -4   0    0.09    0.02
  -3   4   0    0.02    0.03
   2  -4   0   10.63    0.50
   2  -4   0   10.09    0.59
   2  -4   0   10.52    0.52
   2  -4   0   10.36    0.48
  -2   4   0   10.50    0.51
  -2   4   0   10.08    0.46
   1  -4   0    9.28    0.39
   1  -4   0    9.20    0.43
   1  -4   0    9.07    0.46
  -1   4   0    9.18    0.48
  -1   4   0    8.99    0.40
   0  -4   0   80.48    3.50
   0  -4   0   78.13    3.27
   0   4   0   79.02    3.43
   0   4   0   77.12    3.00
   0   4   0   81.91    3.97
   0   4   0   82.77    3.79
   0   4   0   78.25    4.10
  -1  -4   0    0.42    0.03
   1   4   0    0.51    0.07
   1   4   0    0.43    0.04
   1   4   0    0.41    0.07
   1   4   0    0.40    0.05
   1   4   0    0.51    0.05
   1   4   0    0.50    0.06
   1   4   0    0.54    0.04
  -2  -4   0   13.93    0.61
   2   4   0   15.49    0.72
   2   4   0   15.23    0.72
   2   4   0   14.76    0.81
   2   4   0   15.24    0.73
   2   4   0   15.10    0.59
   2   4   0   15.37    0.78
   2   4   0   12.36    0.66
   2   4   0   14.81    0.72
   3   4   0   30.96    1.48
   3   4   0   31.86    1.84
   3   4   0   27.88    1.58
   3   4   0   31.27    1.51
   3   4   0   30.40    1.64
   3   4   0   31.76    1.49
   4   4   0   55.73    2.67
   4   4   0   60.97    3.46
   4   4   0   61.53    3.98
   4   4   0   56.48    2.70
   4   4   0   58.68    2.86
   4   4   0   60.63    3.08
   4   4   0   59.30    3.09
   4   4   0   53.96    2.60
   4   4   0   57.42    2.55
   4   4   0   58.91    2.21
   4   4   0   56.10    2.98
   4   4   0   62.23    3.48
   5   4   0   23.35    1.27
   5   4   0   24.24    1.52
   5   4   0   26.61    1.53
   5   4   0   25.72    0.97
   5   4   0   25.08    1.15
   5   4   0   25.27    1.18
   5   4   0   25.75    1.13
   5   4   0   25.66    1.19
   5   4   0   25.22    1.37
   5   4   0   25.97    1.79
   6   4   0    2.82    0.20
   6   4   0    3.06    0.17
   6   4   0    2.92    0.13
   6   4   0    2.56    0.27
   6   4   0    3.02    0.15
   6   4   0    2.45    0.20
   6   4   0    3.11    0.16
   7   4   0    0.17    0.03
   5  -5   0    5.00    0.39
   5  -5   0    4.78    0.27
   5  -5   0    4.99    0.25
   5  -5   0    4.84    0.22
   4  -5   0   11.74    0.44
   4  -5   0   11.71    0.51
   4  -5   0   11.39    0.61
   4  -5   0   12.90    0.89
   4  -5   0   12.03    0.60
  -4   5   0   11.35    0.54
  -4   5   0   12.56    0.81
   3  -5   0    2.59    0.13
   3  -5   0    2.50    0.16
   3  -5   0    2.36    0.10
   3  -5   0    2.51    0.11
  -3   5   0    2.53    0.15
   2  -5   0   27.42    1.14
   2  -5   0   27.64    1.49
   2  -5   0   26.85    1.24
   2  -5   0   26.52    0.99
   2  -5   0   27.21    0.91
   2  -5   0   28.96    1.35
  -2   5   0   29.01    1.27
  -2   5   0   26.04    1.67
  -2   5   0   29.01    1.17
   1  -5   0   24.53    1.30
   1  -5   0   24.12    1.00
   1  -5   0   24.65    1.09
  -1   5   0   24.45    1.10
  -1   5   0   22.60    1.43
  -1   5   0   23.58    1.01
   0  -5   0   16.16    0.75
   0  -5   0   16.92    0.68
   0   5   0   15.96    0.64
   0   5   0   15.78    0.87
   0   5   0   15.81    0.85
   0   5   0   17.38    0.79
   0   5   0   15.89    0.76
   0   5   0   15.74    0.79
  -1  -5   0   80.26    3.28
   1   5   0   79.60    3.81
   1   5   0   76.88    3.45
   1   5   0   84.12    3.77
   1   5   0   81.58    3.76
   1   5   0   71.94    4.74
   1   5   0   83.60    4.01
   1   5   0   80.31    4.13
   1   5   0   80.39    3.02
  -2  -5   0    2.81    0.13
   2   5   0    2.93    0.20
   2   5   0    2.58    0.18
   2   5   0    2.86    0.17
   2   5   0    2.75    0.18
   2   5   0    3.19    0.22
   2   5   0    2.88    0.17
   2   5   0    2.99    0.15
   2   5   0    2.87    0.21
   3   5   0   -0.01    0.03
   3   5   0    0.02    0.05
   3   5   0    0.05    0.03
   3   5   0    0.01    0.03
   3   5   0    0.06    0.05
   3   5   0    0.00    0.02
   3   5   0    0.01    0.07
   3   5   0    0.19    0.09
   3   5   0    0.03    0.04
   3   5   0    0.08    0.02
   4   5   0   16.40    0.78
   4   5   0   16.28    0.84
   4   5   0   15.96    0.83
   4   5   0   16.73    1.17
   4   5   0   16.49    1.00
   4   5   0   15.53    0.63
   4   5   0   16.10    0.90
   4   5   0   16.61    0.83
   4   5   0   15.80    0.76
   4   5   0   16.30    0.95
   5   5   0   70.33    4.05
   5   5   0   67.64    2.58
   5   5   0   73.90    3.13
   5   5   0   68.89    3.60
   5   5   0   66.14    4.65
   5   5   0   65.00    3.04
   5   5   0   67.64    3.16
   6   5   0   19.51    1.37
   6   5   0   19.69    0.75
   6   5   0   19.55    1.06
   6   5   0   20.33    0.92
   6   5   0   19.84    1.53
   6   5   0   18.40    1.17
   5  -6   0    0.48    0.05
   5  -6   0    0.52    0.05
   4  -6   0   52.37    2.32
   4  -6   0   52.18    1.77
   4  -6   0   49.49    3.40
   4  -6   0   50.82    2.05
  -4   6   0   47.07    2.97
  -4   6   0   48.32    2.09
   3  -6   0   11.77    0.47
   3  -6   0   10.24    0.81
   3  -6   0   11.50    0.41
   3  -6   0   10.98    0.37
   3  -6   0   10.04    0.56
  -3   6   0   10.74    0.73
  -3   6   0   10.82    0.49
   2  -6   0    1.60    0.12
   2  -6   0    1.66    0.08
   2  -6   0    1.52    0.08
   2  -6   0    1.52    0.09
  -2   6   0    1.47    0.12
  -2   6   0    1.54    0.17
  -2   6   0    1.60    0.20
  -2   6   0    1.45    0.10
   1  -6   0    7.23    0.30
   1  -6   0    7.56    0.34
   1  -6   0    8.32    0.40
   1  -6   0    7.26    0.47
   1  -6   0    7.78    0.28
   1  -6   0    8.14    0.28
  -1   6   0    8.33    0.34
  -1   6   0    8.03    0.41
  -1   6   0    8.23    0.44
  -1   6   0    7.85    0.31
  -1   6   0    7.71    0.31
   0  -6   0   10.26    0.38
   0  -6   0   10.63    0.52
   0  -6   0   11.11    0.46
   0   6   0   11.37    0.55
   0   6   0   10.44    0.44
   0   6   0   10.76    0.61
   0   6   0   10.30    0.41
   0   6   0   11.28    0.56
   0   6   0   10.98    0.55
   0   6   0   10.50    0.59
  -1  -6   0    9.75    0.37
  -1  -6   0   11.11    0.51
  -1  -6   0   10.58    0.45
   1   6   0   11.76    0.60
   1   6   0   10.91    0.44
   1   6   0   10.10    0.53
   1   6   0    9.88    0.39
   1   6   0   10.36    0.53
   1   6   0   10.58    0.61
   1   6   0   10.56    0.54
   1   6   0   10.63    0.53
  -2  -6   0   36.35    1.53
  -2  -6   0   35.65    1.41
   2   6   0   33.35    1.42
   2   6   0   35.40    1.65
   2   6   0   32.73    2.06
   2   6   0   35.80    1.64
   2   6   0   33.86    1.65
   2   6   0   33.17    1.76
   2   6   0   32.70    1.58
   2   6   0   35.68    1.32
   2   6   0   31.25    1.57
   2   6   0   32.63    1.80
   2   6   0   36.11    1.83
   2   6   0   31.35    1.21
   2   6   0   34.16    1.52
   3   6   0    0.37    0.08
   3   6   0    0.35    0.08
   3   6   0    0.36    0.06
   3   6   0    0.42    0.04
   3   6   0    0.31    0.05
   3   6   0    0.44    0.06
   3   6   0    0.45    0.08
   3   6   0    0.33    0.05
   3   6   0    0.33    0.11
   4   6   0  102.07    5.09
   4   6   0  105.07    7.24
   4   6   0  103.32    5.62
   4   6   0  110.34    5.63
   4   6   0  116.28    4.91
   4   6   0  110.16    4.94
   4   6   0  107.56    5.49
   4   6   0  106.86    6.40
   5   6   0    3.40    0.31
   5   6   0    3.33    0.19
   5   6   0    3.92    0.24
   5   6   0    2.96    0.25
   5   6   0    3.27    0.32
   6   6   0   15.35    0.85
   6   6   0   16.42    0.74
   6   6   0   15.52    1.24
   4  -7   0    0.61    0.06
   4  -7   0    0.49    0.04
   4  -7   0    0.53    0.06
   4  -7   0    0.53    0.03
   3  -7   0   48.44    3.37
   3  -7   0   49.62    2.03
   3  -7   0   50.78    1.76
   2  -7   0   71.89    2.50
   2  -7   0   65.48    3.12
   2  -7   0   73.44    2.31
   2  -7   0   72.84    2.88
  -2   7   0   71.10    3.11
  -2   7   0   71.80    2.36
  -2   7   0   66.83    3.33
   1  -7   0   24.49    1.14
   1  -7   0   24.83    0.83
   1  -7   0   25.60    0.86
  -1   7   0   24.95    1.21
  -1   7   0   22.58    1.21
  -1   7   0   25.28    1.18
  -1   7   0   25.75    0.88
  -1   7   0   25.89    0.91
   0  -7   0    3.63    0.18
   0  -7   0    3.83    0.15
   0  -7   0    4.05    0.23
   0   7   0    3.86    0.23
   0   7   0    3.59    0.19
   0   7   0    3.73    0.27
   0   7   0    3.75    0.27
   0   7   0    3.83    0.17
   0   7   0    3.59    0.18
   0   7   0    3.95    0.23
  -1  -7   0   14.38    0.65
  -1  -7   0   13.87    0.58
  -1  -7   0   13.30    0.48
   1   7   0   13.97    0.69
   1   7   0   13.39    0.51
   1   7   0   12.77    0.49
   1   7   0   13.89    0.79
   1   7   0   12.83    0.67
   1   7   0   13.74    0.69
  -2  -7   0   11.36    0.54
  -2  -7   0   11.42    0.48
  -2  -7   0   10.94    0.39
   2   7   0   11.17    0.58
   2   7   0   10.96    0.63
   2   7   0   11.32    0.67
   2   7   0   10.61    0.41
   2   7   0   11.10    0.57
   2   7   0   10.40    0.54
   2   7   0   12.00    0.90
   2   7   0   10.38    0.56
  -3  -7   0  108.30    4.42
   3   7   0  109.00    5.48
   3   7   0  109.24    5.61
   3   7   0  102.34    5.61
   3   7   0  106.26    5.08
   3   7   0  106.27    4.92
   3   7   0  110.59    5.08
   4   7   0   11.11    0.85
   4   7   0   10.43    0.51
   4   7   0   10.64    0.60
   4   7   0   10.12    0.54
   4   7   0    8.87    0.64
   5   7   0    0.39    0.08
   5   7   0    0.43    0.06
   5   7   0    0.40    0.09
   5   7   0    0.32    0.07
   3  -8   0    0.74    0.07
   3  -8   0    0.78    0.05
  -3   8   0    0.69    0.07
   2  -8   0   24.72    0.80
  -2   8   0   23.50    0.84
   1  -8   0    0.04    0.02
   1  -8   0    0.06    0.02
   1  -8   0    0.06    0.04
  -1   8   0    0.08    0.07
  -1   8   0    0.06    0.05
  -1   8   0    0.07    0.03
   0  -8   0    4.81    0.28
   0  -8   0    5.18    0.19
   0  -8   0    5.11    0.23
   0   8   0    4.82    0.28
   0   8   0    5.09    0.22
   0   8   0    4.61    0.32
   0   8   0    5.06    0.29
   0   8   0    5.32    0.22
  -1  -8   0   31.53    1.41
  -1  -8   0   29.91    1.29
  -1  -8   0   31.80    1.06
   1   8   0   31.17    1.11
   1   8   0   29.87    1.50
   1   8   0   30.41    1.49
   1   8   0   30.32    1.42
   1   8   0   31.57    1.65
  -2  -8   0    3.65    0.21
  -2  -8   0    3.60    0.17
  -2  -8   0    3.64    0.14
   2   8   0    3.65    0.25
   2   8   0    3.38    0.22
   2   8   0    3.33    0.23
   2   8   0    3.55    0.15
  -3  -8   0   22.21    0.94
   3   8   0   23.37    1.76
   3   8   0   22.15    1.22
   3   8   0   23.45    1.06
   3   8   0   20.71    1.26
   4   8   0   12.02    0.71
   4   8   0   13.02    0.67
   4   8   0   13.30    0.62
   4   8   0   12.87    1.03
   5   8   0    0.14    0.05
   5   8   0    0.13    0.06
   2  -9   0   17.34    0.64
   2  -9   0   18.41    0.59
  -2   9   0   17.86    0.62
   1  -9   0    6.56    0.24
   1  -9   0    6.59    0.24
  -1   9   0    6.60    0.26
  -1   9   0    6.85    0.26
   0  -9   0    0.00    0.01
   0   9   0    0.01    0.02
   0   9   0    0.01    0.04
  -1  -9   0    0.13    0.02
   1   9   0    0.14    0.03
   1   9   0    0.19    0.06
  -2  -9   0    3.23    0.13
   2   9   0    3.33    0.13
   2   9   0    3.11    0.22
  -3  -9   0    0.36    0.03
   3   9   0    0.32    0.07
   4   9   0    0.63    0.05
   4   9   0    0.72    0.08
   4   9   0    0.52    0.09
   0 -10   0    0.10    0.01
   0  10   0    0.09    0.02
   0  10   0    0.14    0.04
  -1 -10   0    0.23    0.02
   1  10   0    0.25    0.02
   1  10   0    0.19    0.04
   1  10   0    0.20    0.05
  -2 -10   0    6.80    0.24
   2  10   0    6.59    0.38
   2  10  -1    0.90    0.08
   2  10  -1    0.73    0.06
  -2 -10   1    0.84    0.04
   1  10  -1    0.08    0.01
   1  10  -1    0.05    0.03
   1  10  -1    0.05    0.03
  -1 -10   1    0.11    0.02
   0  10  -1    9.68    0.52
   0  10  -1    9.35    0.35
   0 -10   1    9.38    0.33
   4   9  -1   11.14    0.58
   4   9  -1   11.39    0.62
   3   9  -1    4.48    0.28
   2   9  -1    1.80    0.08
   2   9  -1    1.66    0.14
  -2  -9   1    1.77    0.08
   1   9  -1    1.91    0.09
   1   9  -1    1.98    0.15
  -1  -9   1    1.93    0.08
   0   9  -1    0.53    0.07
   0   9  -1    0.64    0.05
   0   9  -1    0.70    0.08
   0  -9   1    0.81    0.04
  -1   9  -1   12.33    0.44
  -1   9  -1   12.24    0.46
   1  -9   1   12.06    0.43
   1  -9   1   12.52    0.42
  -2   9  -1    6.44    0.24
   2  -9   1    6.19    0.32
   2  -9   1    6.59    0.22
   2  -9   1    6.30    0.24
   5   8  -1    0.85    0.11
   5   8  -1    0.85    0.08
   4   8  -1    3.42    0.24
   4   8  -1    3.78    0.20
   4   8  -1    3.41    0.33
   3   8  -1   11.49    0.74
   3   8  -1   12.40    1.00
   3   8  -1   12.72    0.65
   3   8  -1   12.79    0.70
  -3  -8   1   11.97    0.53
   2   8  -1    4.10    0.26
   2   8  -1    4.59    0.28
   2   8  -1    3.95    0.17
  -2  -8   1    4.06    0.19
  -2  -8   1    4.17    0.16
  -2  -8   1    3.91    0.23
   1   8  -1    1.52    0.12
   1   8  -1    1.43    0.12
   1   8  -1    1.56    0.13
   1   8  -1    1.35    0.08
   1   8  -1    1.43    0.16
  -1  -8   1    1.37    0.12
  -1  -8   1    1.41    0.07
  -1  -8   1    1.36    0.08
   0   8  -1   14.97    0.54
   0   8  -1   14.92    0.76
   0   8  -1   15.63    0.57
   0  -8   1   14.82    0.64
   0  -8   1   15.29    0.53
   0  -8   1   14.57    0.71
  -1   8  -1    3.90    0.27
  -1   8  -1    4.26    0.18
  -1   8  -1    3.93    0.19
   1  -8   1    3.71    0.22
   1  -8   1    3.84    0.15
   1  -8   1    3.94    0.15
  -2   8  -1    3.74    0.18
   2  -8   1    4.03    0.15
  -3   8  -1    6.29    0.26
   3  -8   1    6.61    0.33
   3  -8   1    6.79    0.25
   5   7  -1    3.18    0.31
   5   7  -1    3.34    0.22
   4   7  -1   39.82    2.21
   4   7  -1   44.94    3.23
   4   7  -1   37.09    2.24
   4   7  -1   43.57    1.93
   4   7  -1   42.61    2.13
   3   7  -1   11.51    0.60
   3   7  -1   10.79    0.69
   3   7  -1   11.51    0.55
   3   7  -1   11.40    0.60
   3   7  -1    9.72    0.58
   3   7  -1   11.14    0.64
   3   7  -1   12.70    0.93
  -3  -7   1   11.46    0.48
   2   7  -1    9.56    0.37
   2   7  -1    9.91    0.60
   2   7  -1   10.51    0.81
   2   7  -1   10.10    0.57
   2   7  -1    9.87    0.52
   2   7  -1   10.20    0.51
  -2  -7   1    9.74    0.42
  -2  -7   1    8.83    0.35
  -2  -7   1    9.78    0.49
   1   7  -1    8.60    0.53
   1   7  -1    9.28    0.50
   1   7  -1    8.07    0.46
   1   7  -1    8.29    0.33
   1   7  -1    8.09    0.33
   1   7  -1    8.75    0.46
   1   7  -1    8.78    0.45
  -1  -7   1    8.88    0.38
  -1  -7   1    9.34    0.44
  -1  -7   1    8.62    0.31
   0   7  -1    6.82    0.27
   0   7  -1    6.32    0.27
   0   7  -1    6.61    0.39
   0   7  -1    6.72    0.36
   0   7  -1    6.65    0.42
   0   7  -1    6.57    0.36
   0  -7   1    6.55    0.35
   0  -7   1    6.68    0.29
   0  -7   1    6.60    0.24
  -1   7  -1   25.30    1.31
  -1   7  -1   27.18    0.95
  -1   7  -1   27.93    0.99
  -1   7  -1   27.02    1.32
  -1   7  -1   26.82    1.27
   1  -7   1   27.39    0.90
   1  -7   1   28.27    0.93
   1  -7   1   26.23    1.23
  -2   7  -1   53.10    2.37
  -2   7  -1   52.63    2.52
  -2   7  -1   53.29    1.79
   2  -7   1   54.33    2.17
   2  -7   1   52.63    1.89
   2  -7   1   55.20    1.74
   2  -7   1   49.90    2.36
   3  -7   1    2.53    0.17
   3  -7   1    2.53    0.25
   3  -7   1    2.65    0.12
   3  -7   1    2.66    0.13
   4  -7   1    2.71    0.13
   4  -7   1    2.70    0.11
   4  -7   1    2.72    0.15
   4  -7   1    2.81    0.16
   6   6  -1    1.73    0.13
   6   6  -1    1.50    0.17
   6   6  -1    1.69    0.10
   5   6  -1    9.59    0.75
   5   6  -1   10.97    0.84
   5   6  -1    9.96    0.58
   4   6  -1    3.24    0.29
   4   6  -1    3.63    0.31
   4   6  -1    4.22    0.37
   4   6  -1    4.31    0.27
   4   6  -1    4.31    0.35
   4   6  -1    3.80    0.22
   4   6  -1    3.85    0.21
   4   6  -1    3.70    0.25
   3   6  -1    1.26    0.08
   3   6  -1    1.04    0.12
   3   6  -1    1.02    0.13
   3   6  -1    1.22    0.09
   3   6  -1    1.30    0.11
   3   6  -1    1.18    0.12
   3   6  -1    1.24    0.16
   3   6  -1    1.20    0.10
  -3  -6   1    1.15    0.07
   2   6  -1    8.82    0.35
   2   6  -1    9.88    0.50
   2   6  -1   10.26    0.49
   2   6  -1    9.31    0.55
   2   6  -1    8.15    0.62
   2   6  -1    9.35    0.54
   2   6  -1    9.81    0.57
   2   6  -1    9.74    0.49
   2   6  -1    8.78    0.47
   2   6  -1   10.42    0.78
  -2  -6   1    9.72    0.41
   1   6  -1    1.30    0.13
   1   6  -1    1.64    0.14
   1   6  -1    1.20    0.10
   1   6  -1    1.07    0.13
   1   6  -1    1.28    0.14
   1   6  -1    1.39    0.09
   1   6  -1    1.27    0.10
  -1  -6   1    1.34    0.11
  -1  -6   1    1.14    0.06
  -1  -6   1    1.28    0.07
   0   6  -1   35.55    1.69
   0   6  -1   36.38    1.60
   0   6  -1   36.60    1.87
   0   6  -1   31.48    1.19
   0   6  -1   36.15    1.69
   0   6  -1   37.03    1.36
   0   6  -1   34.38    1.81
   0   6  -1   33.69    1.27
   0  -6   1   36.15    1.59
   0  -6   1   37.08    1.47
   0  -6   1   33.77    1.20
  -1   6  -1    3.33    0.20
  -1   6  -1    3.06    0.14
  -1   6  -1    2.99    0.16
  -1   6  -1    3.33    0.23
  -1   6  -1    3.35    0.16
   1  -6   1    2.82    0.23
   1  -6   1    3.12    0.19
   1  -6   1    3.07    0.13
   1  -6   1    3.02    0.12
  -2   6  -1    7.19    0.40
  -2   6  -1    6.61    0.49
  -2   6  -1    7.29    0.32
  -2   6  -1    6.62    0.29
   2  -6   1    6.83    0.30
   2  -6   1    6.31    0.35
   2  -6   1    7.06    0.25
   2  -6   1    6.77    0.27
  -3   6  -1   24.61    1.43
  -3   6  -1   21.94    0.98
   3  -6   1   20.60    1.12
   3  -6   1   23.73    0.95
   3  -6   1   23.04    0.76
   3  -6   1   23.26    0.83
  -4   6  -1    1.39    0.18
   4  -6   1    1.41    0.07
   4  -6   1    1.42    0.17
   4  -6   1    1.39    0.08
   4  -6   1    1.56    0.12
   5  -6   1    7.21    0.34
   5  -6   1    7.26    0.36
   5  -6   1    7.12    0.31
   6   5  -1    5.08    0.41
   6   5  -1    5.37    0.32
   6   5  -1    5.19    0.26
   6   5  -1    5.07    0.20
   6   5  -1    4.39    0.42
   5   5  -1   68.26    4.76
   5   5  -1   70.56    2.65
   5   5  -1   72.53    5.37
   5   5  -1   68.95    3.23
   5   5  -1   66.12    3.12
   5   5  -1   72.72    4.14
   5   5  -1   72.07    3.69
   4   5  -1  156.50    7.32
   4   5  -1  156.57    8.11
   4   5  -1  164.73    7.12
   4   5  -1  147.13    6.87
   4   5  -1  161.40    9.21
   4   5  -1  150.67    7.53
   4   5  -1  158.90    8.06
   4   5  -1  150.38   10.43
   4   5  -1  157.13    7.92
   4   5  -1  152.49    5.84
   3   5  -1   65.53    3.19
   3   5  -1   63.60    3.08
   3   5  -1   71.77    3.52
   3   5  -1   63.70    3.42
   3   5  -1   62.75    3.52
   3   5  -1   66.87    4.53
   3   5  -1   63.60    3.40
   3   5  -1   67.28    3.19
   3   5  -1   73.81    4.00
   3   5  -1   72.37    3.22
   2   5  -1   30.10    1.38
   2   5  -1   31.74    1.12
   2   5  -1   28.07    1.53
   2   5  -1   26.71    1.38
   2   5  -1   29.02    1.74
   2   5  -1   30.07    1.39
   2   5  -1   27.47    1.48
  -2  -5   1   26.59    1.19
   1   5  -1    0.62    0.09
   1   5  -1    0.80    0.07
   1   5  -1    0.78    0.07
   1   5  -1    0.83    0.06
   1   5  -1    0.78    0.08
   1   5  -1    0.82    0.09
   1   5  -1    0.76    0.10
  -1  -5   1    0.88    0.05
   0   5  -1    3.67    0.23
   0   5  -1    4.31    0.21
   0   5  -1    3.96    0.20
   0   5  -1    3.58    0.24
   0   5  -1    3.90    0.17
   0   5  -1    3.74    0.21
   0   5  -1    3.52    0.23
   0  -5   1    3.78    0.17
   0  -5   1    3.80    0.21
  -1   5  -1   21.03    0.92
  -1   5  -1   22.91    1.01
  -1   5  -1   21.34    1.15
   1  -5   1   21.72    0.90
   1  -5   1   21.67    0.99
  -2   5  -1   95.30    3.78
  -2   5  -1   88.42    3.58
  -2   5  -1   82.66    5.05
   2  -5   1   83.63    3.05
   2  -5   1   89.09    4.15
   2  -5   1   86.88    3.53
   2  -5   1   85.96    3.81
   2  -5   1   85.41    2.82
   2  -5   1   81.41    4.53
  -3   5  -1    0.45    0.13
  -3   5  -1    0.45    0.06
   3  -5   1    0.49    0.04
   3  -5   1    0.49    0.06
   3  -5   1    0.52    0.05
   3  -5   1    0.49    0.04
  -4   5  -1   11.69    0.79
  -4   5  -1   11.35    0.53
   4  -5   1   10.85    0.60
   4  -5   1   11.65    0.87
   4  -5   1   12.21    0.50
   4  -5   1   12.27    0.44
   4  -5   1   12.10    0.59
   5  -5   1   11.82    0.50
   5  -5   1   12.22    0.56
   5  -5   1   11.27    0.85
   5  -5   1   12.27    0.59
   6   4  -1    0.22    0.04
   6   4  -1    0.24    0.06
   6   4  -1    0.32    0.10
   6   4  -1    0.19    0.04
   6   4  -1    0.16    0.04
   6   4  -1    0.17    0.03
   5   4  -1    0.85    0.07
   5   4  -1    0.73    0.08
   5   4  -1    0.73    0.08
   5   4  -1    0.74    0.07
   5   4  -1    0.59    0.10
   5   4  -1    0.86    0.05
   5   4  -1    0.58    0.14
   5   4  -1    0.62    0.09
   4   4  -1    2.48    0.15
   4   4  -1    2.39    0.14
   4   4  -1    2.40    0.19
   4   4  -1    2.53    0.19
   4   4  -1    2.71    0.14
   4   4  -1    2.27    0.26
   4   4  -1    2.42    0.16
   4   4  -1    2.45    0.12
   4   4  -1    2.37    0.13
   4   4  -1    2.26    0.13
   4   4  -1    2.44    0.18
   3   4  -1   30.93    1.65
   3   4  -1   32.26    1.86
   3   4  -1   31.57    1.50
   3   4  -1   30.94    1.49
   3   4  -1   30.78    1.52
   3   4  -1   29.06    1.59
   2   4  -1  120.36    5.86
   2   4  -1  122.43    5.77
   2   4  -1  121.22    6.25
   2   4  -1  119.43    5.69
   2   4  -1  123.15    5.70
   2   4  -1  121.86    4.57
   2   4  -1  120.85    6.05
   1   4  -1   21.04    0.95
   1   4  -1   19.32    1.05
   1   4  -1   20.70    1.02
   1   4  -1   20.25    0.77
   1   4  -1   18.10    0.89
   1   4  -1   19.84    0.96
   1   4  -1   20.13    0.95
  -1  -4   1   18.85    0.82
   0   4  -1  152.04    7.11
   0   4  -1  147.91    7.77
   0   4  -1  161.43    7.22
   0   4  -1  143.95    6.49
   0   4  -1  153.49    7.54
   0   4  -1  152.27    5.69
   0  -4   1  143.65    6.24
   0  -4   1  158.60    7.87
  -1   4  -1   52.82    2.32
  -1   4  -1   51.87    2.20
  -1   4  -1   53.16    2.74
  -1   4  -1   53.00    2.66
   1  -4   1   50.84    2.35
   1  -4   1   53.60    2.46
   1  -4   1   58.00    2.80
   1  -4   1   52.58    2.55
   1  -4   1   52.96    2.19
  -2   4  -1   21.23    1.23
  -2   4  -1   20.37    0.93
  -2   4  -1   20.21    0.86
   2  -4   1   21.12    0.99
   2  -4   1   17.53    1.09
   2  -4   1   20.08    0.91
  -3   4  -1   17.05    0.70
   3  -4   1   15.58    0.58
   3  -4   1   16.21    0.67
   3  -4   1   17.17    0.81
   3  -4   1   14.65    0.88
   3  -4   1   16.21    0.74
   3  -4   1   15.54    0.54
  -4   4  -1   18.76    0.81
   4  -4   1   19.84    1.33
   4  -4   1   17.78    0.93
   4  -4   1   18.12    0.67
   4  -4   1   18.82    0.86
   4  -4   1   18.45    0.90
   4  -4   1   18.31    0.78
  -5   4  -1    7.44    0.56
  -5   4  -1    7.75    0.37
   5  -4   1    7.24    0.59
   5  -4   1    8.00    0.39
   5  -4   1    8.08    0.41
   5  -4   1    7.84    0.37
   6  -4   1    3.17    0.13
   6  -4   1    3.03    0.16
   6  -4   1    2.40    0.18
   6  -4   1    2.92    0.15
   6  -4   1    2.65    0.14
   6   3  -1    1.09    0.07
   6   3  -1    1.44    0.12
   6   3  -1    1.35    0.11
   6   3  -1    1.06    0.08
   6   3  -1    1.22    0.08
   6   3  -1    1.16    0.09
   5   3  -1   12.12    0.75
   5   3  -1   12.53    0.64
   5   3  -1   12.01    0.91
   5   3  -1   12.62    0.57
   5   3  -1   11.90    0.56
   5   3  -1   12.01    0.59
   5   3  -1   11.82    0.68
   5   3  -1   11.91    0.48
   4   3  -1   38.77    1.80
   4   3  -1   43.26    2.77
   4   3  -1   41.35    2.02
   4   3  -1   43.32    2.82
   4   3  -1   40.76    2.44
   4   3  -1   39.84    1.84
   4   3  -1   38.42    1.88
   4   3  -1   41.75    2.17
   4   3  -1   41.73    1.56
   4   3  -1   41.08    1.90
   3   3  -1   11.25    0.61
   3   3  -1   10.77    0.55
   3   3  -1    9.95    0.58
   3   3  -1   10.90    0.55
   3   3  -1   11.10    0.75
   2   3  -1   21.62    1.19
   2   3  -1   22.19    1.10
   2   3  -1   22.40    1.08
   2   3  -1   22.53    1.15
   2   3  -1   22.11    0.87
   2   3  -1   22.29    1.07
   2   3  -1   23.16    1.09
   1   3  -1  411.69   19.76
   1   3  -1  459.95   23.78
   1   3  -1  456.84   22.36
   1   3  -1  486.48   17.44
   1   3  -1  491.32   23.09
   1   3  -1  468.97   21.78
   1   3  -1  460.29   21.69
   1   3  -1  472.62   22.04
   0   3  -1   -0.03    0.03
   0   3  -1   -0.03    0.02
   0  -3   1   -0.03    0.03
  -1   3  -1    1.26    0.11
  -1   3  -1    1.25    0.08
  -1   3  -1    1.43    0.09
   1  -3   1    1.30    0.09
   1  -3   1    1.55    0.09
   1  -3   1    1.34    0.09
   1  -3   1    1.43    0.13
  -2   3  -1  188.90    7.72
  -2   3  -1  179.17    8.02
   2  -3   1  189.20    8.65
   2  -3   1  196.65    9.73
   2  -3   1  178.11    8.22
   2  -3   1  194.65    9.04
  -3   3  -1    0.74    0.07
   3  -3   1    0.69    0.07
   3  -3   1    0.62    0.08
  -4   3  -1    7.49    0.34
   4  -3   1    7.17    0.38
   4  -3   1    6.06    0.40
   4  -3   1    6.71    0.31
   4  -3   1    7.40    0.55
   4  -3   1    6.64    0.26
   4  -3   1    7.61    0.35
   4  -3   1    7.04    0.37
  -5   3  -1    0.97    0.08
   5  -3   1    1.00    0.10
   5  -3   1    1.08    0.15
   5  -3   1    0.95    0.08
   5  -3   1    0.94    0.06
   5  -3   1    0.79    0.08
   6  -3   1   18.87    0.87
   6  -3   1   19.14    0.90
   6  -3   1   19.32    0.79
   6  -3   1   20.27    0.86
   6  -3   1   19.18    0.86
   6  -3   1   17.24    1.13
   7   2  -1   15.11    0.69
   6   2  -1    1.99    0.16
   6   2  -1    2.53    0.24
   6   2  -1    1.86    0.13
   6   2  -1    2.11    0.13
   6   2  -1    2.08    0.10
   6   2  -1    2.13    0.13
   6   2  -1    2.09    0.15
   5   2  -1    4.26    0.24
   5   2  -1    4.53    0.36
   5   2  -1    5.14    0.24
   5   2  -1    4.41    0.30
   5   2  -1    4.55    0.40
   5   2  -1    4.07    0.27
   5   2  -1    4.68    0.27
   5   2  -1    4.33    0.19
   5   2  -1    4.37    0.28
   5   2  -1    4.43    0.24
   5   2  -1    4.46    0.23
   5   2  -1    4.11    0.23
   4   2  -1    2.13    0.15
   4   2  -1    2.06    0.22
   4   2  -1    1.96    0.12
   4   2  -1    2.03    0.15
   4   2  -1    1.81    0.12
   4   2  -1    2.30    0.19
   4   2  -1    1.86    0.13
   4   2  -1    1.95    0.10
   4   2  -1    1.89    0.12
   4   2  -1    2.22    0.12
   3   2  -1  104.91    7.11
   3   2  -1  108.08    4.92
   3   2  -1  110.94    5.01
   3   2  -1  111.42    5.17
   3   2  -1   98.20    5.31
   2   2  -1   11.25    0.53
   2   2  -1   10.59    0.57
   2   2  -1   10.37    0.54
   2   2  -1   11.60    0.54
   2   2  -1   10.50    0.55
   2   2  -1   12.45    0.54
   2   2  -1   10.58    0.60
   1   2  -1    1.55    0.10
   1   2  -1    1.38    0.09
   1   2  -1    1.33    0.09
   1   2  -1    1.46    0.07
   1   2  -1    1.41    0.09
   0   2  -1   62.45    3.15
   0   2  -1   60.97    3.01
   0  -2   1   66.22    3.28
  -1   2  -1  114.93    5.62
   1  -2   1  114.66    5.21
   1  -2   1  109.29    5.85
  -2   2  -1   17.14    0.74
  -2   2  -1   14.94    0.69
   2  -2   1   18.15    0.81
   2  -2   1   16.62    0.89
   2  -2   1   17.24    0.78
   2  -2   1   14.99    0.73
  -3   2  -1    1.13    0.08
   3  -2   1    1.19    0.09
   3  -2   1    1.51    0.14
   3  -2   1    1.30    0.09
   3  -2   1    1.17    0.09
   3  -2   1    1.21    0.11
   4  -2   1    0.06    0.03
   4  -2   1    0.12    0.04
   4  -2   1    0.02    0.03
   4  -2   1    0.10    0.04
   4  -2   1    0.05    0.03
   4  -2   1    0.25    0.08
  -5   2  -1    0.21    0.05
  -5   2  -1    0.20    0.11
   5  -2   1    0.15    0.05
   5  -2   1    0.24    0.05
   5  -2   1    0.25    0.08
   5  -2   1    0.20    0.05
   5  -2   1    0.20    0.04
   6  -2   1    3.88    0.21
   6  -2   1    3.82    0.21
   6  -2   1    3.84    0.24
   6  -2   1    3.87    0.20
   6  -2   1    3.92    0.22
   6  -2   1    3.69    0.32
   7   1  -1    3.38    0.17
   6   1  -1    0.69    0.05
   6   1  -1    0.69    0.07
   6   1  -1    0.66    0.08
   6   1  -1    0.74    0.07
   6   1  -1    0.70    0.11
   6   1  -1    0.82    0.07
   5   1  -1   21.83    1.05
   5   1  -1   22.72    1.04
   5   1  -1   21.72    1.59
   5   1  -1   23.17    1.20
   5   1  -1   21.63    1.14
   5   1  -1   25.09    1.58
   5   1  -1   22.96    1.06
   5   1  -1   21.39    1.06
   5   1  -1   23.82    1.36
   5   1  -1   23.28    0.87
   5   1  -1   20.55    1.01
   4   1  -1   57.19    3.40
   4   1  -1   47.58    2.31
   4   1  -1   46.96    2.31
   4   1  -1   51.49    1.90
   4   1  -1   47.96    2.20
   4   1  -1   50.37    2.25
   4   1  -1   50.08    2.35
   4   1  -1   48.68    2.64
   4   1  -1   52.47    2.47
   3   1  -1  128.02    6.08
   3   1  -1  122.79    8.38
   3   1  -1  126.43    5.80
   2   1  -1    1.98    0.13
   2   1  -1    2.62    0.13
   2   1  -1    2.01    0.13
   2   1  -1    2.57    0.13
   1   1  -1  506.99   24.55
   1   1  -1  458.18   22.77
   1   1  -1  495.75   23.55
   0   1  -1   84.77    4.47
   1  -1   1  458.83   21.39
   2  -1   1   78.45    3.86
   2  -1   1   81.42    4.19
   2  -1   1   81.60    3.72
  -3   1  -1    9.90    0.47
   3  -1   1   11.17    0.53
   3  -1   1   11.18    0.59
   3  -1   1   11.25    0.56
   3  -1   1   11.08    0.77
   4  -1   1  125.31    6.02
   4  -1   1  129.34    6.11
   4  -1   1  143.65    8.97
   4  -1   1  126.44    5.82
   4  -1   1  144.37    6.50
   4  -1   1  138.98    6.42
   4  -1   1  131.10    6.20
   5  -1   1   41.76    2.02
   5  -1   1   38.95    2.83
   5  -1   1   42.55    1.84
   5  -1   1   40.24    1.89
   5  -1   1   41.43    1.93
   5  -1   1   44.00    2.46
   6  -1   1   23.54    1.05
   6  -1   1   22.96    1.10
   6  -1   1   23.36    1.07
   6  -1   1   23.62    1.08
   7  -1   1    5.24    0.25
   7   0  -1    0.93    0.06
   6   0  -1   38.51    1.70
   6   0  -1   38.06    1.39
   6   0  -1   37.02    1.62
   6   0  -1   35.98    1.67
   6   0  -1   36.20    2.50
   6   0  -1   36.25    1.65
   6   0  -1   34.74    2.17
   5   0  -1   75.99    4.37
   5   0  -1   72.41    3.30
   5   0  -1   73.25    3.39
   5   0  -1   77.28    2.79
   5   0  -1   72.21    3.83
   5   0  -1   72.61    4.98
   5   0  -1   75.98    3.40
   5   0  -1   77.23    3.87
   5   0  -1   72.62    3.23
   5   0  -1   70.10    3.62
   5   0  -1   74.81    3.35
   4   0  -1   55.70    2.50
   4   0  -1   58.93    2.67
   4   0  -1   57.61    2.99
   4   0  -1   60.54    2.80
   4   0  -1   56.32    2.63
   4   0  -1   51.98    2.62
   4   0  -1   51.52    2.55
   4   0  -1   58.20    2.75
   4   0  -1   64.13    3.86
   3   0  -1  168.00    7.86
   3   0  -1  155.04   10.83
   3   0  -1  171.38    7.50
   3   0  -1  156.43    7.78
   2   0  -1  192.36    9.61
   2   0  -1  204.60    9.18
   1   0  -1    8.12    0.48
   1   0  -1    9.01    0.43
   1   0  -1    8.63    0.46
   0   0  -1   49.83    2.59
   1   0   1   56.07    2.59
   2   0   1   13.09    0.62
   3   0   1    8.61    0.45
   3   0   1    8.86    0.46
   3   0   1    8.75    0.44
   3   0   1    9.71    0.64
   4   0   1   16.28    1.04
   4   0   1   16.68    0.84
   4   0   1   16.43    0.81
   4   0   1   16.88    0.82
   4   0   1   19.28    1.20
   4   0   1   16.85    0.86
   4   0   1   16.96    0.77
   5   0   1    5.27    0.27
   5   0   1    4.50    0.41
   5   0   1    5.21    0.22
   5   0   1    4.77    0.29
   5   0   1    5.41    0.29
   5   0   1    6.08    0.29
   5   0   1    5.14    0.27
   5   0   1    5.19    0.35
   5   0   1    5.31    0.27
   5   0   1    5.66    0.31
   5   0   1    5.19    0.33
   5   0   1    5.32    0.31
   6   0   1   72.68    4.30
   6   0   1   75.34    3.29
   6   0   1   70.17    3.34
   6   0   1   69.68    3.19
   6   0   1   70.13    3.25
   6   0   1   79.01    2.75
   6   0   1   73.70    4.91
   7   0   1    0.75    0.06
   7   0   1    0.89    0.06
   7   0   1    0.82    0.06
   6  -1  -1   43.30    1.93
   6  -1  -1   46.04    2.02
   6  -1  -1   42.87    1.99
   6  -1  -1   44.21    1.96
   6  -1  -1   42.72    2.97
   5  -1  -1    1.03    0.09
   5  -1  -1    1.17    0.09
   5  -1  -1    1.12    0.10
   5  -1  -1    1.00    0.09
   5  -1  -1    1.16    0.09
   5  -1  -1    0.94    0.09
   5  -1  -1    1.11    0.09
   5  -1  -1    0.97    0.09
   5  -1  -1    1.44    0.16
   5  -1  -1    1.07    0.11
   4  -1  -1    6.41    0.34
   4  -1  -1    6.23    0.33
   4  -1  -1    6.43    0.34
   4  -1  -1    5.98    0.31
   4  -1  -1    6.43    0.32
   4  -1  -1    6.41    0.49
   4  -1  -1    6.01    0.32
   4  -1  -1    6.19    0.39
   4  -1  -1    6.53    0.36
   4  -1  -1    6.50    0.36
   3  -1  -1   46.47    2.63
   3  -1  -1   53.75    2.48
   3  -1  -1   48.25    2.44
   3  -1  -1   49.56    2.36
   3  -1  -1   56.35    3.42
   2  -1  -1  380.25   16.60
   2  -1  -1  365.64   18.61
   2  -1  -1  332.24   17.18
   1  -1  -1  136.39    6.98
   1  -1  -1  132.21    6.20
   0  -1  -1    0.08    0.03
   0   1   1    0.05    0.02
   1   1   1   76.69    3.49
   1   1   1   69.24    3.63
   2   1   1    4.08    0.21
   2   1   1    4.07    0.22
   2   1   1    4.27    0.21
   3   1   1   62.89    2.95
   3   1   1   55.53    2.90
   3   1   1   63.58    2.81
   4   1   1  107.33    4.90
   4   1   1   96.57    4.59
   4   1   1  105.98    6.75
   4   1   1  101.12    4.67
   4   1   1   93.46    5.97
   5   1   1   20.80    0.97
   5   1   1   21.18    1.11
   5   1   1   20.83    1.27
   5   1   1   20.86    0.99
   5   1   1   20.79    0.95
   5   1   1   22.15    1.47
   5   1   1   20.29    0.97
   5   1   1   20.93    1.07
   5   1   1   20.74    1.13
   5   1   1   21.23    1.48
   5   1   1   21.45    0.81
   5   1   1   20.52    0.98
   6   1   1    1.51    0.11
   6   1   1    1.26    0.12
   6   1   1    1.39    0.10
   6   1   1    1.66    0.17
   6   1   1    1.55    0.08
   6   1   1    1.66    0.13
   6   1   1    1.45    0.10
   6   1   1    1.65    0.11
   6   1   1    1.51    0.11
   7   1   1    3.91    0.23
   7   1   1    3.75    0.18
   7   1   1    3.58    0.15
   7   1   1    3.74    0.18
   7   1   1    3.16    0.18
   6  -2  -1    0.41    0.05
   6  -2  -1    0.44    0.06
   6  -2  -1    0.49    0.05
   6  -2  -1    0.39    0.09
   6  -2  -1    0.57    0.07
   5  -2  -1   31.97    1.36
   5  -2  -1   29.78    2.10
   5  -2  -1   28.36    1.43
   5  -2  -1   30.35    1.50
   5  -2  -1   31.06    1.58
   5  -2  -1   28.62    1.53
   5  -2  -1   30.30    1.82
   5  -2  -1   30.71    1.39
   5  -2  -1   32.94    1.40
   4  -2  -1    7.08    0.36
   4  -2  -1    7.76    0.36
   4  -2  -1    6.73    0.37
   4  -2  -1    6.95    0.38
   4  -2  -1    7.68    0.41
   4  -2  -1    7.57    0.56
   4  -2  -1    6.72    0.40
   4  -2  -1    7.48    0.40
   4  -2  -1    7.50    0.39
  -4   2   1    7.26    0.34
   3  -2  -1    1.71    0.11
   3  -2  -1    1.63    0.11
   3  -2  -1    1.76    0.12
   3  -2  -1    1.61    0.12
  -3   2   1    1.76    0.10
   2  -2  -1   17.53    0.79
   2  -2  -1   17.62    0.83
   2  -2  -1   17.38    0.86
   2  -2  -1   19.06    0.94
  -2   2   1   16.98    0.78
  -2   2   1   17.24    0.74
   1  -2  -1   33.97    1.63
  -1   2   1   28.29    1.55
   0  -2  -1   31.01    1.59
   0   2   1   29.82    1.52
  -1  -2  -1  177.00    9.06
   1   2   1  179.70    8.72
   1   2   1  176.15    8.34
   1   2   1  171.99    6.56
   1   2   1  168.53    8.22
   2   2   1  116.92    5.27
   2   2   1  101.32    5.49
   2   2   1  115.78    5.33
   2   2   1  106.74    5.16
   2   2   1  112.98    5.19
   2   2   1  105.11    5.67
   2   2   1  113.55    4.15
   3   2   1  101.61    4.70
   3   2   1   91.59    5.00
   3   2   1   97.47    6.46
   4   2   1    0.86    0.08
   4   2   1    1.06    0.08
   4   2   1    0.97    0.09
   4   2   1    1.05    0.12
   4   2   1    0.84    0.09
   5   2   1   73.70    3.89
   5   2   1   74.76    3.44
   5   2   1   77.43    2.85
   5   2   1   74.85    3.46
   5   2   1   76.89    3.28
   5   2   1   77.48    4.47
   5   2   1   75.75    3.36
   5   2   1   74.78    3.68
   5   2   1   73.68    3.94
   5   2   1   73.96    5.10
   5   2   1   73.88    4.45
   5   2   1   76.34    5.06
   6   2   1   11.46    0.45
   6   2   1   11.46    0.70
   6   2   1   11.65    0.63
   6   2   1   11.51    0.55
   6   2   1   10.45    0.80
   6   2   1   12.23    0.53
   6   2   1   10.50    0.59
   6   2   1   10.72    0.54
   6   2   1   11.29    0.54
   7   2   1    0.08    0.02
   7   2   1    0.07    0.02
   7   2   1    0.04    0.03
   6  -3  -1    0.59    0.06
   6  -3  -1    0.64    0.06
   6  -3  -1    0.53    0.05
   5  -3  -1   11.44    0.64
   5  -3  -1    9.78    0.51
   5  -3  -1   10.36    0.49
   5  -3  -1    9.22    0.52
   5  -3  -1   10.36    0.75
   5  -3  -1   10.07    0.49
   5  -3  -1   10.54    0.49
  -5   3   1    9.05    0.46
   4  -3  -1    0.39    0.06
   4  -3  -1    0.42    0.06
   4  -3  -1    0.38    0.10
   4  -3  -1    0.52    0.06
   4  -3  -1    0.38    0.04
   4  -3  -1    0.40    0.07
   4  -3  -1    0.42    0.07
  -4   3   1    0.45    0.06
   3  -3  -1    2.71    0.23
   3  -3  -1    2.27    0.16
   3  -3  -1    2.41    0.16
   3  -3  -1    2.39    0.15
  -3   3   1    2.52    0.14
   2  -3  -1   15.78    0.75
   2  -3  -1   14.89    0.71
   2  -3  -1   16.05    0.85
   2  -3  -1   15.72    0.77
  -2   3   1   15.32    0.67
  -2   3   1   15.27    0.71
   1  -3  -1  145.00    6.47
   1  -3  -1  149.69    7.09
  -1   3   1  151.79    6.32
  -1   3   1  149.71    7.34
  -1   3   1  143.63    6.08
   0  -3  -1    8.40    0.39
   0  -3  -1    9.01    0.47
   0   3   1    8.04    0.40
   0   3   1    8.88    0.45
  -1  -3  -1   45.42    2.35
   1   3   1   45.51    2.15
   1   3   1   44.34    2.33
   1   3   1   47.94    2.26
   1   3   1   44.86    2.12
   1   3   1   43.46    2.12
   1   3   1   44.24    1.71
   2   3   1    7.12    0.35
   2   3   1    6.40    0.40
   2   3   1    7.09    0.35
   2   3   1    6.88    0.29
   2   3   1    6.76    0.38
   2   3   1    6.70    0.34
   2   3   1    6.77    0.35
   3   3   1    0.19    0.04
   3   3   1    0.31    0.05
   3   3   1    0.24    0.08
   4   3   1    5.65    0.45
   4   3   1    5.20    0.28
   4   3   1    5.86    0.42
   4   3   1    5.77    0.31
   4   3   1    5.33    0.27
   4   3   1    5.48    0.34
   4   3   1    6.12    0.36
   4   3   1    5.15    0.29
   4   3   1    5.50    0.23
   4   3   1    5.50    0.28
   5   3   1  152.39    7.86
   5   3   1  152.99    8.92
   5   3   1  148.86    6.90
   5   3   1  151.57    6.86
   5   3   1  152.75    5.68
   5   3   1  150.47    6.54
   5   3   1  152.01   10.13
   5   3   1  138.44    7.31
   5   3   1  161.67    8.88
   5   3   1  154.04   10.07
   5   3   1  145.35    6.68
   6   3   1   46.26    1.77
   6   3   1   47.03    2.05
   6   3   1   44.93    2.16
   6   3   1   49.01    3.20
   6   3   1   49.15    2.46
   6   3   1   46.76    2.09
   6   3   1   47.62    2.14
   6   3   1   42.94    2.77
   7   3   1   13.59    0.60
   7   3   1   12.35    0.79
   7   3   1   13.49    0.50
   6  -4  -1    3.41    0.18
   6  -4  -1    4.02    0.16
   5  -4  -1    9.37    0.74
   5  -4  -1   10.08    0.43
   5  -4  -1   10.27    0.48
   5  -4  -1   10.28    0.51
   5  -4  -1   10.30    0.48
  -5   4   1   10.18    0.46
   4  -4  -1   18.36    0.79
   4  -4  -1   19.26    0.95
   4  -4  -1   18.87    0.88
   4  -4  -1   18.76    0.91
   4  -4  -1   18.99    1.34
  -4   4   1   19.01    0.83
   3  -4  -1    8.39    0.32
   3  -4  -1    8.27    0.64
   3  -4  -1    8.75    0.44
   3  -4  -1    8.14    0.48
   3  -4  -1    8.45    0.37
   3  -4  -1    8.07    0.29
   3  -4  -1    8.07    0.43
  -3   4   1    8.55    0.44
  -3   4   1    9.50    0.40
   2  -4  -1   72.05    3.34
   2  -4  -1   76.76    3.96
   2  -4  -1   77.89    3.64
   2  -4  -1   76.24    3.51
  -2   4   1   75.38    3.28
  -2   4   1   76.58    3.14
   1  -4  -1   85.81    4.12
   1  -4  -1   85.07    3.54
   1  -4  -1   84.12    3.78
   1  -4  -1   91.55    4.49
  -1   4   1   85.87    3.71
  -1   4   1   84.07    3.55
   0  -4  -1   17.13    0.77
   0  -4  -1   18.09    0.92
   0  -4  -1   17.09    0.71
   0   4   1   17.16    0.88
   0   4   1   16.63    0.91
   0   4   1   16.47    0.77
  -1  -4  -1  115.82    4.90
  -1  -4  -1  120.12    5.23
   1   4   1  121.58    6.14
   1   4   1  128.25    5.96
   1   4   1  122.06    5.69
   1   4   1  113.30    5.59
   1   4   1  128.53    5.61
   1   4   1  107.72    5.11
   1   4   1  117.85    4.49
  -2  -4  -1  106.55    4.81
   2   4   1  123.27    5.58
   2   4   1  119.64    5.51
   2   4   1  117.91    4.42
   2   4   1  118.49    6.04
   2   4   1  114.22    5.50
   2   4   1  120.71    5.86
   3   4   1    7.28    0.41
   3   4   1    7.85    0.40
   3   4   1    7.90    0.49
   3   4   1    8.09    0.41
   3   4   1    6.98    0.47
   3   4   1    8.47    0.41
   4   4   1   85.96    5.95
   4   4   1   84.28    3.91
   4   4   1   91.62    3.33
   4   4   1   94.14    5.23
   4   4   1   84.65    4.62
   4   4   1   88.27    4.61
   4   4   1   84.24    5.19
   4   4   1   88.96    4.02
   4   4   1   88.50    3.83
   4   4   1   94.23    4.30
   4   4   1   87.09    4.05
   4   4   1   87.74    5.21
   5   4   1  146.19    7.61
   5   4   1  134.56    7.07
   5   4   1  149.56    5.49
   5   4   1  142.64    6.46
   5   4   1  140.54    6.68
   5   4   1  156.23    8.64
   5   4   1  156.19    9.81
   5   4   1  136.43    6.63
   5   4   1  152.22    6.33
   5   4   1  146.09    8.59
   6   4   1   39.42    2.12
   6   4   1   40.39    1.52
   6   4   1   43.20    1.84
   6   4   1   40.42    2.38
   6   4   1   40.20    2.74
   6   4   1   40.23    1.79
   6   4   1   37.22    1.75
   6   4   1   39.01    1.85
   7   4   1    4.47    0.28
   5  -5  -1    4.62    0.25
   5  -5  -1    4.89    0.22
   5  -5  -1    5.08    0.27
   4  -5  -1   73.26    3.57
   4  -5  -1   76.81    3.41
   4  -5  -1   73.36    4.99
   4  -5  -1   76.65    3.03
  -4   5   1   69.26    4.36
  -4   5   1   74.83    3.09
   3  -5  -1   32.03    1.34
   3  -5  -1   32.71    1.59
   3  -5  -1   31.53    1.16
   3  -5  -1   31.43    1.07
   3  -5  -1   35.04    2.25
  -3   5   1   32.40    1.38
   2  -5  -1   23.30    1.10
   2  -5  -1   24.05    0.80
   2  -5  -1   23.20    1.30
   2  -5  -1   23.92    0.87
   2  -5  -1   24.27    1.19
   2  -5  -1   24.20    1.00
  -2   5   1   25.09    1.04
  -2   5   1   24.01    0.89
  -2   5   1   25.95    1.12
   1  -5  -1    0.05    0.02
   1  -5  -1    0.11    0.03
   1  -5  -1    0.05    0.03
   1  -5  -1   -0.03    0.03
  -1   5   1    0.00    0.05
  -1   5   1    0.01    0.02
   0  -5  -1  128.58    5.56
   0  -5  -1  128.78    5.21
   0   5   1  129.76    5.45
   0   5   1  128.58    6.03
   0   5   1  123.34    4.77
   0   5   1  123.47    5.93
   0   5   1  125.39    6.32
   0   5   1  126.34    6.52
  -1  -5  -1  302.01   12.94
  -1  -5  -1  292.84   12.12
   1   5   1  283.03   12.55
   1   5   1  309.64   14.62
   1   5   1  288.62   15.08
   1   5   1  301.22   14.05
   1   5   1  287.66   11.12
   1   5   1  290.15   14.26
   1   5   1  293.63   13.76
  -2  -5  -1   41.38    1.77
  -2  -5  -1   38.53    1.65
   2   5   1   41.08    2.11
   2   5   1   43.12    2.39
   2   5   1   38.93    1.53
   2   5   1   39.30    2.04
   2   5   1   40.40    1.90
   2   5   1   40.64    1.92
   2   5   1   38.25    1.90
   2   5   1   36.93    1.74
   3   5   1   76.54    3.69
   3   5   1   83.37    4.21
   3   5   1   81.74    3.81
   3   5   1   75.07    4.21
   3   5   1   81.25    3.67
   3   5   1   81.43    3.85
   3   5   1   84.17    3.81
   4   5   1   47.76    2.70
   4   5   1   50.59    2.99
   4   5   1   51.23    2.32
   4   5   1   50.55    1.92
   4   5   1   50.12    2.21
   4   5   1   48.51    2.34
   4   5   1   48.31    3.00
   4   5   1   50.46    2.68
   4   5   1   49.11    2.43
   4   5   1   52.20    2.59
   4   5   1   56.82    3.03
   4   5   1   52.09    3.46
   5   5   1    9.16    0.44
   5   5   1    8.91    0.57
   5   5   1    8.97    0.45
   5   5   1    8.96    0.36
   5   5   1    8.26    0.68
   5   5   1    9.37    0.58
   5   5   1    9.11    0.42
   5   5   1    8.57    0.52
   6   5   1   12.39    0.96
   6   5   1   12.07    0.74
   6   5   1   11.77    0.47
   6   5   1   11.37    0.67
   6   5   1   12.35    0.57
   6   5   1   12.29    0.58
   5  -6  -1    4.33    0.23
   5  -6  -1    4.68    0.22
   4  -6  -1   45.36    2.93
   4  -6  -1   42.52    1.99
   4  -6  -1   43.42    1.77
   4  -6  -1   42.48    1.52
  -4   6   1   41.05    2.56
   3  -6  -1    3.89    0.16
   3  -6  -1    4.39    0.35
   3  -6  -1    3.87    0.15
   3  -6  -1    3.60    0.22
   3  -6  -1    3.98    0.18
  -3   6   1    4.18    0.34
  -3   6   1    3.47    0.20
  -3   6   1    3.56    0.26
   2  -6  -1   89.51    4.52
   2  -6  -1   88.73    4.15
   2  -6  -1   92.53    3.32
   2  -6  -1   97.11    3.85
   2  -6  -1   92.63    3.07
  -2   6   1  105.27    5.50
  -2   6   1   91.49    3.90
  -2   6   1   96.31    4.11
   1  -6  -1   78.46    2.97
   1  -6  -1   79.40    4.39
   1  -6  -1   87.36    3.72
   1  -6  -1   85.06    2.84
   1  -6  -1   80.42    3.43
   1  -6  -1   84.30    2.75
  -1   6   1   84.69    2.98
  -1   6   1   87.91    3.19
  -1   6   1   84.41    2.78
  -1   6   1   89.42    3.68
   0  -6  -1  102.93    4.41
   0  -6  -1   98.97    3.38
   0  -6  -1  103.52    4.12
   0   6   1   99.54    4.70
   0   6   1  101.49    4.34
   0   6   1  100.72    4.72
   0   6   1   96.91    3.53
   0   6   1   97.77    3.78
   0   6   1   98.41    5.17
   0   6   1  106.08    4.77
   0   6   1   93.71    5.01
  -1  -6  -1    0.67    0.08
  -1  -6  -1    0.69    0.05
   1   6   1    0.78    0.11
   1   6   1    0.80    0.07
   1   6   1    0.75    0.11
   1   6   1    0.62    0.05
   1   6   1    0.75    0.10
   1   6   1    0.57    0.09
   1   6   1    0.77    0.07
   1   6   1    0.65    0.06
  -2  -6  -1    3.86    0.20
  -2  -6  -1    3.55    0.16
   2   6   1    3.85    0.28
   2   6   1    3.76    0.23
   2   6   1    3.49    0.21
   2   6   1    3.37    0.15
   2   6   1    3.73    0.27
   2   6   1    3.40    0.25
   2   6   1    3.51    0.21
   2   6   1    3.53    0.22
   2   6   1    3.35    0.18
   2   6   1    3.62    0.21
   2   6   1    3.39    0.18
  -3  -6  -1   15.66    0.68
   3   6   1   16.64    0.90
   3   6   1   16.64    0.81
   3   6   1   15.28    0.82
   3   6   1   15.92    0.81
   3   6   1   16.14    0.85
   3   6   1   16.79    0.78
   3   6   1   17.65    1.02
   3   6   1   15.34    0.78
   3   6   1   16.94    0.95
   4   6   1    3.12    0.30
   4   6   1    3.05    0.28
   4   6   1    3.33    0.19
   4   6   1    3.38    0.20
   4   6   1    2.99    0.22
   4   6   1    3.37    0.24
   4   6   1    3.28    0.19
   4   6   1    3.41    0.22
   4   6   1    3.45    0.25
   5   6   1   45.38    1.99
   5   6   1   39.96    2.95
   5   6   1   43.66    2.01
   5   6   1   42.02    2.60
   5   6   1   45.02    2.30
   6   6   1    0.01    0.04
   6   6   1    0.02    0.01
   6   6   1    0.05    0.03
   6   6   1    0.08    0.05
   4  -7  -1    1.32    0.07
   4  -7  -1    1.31    0.09
   4  -7  -1    1.41    0.10
   4  -7  -1    1.42    0.06
   3  -7  -1   23.08    0.93
   3  -7  -1   22.65    0.81
   3  -7  -1   21.38    1.56
   2  -7  -1   39.98    1.91
   2  -7  -1   43.56    1.52
   2  -7  -1   45.00    1.75
   2  -7  -1   44.75    1.41
  -2   7   1   43.48    1.46
  -2   7   1   41.71    2.04
  -2   7   1   39.52    1.64
  -2   7   1   42.91    1.93
   1  -7  -1    0.07    0.02
   1  -7  -1    0.04    0.04
   1  -7  -1    0.13    0.02
  -1   7   1    0.09    0.04
  -1   7   1    0.09    0.03
  -1   7   1    0.10    0.04
  -1   7   1    0.05    0.05
  -1   7   1    0.09    0.07
   0  -7  -1    4.70    0.21
   0  -7  -1    4.90    0.27
   0  -7  -1    4.76    0.18
   0   7   1    4.52    0.21
   0   7   1    4.71    0.27
   0   7   1    5.07    0.31
   0   7   1    4.48    0.27
   0   7   1    4.76    0.20
   0   7   1    4.75    0.23
  -1  -7  -1    0.49    0.04
  -1  -7  -1    0.56    0.08
   1   7   1    0.46    0.07
   1   7   1    0.46    0.06
   1   7   1    0.53    0.05
   1   7   1    0.55    0.07
   1   7   1    0.50    0.06
   1   7   1    0.35    0.09
   1   7   1    0.57    0.10
   1   7   1    0.46    0.11
   1   7   1    0.46    0.06
  -2  -7  -1    1.36    0.07
  -2  -7  -1    1.37    0.11
  -2  -7  -1    1.26    0.06
   2   7   1    1.12    0.12
   2   7   1    1.24    0.10
   2   7   1    1.52    0.17
   2   7   1    1.38    0.10
   2   7   1    1.33    0.11
   2   7   1    1.18    0.14
   2   7   1    1.29    0.07
   2   7   1    1.18    0.09
  -3  -7  -1    0.12    0.03
   3   7   1    0.09    0.09
   3   7   1    0.23    0.04
   3   7   1    0.13    0.06
   3   7   1    0.11    0.06
   3   7   1    0.13    0.05
   3   7   1    0.17    0.05
   3   7   1    0.15    0.04
   4   7   1   42.45    2.24
   4   7   1   42.99    2.49
   4   7   1   44.23    2.15
   4   7   1   38.66    2.54
   4   7   1   44.41    1.95
   4   7   1   38.47    2.27
   4   7   1   42.19    1.95
   5   7   1   17.05    0.91
   5   7   1   18.35    1.31
   5   7   1   17.36    0.79
   5   7   1   13.78    1.02
   5   7   1   15.57    0.78
   6   7   1   16.70    0.78
   3  -8  -1    5.88    0.22
   3  -8  -1    5.80    0.30
  -3   8   1    5.36    0.23
   2  -8  -1    1.60    0.08
   2  -8  -1    1.65    0.08
  -2   8   1    1.51    0.11
   1  -8  -1   51.56    1.71
   1  -8  -1   51.61    1.76
   1  -8  -1   49.86    2.32
  -1   8   1   52.57    1.75
  -1   8   1   53.71    1.86
  -1   8   1   51.97    2.32
   0  -8  -1   11.05    0.47
   0  -8  -1   11.11    0.54
   0  -8  -1   11.56    0.39
   0   8   1   11.51    0.43
   0   8   1   11.16    0.42
   0   8   1   10.71    0.57
   0   8   1   10.44    0.57
   0   8   1   10.83    0.59
  -1  -8  -1    1.47    0.08
  -1  -8  -1    1.56    0.12
  -1  -8  -1    1.56    0.07
   1   8   1    1.47    0.14
   1   8   1    1.50    0.12
   1   8   1    1.55    0.13
   1   8   1    1.45    0.08
   1   8   1    1.66    0.18
   1   8   1    1.44    0.16
  -2  -8  -1   11.31    0.40
  -2  -8  -1   11.49    0.49
  -2  -8  -1   11.47    0.55
   2   8   1   11.84    0.65
   2   8   1   11.50    0.43
   2   8   1   11.39    0.55
   2   8   1   10.94    0.58
   2   8   1   10.90    0.59
  -3  -8  -1   15.29    0.67
   3   8   1   16.70    0.88
   3   8   1   15.68    0.76
   3   8   1   14.77    0.92
   3   8   1   16.52    1.26
   4   8   1   15.50    0.73
   4   8   1   15.27    1.21
   4   8   1   15.40    0.79
   4   8   1   14.87    0.85
   5   8   1    1.75    0.13
   5   8   1    1.75    0.11
   5   8   1    1.66    0.18
   2  -9  -1    0.02    0.02
   2  -9  -1    0.02    0.01
  -2   9   1    0.01    0.03
   1  -9  -1    1.28    0.06
  -1   9   1    1.27    0.07
  -1   9   1    1.21    0.09
   0  -9  -1    0.07    0.02
   0  -9  -1    0.08    0.02
   0   9   1    0.07    0.02
   0   9   1    0.11    0.05
  -1  -9  -1    6.26    0.29
  -1  -9  -1    6.80    0.24
   1   9   1    6.87    0.39
   1   9   1    6.44    0.26
  -2  -9  -1    9.63    0.44
  -2  -9  -1   10.49    0.36
   2   9   1   10.48    0.58
   2   9   1   10.43    0.38
  -3  -9  -1    1.19    0.06
   3   9   1    1.33    0.12
   4   9   1    0.50    0.07
   4   9   1    0.46    0.04
   4   9   1    0.55    0.05
   4   9   1    0.40    0.08
   0 -10  -1    4.08    0.15
   0 -10  -1    4.03    0.15
   0  10   1    4.30    0.16
   0  10   1    3.84    0.24
  -1 -10  -1    8.13    0.28
   1  10   1    8.13    0.30
   1  10   1    7.64    0.45
  -2 -10  -1   16.05    0.54
   2  10   1   15.42    0.85
   3  10   1    5.13    0.30
   2  10  -2    8.88    0.39
   1  10  -2    1.94    0.12
  -1 -10   2    2.26    0.08
   3   9  -2   27.21    1.49
   3   9  -2   28.93    1.45
   2   9  -2    8.04    0.46
  -2  -9   2    8.02    0.29
   1   9  -2    1.57    0.08
   1   9  -2    1.31    0.12
  -1  -9   2    1.48    0.07
   0   9  -2    0.39    0.06
   0   9  -2    0.47    0.07
   0   9  -2    0.48    0.04
  -1   9  -2    0.01    0.02
  -1   9  -2    0.02    0.03
  -1   9  -2    0.00    0.03
   1  -9   2    0.04    0.01
   1  -9   2    0.06    0.02
  -2   9  -2    4.12    0.16
   2  -9   2    3.86    0.14
   5   8  -2    3.41    0.30
   4   8  -2    8.35    0.42
   4   8  -2    7.62    0.66
   4   8  -2    7.87    0.46
   3   8  -2    8.56    0.45
   3   8  -2    8.91    0.49
   3   8  -2    8.28    0.71
  -3  -8   2    8.03    0.37
   2   8  -2   28.01    1.01
   2   8  -2   27.25    1.51
  -2  -8   2   28.30    1.29
  -2  -8   2   28.70    0.97
  -2  -8   2   29.05    1.18
   1   8  -2    8.93    0.48
   1   8  -2    8.94    0.34
   1   8  -2    9.41    0.52
   1   8  -2    8.69    0.55
  -1  -8   2    8.72    0.45
  -1  -8   2    9.06    0.32
  -1  -8   2    8.48    0.39
   0   8  -2    0.98    0.08
   0   8  -2    1.00    0.07
   0  -8   2    0.86    0.09
   0  -8   2    0.85    0.06
   0  -8   2    0.97    0.05
  -1   8  -2   16.03    0.59
  -1   8  -2   17.37    0.62
   1  -8   2   15.70    0.57
   1  -8   2   16.66    0.56
  -2   8  -2    2.00    0.12
   2  -8   2    2.08    0.09
   2  -8   2    2.15    0.10
  -3   8  -2    1.35    0.09
   3  -8   2    1.47    0.10
   3  -8   2    1.55    0.07
   5   7  -2    5.63    0.27
   5   7  -2    5.16    0.41
   5   7  -2    5.47    0.47
   5   7  -2    5.28    0.32
   4   7  -2   27.66    1.47
   4   7  -2   27.41    1.28
   4   7  -2   27.04    1.40
   4   7  -2   27.11    2.14
   3   7  -2  113.57    5.43
   3   7  -2  111.80    5.98
   3   7  -2  117.03    5.87
   3   7  -2  124.91    8.78
   3   7  -2  108.91    6.00
  -3  -7   2  113.90    4.73
   2   7  -2    7.36    0.45
   2   7  -2    7.26    0.29
   2   7  -2    7.57    0.42
   2   7  -2    7.94    0.49
   2   7  -2    7.53    0.40
   2   7  -2    7.70    0.64
  -2  -7   2    7.78    0.33
  -2  -7   2    7.85    0.39
  -2  -7   2    7.13    0.27
   1   7  -2   56.29    2.63
   1   7  -2   52.49    1.82
   1   7  -2   55.28    1.96
   1   7  -2   55.60    2.63
   1   7  -2   54.73    2.90
   1   7  -2   56.11    2.90
  -1  -7   2   53.64    1.87
  -1  -7   2   56.43    2.28
   0   7  -2   14.34    0.53
   0   7  -2   14.71    0.71
   0   7  -2   14.21    0.71
   0   7  -2   14.21    0.80
   0   7  -2   13.30    0.51
   0   7  -2   14.06    0.72
   0  -7   2   13.85    0.67
   0  -7   2   13.82    0.60
   0  -7   2   14.42    0.50
  -1   7  -2   48.59    1.72
  -1   7  -2   48.40    2.29
  -1   7  -2   46.22    2.29
  -1   7  -2   48.64    1.62
  -1   7  -2   48.21    2.16
   1  -7   2   48.62    1.63
   1  -7   2   48.67    1.58
   1  -7   2   46.23    2.15
  -2   7  -2   20.31    0.96
  -2   7  -2   20.58    0.72
  -2   7  -2   19.60    0.98
   2  -7   2   20.64    0.67
   2  -7   2   17.87    0.91
  -3   7  -2   15.56    0.56
   3  -7   2   15.05    0.75
   3  -7   2   14.39    1.10
   3  -7   2   15.51    0.64
   3  -7   2   16.56    0.57
   4  -7   2    3.96    0.22
   4  -7   2    4.07    0.16
   4  -7   2    4.09    0.21
   6   6  -2    2.61    0.17
   5   6  -2   58.26    2.58
   5   6  -2   55.29    2.94
   5   6  -2   54.42    4.29
   5   6  -2   55.78    3.80
   4   6  -2   97.48    6.59
   4   6  -2  101.15    4.99
   4   6  -2   90.65    5.11
   4   6  -2   94.32    4.63
   4   6  -2   97.50    5.12
   4   6  -2  104.12    7.47
   4   6  -2   99.46    4.49
   3   6  -2   49.99    2.66
   3   6  -2   51.54    2.68
   3   6  -2   50.62    2.33
   3   6  -2   51.49    2.42
   3   6  -2   50.32    2.58
  -3  -6   2   48.04    2.08
   2   6  -2   14.80    0.72
   2   6  -2   13.04    0.53
   2   6  -2   14.78    0.74
   2   6  -2   16.28    1.16
   2   6  -2   15.66    0.73
   2   6  -2   14.38    0.83
   2   6  -2   12.93    0.79
  -2  -6   2   14.15    0.61
   1   6  -2    0.36    0.09
   1   6  -2    0.29    0.08
   1   6  -2    0.50    0.06
   1   6  -2    0.37    0.06
   1   6  -2    0.38    0.04
   1   6  -2    0.43    0.08
   1   6  -2    0.38    0.09
   1   6  -2    0.42    0.05
  -1  -6   2    0.46    0.04
  -1  -6   2    0.39    0.03
   0   6  -2   35.50    1.64
   0   6  -2   30.57    1.16
   0   6  -2   34.84    1.64
   0   6  -2   35.37    1.81
   0   6  -2   32.92    1.23
   0   6  -2   35.06    1.56
   0   6  -2   33.47    1.75
   0  -6   2   35.02    1.55
   0  -6   2   33.41    1.17
   0  -6   2   36.26    1.42
  -1   6  -2   42.59    1.49
  -1   6  -2   44.58    1.99
  -1   6  -2   42.99    1.58
  -1   6  -2   46.34    2.11
  -1   6  -2   44.85    2.11
   1  -6   2   46.92    1.83
   1  -6   2   41.81    1.45
   1  -6   2   43.69    1.50
   1  -6   2   43.76    1.98
  -2   6  -2   89.67    3.05
  -2   6  -2   95.65    4.02
  -2   6  -2  100.69    5.38
   2  -6   2   85.87    3.11
   2  -6   2   94.08    3.75
   2  -6   2   88.55    3.25
   2  -6   2   94.28    3.00
   2  -6   2   86.86    4.05
  -3   6  -2   30.87    1.34
   3  -6   2   31.53    1.05
   3  -6   2   32.76    1.31
  -4   6  -2   16.78    1.11
   4  -6   2   18.14    1.25
   4  -6   2   18.08    0.64
   4  -6   2   17.69    0.74
   4  -6   2   17.60    0.85
   5  -6   2    0.19    0.03
   5  -6   2    0.25    0.02
   6   5  -2    9.05    0.42
   6   5  -2    9.21    0.49
   6   5  -2    7.97    0.34
   6   5  -2    7.87    0.53
   6   5  -2    9.17    0.64
   5   5  -2   15.86    1.31
   5   5  -2   17.14    0.91
   5   5  -2   17.07    0.79
   5   5  -2   16.11    1.19
   5   5  -2   16.31    1.00
   5   5  -2   16.39    0.64
   4   5  -2  100.56    5.32
   4   5  -2  104.44    6.88
   4   5  -2  103.21    5.34
   4   5  -2   98.36    5.19
   4   5  -2   96.14    4.68
   4   5  -2   97.88    4.83
   4   5  -2   98.81    4.95
   4   5  -2  117.16    7.79
   3   5  -2   10.71    0.62
   3   5  -2   10.51    0.62
   3   5  -2   10.73    0.53
   3   5  -2   10.86    0.70
   3   5  -2   11.41    0.81
   3   5  -2   11.27    0.57
   3   5  -2   11.24    0.65
   3   5  -2   10.78    0.57
   2   5  -2   30.22    1.57
   2   5  -2   30.80    1.62
   2   5  -2   31.10    1.47
   2   5  -2   31.94    1.46
   2   5  -2   27.71    1.84
   2   5  -2   32.07    1.47
  -2  -5   2   28.67    1.26
   1   5  -2  293.49   12.92
   1   5  -2  276.65   12.75
   1   5  -2  263.77   13.44
   1   5  -2  268.50   12.69
   1   5  -2  270.84   13.90
   1   5  -2  258.96   11.55
  -1  -5   2  261.97   11.14
   0   5  -2   91.59    4.33
   0   5  -2   92.09    4.32
   0   5  -2   89.75    4.73
   0   5  -2   89.96    4.59
   0   5  -2   90.79    3.98
   0  -5   2   97.08    3.78
  -1   5  -2   99.58    4.11
  -1   5  -2  105.98    4.32
  -1   5  -2   87.62    5.77
  -1   5  -2  104.67    5.12
   1  -5   2   99.14    4.38
   1  -5   2  100.37    4.09
  -2   5  -2  106.71    4.33
  -2   5  -2  113.66    4.55
  -2   5  -2  102.56    6.10
   2  -5   2  101.10    4.61
   2  -5   2  109.42    5.02
   2  -5   2  106.46    3.42
   2  -5   2  101.04    3.69
   2  -5   2   95.97    3.54
   2  -5   2  106.64    4.27
  -3   5  -2   14.76    0.66
   3  -5   2   15.18    0.63
   3  -5   2   14.81    0.75
   3  -5   2   14.72    0.50
  -4   5  -2    0.59    0.15
  -4   5  -2    0.59    0.07
   4  -5   2    0.59    0.04
   4  -5   2    0.55    0.05
   4  -5   2    0.61    0.08
   4  -5   2    0.35    0.11
   5  -5   2    0.34    0.05
   5  -5   2    0.24    0.03
   5  -5   2    0.22    0.05
   5  -5   2    0.40    0.09
   6   4  -2    0.66    0.14
   6   4  -2    0.75    0.08
   6   4  -2    0.78    0.06
   6   4  -2    0.81    0.05
   6   4  -2    0.76    0.09
   5   4  -2    1.45    0.08
   5   4  -2    1.65    0.10
   5   4  -2    1.40    0.17
   5   4  -2    1.44    0.20
   5   4  -2    1.49    0.13
   5   4  -2    1.46    0.14
   5   4  -2    1.51    0.10
   5   4  -2    1.32    0.12
   4   4  -2   12.33    0.67
   4   4  -2   14.07    0.63
   4   4  -2   12.50    0.60
   4   4  -2   12.23    0.58
   4   4  -2   14.25    0.96
   4   4  -2   12.14    0.79
   4   4  -2   11.95    0.66
   4   4  -2   14.16    0.73
   4   4  -2   12.81    0.50
   3   4  -2    7.82    0.44
   3   4  -2    7.12    0.40
   3   4  -2    7.60    0.41
   3   4  -2    7.45    0.48
   3   4  -2    7.73    0.46
   2   4  -2  116.51    5.42
   2   4  -2  108.92    5.58
   2   4  -2  116.43    5.77
   2   4  -2  120.90    5.50
   2   4  -2  116.69    5.44
   2   4  -2  113.97    5.95
   1   4  -2  226.31    8.35
   1   4  -2  205.95    9.50
   1   4  -2  220.86   11.44
   1   4  -2  226.59   10.63
   1   4  -2  224.39   10.46
   1   4  -2  232.06   11.10
   1   4  -2  226.48   10.48
  -1  -4   2  217.80    9.16
   0   4  -2   15.45    0.81
   0   4  -2   14.24    0.70
   0   4  -2   15.61    0.78
   0   4  -2   15.45    0.73
   0   4  -2   14.51    0.59
   0   4  -2   15.65    0.74
   0   4  -2   15.36    0.73
   0  -4   2   15.08    0.63
   0  -4   2   15.27    0.84
  -1   4  -2   55.80    2.39
  -1   4  -2   59.61    2.89
  -1   4  -2   51.62    3.36
  -1   4  -2   62.98    2.52
   1  -4   2   57.89    2.38
   1  -4   2   58.88    3.04
   1  -4   2   57.51    2.77
  -2   4  -2    0.10    0.07
   2  -4   2    0.10    0.05
   2  -4   2    0.07    0.03
   2  -4   2    0.08    0.03
  -3   4  -2   91.76    4.90
  -3   4  -2   85.52    3.47
   3  -4   2   87.39    4.02
   3  -4   2   74.12    4.37
   3  -4   2   79.46    2.72
   3  -4   2   82.76    3.41
   3  -4   2   83.80    3.75
  -4   4  -2    1.36    0.10
  -4   4  -2    1.52    0.21
   4  -4   2    1.28    0.08
   4  -4   2    1.32    0.07
   4  -4   2    1.68    0.19
   4  -4   2    1.29    0.11
   4  -4   2    1.69    0.13
   4  -4   2    1.33    0.09
  -5   4  -2    0.61    0.14
  -5   4  -2    0.67    0.07
   5  -4   2    0.69    0.08
   5  -4   2    0.78    0.05
   5  -4   2    0.64    0.12
   5  -4   2    0.65    0.06
   5  -4   2    0.73    0.09
   6  -4   2    0.84    0.07
   6  -4   2    0.66    0.05
   6  -4   2    0.88    0.06
   6  -4   2    0.82    0.05
   6  -4   2    0.74    0.07
   6   3  -2    1.40    0.10
   6   3  -2    1.59    0.19
   6   3  -2    1.40    0.12
   6   3  -2    1.54    0.12
   6   3  -2    1.39    0.07
   6   3  -2    1.30    0.09
   5   3  -2    9.79    0.46
   5   3  -2    9.43    0.48
   5   3  -2    8.67    0.52
   5   3  -2    9.36    0.54
   5   3  -2    9.67    0.39
   5   3  -2   10.18    0.75
   5   3  -2    9.76    0.56
   5   3  -2   10.24    0.61
   5   3  -2    9.66    0.45
   4   3  -2   43.93    2.07
   4   3  -2   46.82    2.33
   4   3  -2   46.89    3.24
   4   3  -2   46.84    2.19
   4   3  -2   46.46    2.50
   4   3  -2   48.87    2.12
   4   3  -2   50.33    2.81
   4   3  -2   48.95    1.80
   3   3  -2   22.76    1.26
   3   3  -2   25.18    1.19
   3   3  -2   25.25    1.31
   3   3  -2   24.56    1.21
   2   3  -2    0.07    0.04
   2   3  -2    0.01    0.02
   2   3  -2    0.01    0.02
   2   3  -2    0.03    0.03
   2   3  -2    0.02    0.02
   1   3  -2    0.76    0.07
   1   3  -2    0.70    0.05
   1   3  -2    0.67    0.05
   1   3  -2    0.57    0.08
   1   3  -2    0.66    0.07
   1   3  -2    0.67    0.06
   1   3  -2    0.73    0.05
   0   3  -2   32.62    1.22
   0   3  -2   30.99    1.41
   0   3  -2   33.58    1.62
   0   3  -2   34.30    1.54
   0   3  -2   30.81    1.52
   0  -3   2   31.12    1.70
  -1   3  -2   28.29    1.35
  -1   3  -2   24.57    1.12
  -1   3  -2   26.75    1.19
   1  -3   2   27.08    1.44
   1  -3   2   26.19    1.11
   1  -3   2   28.14    1.30
  -2   3  -2    0.10    0.03
  -2   3  -2    0.16    0.05
  -2   3  -2    0.13    0.06
   2  -3   2    0.10    0.03
   2  -3   2    0.11    0.05
   2  -3   2    0.10    0.03
  -3   3  -2    8.54    0.39
   3  -3   2    8.82    0.44
   3  -3   2    8.22    0.50
  -4   3  -2    9.63    0.63
  -4   3  -2    9.28    0.41
   4  -3   2    7.69    0.49
   4  -3   2    8.78    0.66
   4  -3   2    8.69    0.45
   4  -3   2    8.14    0.56
   4  -3   2    8.39    0.37
   4  -3   2    9.12    0.46
   4  -3   2    8.54    0.32
   4  -3   2    9.07    0.42
  -5   3  -2   26.32    1.63
  -5   3  -2   26.21    1.12
   5  -3   2   25.00    1.29
   5  -3   2   26.20    1.20
   5  -3   2   24.93    1.82
   5  -3   2   27.48    1.19
   5  -3   2   27.40    1.25
   6  -3   2    1.82    0.12
   6  -3   2    1.71    0.13
   6  -3   2    1.87    0.13
   6  -3   2    2.10    0.09
   6  -3   2    1.99    0.11
   6  -3   2    2.01    0.12
   6   2  -2    8.65    0.48
   6   2  -2    8.58    0.41
   6   2  -2    8.27    0.64
   6   2  -2    8.39    0.53
   6   2  -2    8.15    0.40
   6   2  -2    8.28    0.40
   6   2  -2    8.21    0.33
   6   2  -2    8.71    0.47
   5   2  -2    0.09    0.02
   5   2  -2    0.14    0.05
   5   2  -2    0.12    0.04
   5   2  -2    0.17    0.04
   5   2  -2    0.12    0.05
   5   2  -2    0.20    0.06
   5   2  -2    0.15    0.05
   5   2  -2    0.10    0.03
   5   2  -2    0.26    0.11
   5   2  -2    0.06    0.03
   4   2  -2   13.11    0.68
   4   2  -2   13.96    0.81
   4   2  -2   12.86    0.63
   4   2  -2   13.77    0.65
   4   2  -2   12.40    0.72
   4   2  -2   13.36    0.72
   4   2  -2   12.80    0.92
   4   2  -2   13.48    0.61
   4   2  -2   11.97    0.59
   4   2  -2   13.14    0.51
   4   2  -2   13.78    0.96
   3   2  -2  161.74   10.65
   3   2  -2  157.58    7.73
   3   2  -2  164.73    7.49
   3   2  -2  156.04    7.37
   2   2  -2    9.48    0.53
   2   2  -2    9.44    0.46
   2   2  -2    9.31    0.49
   2   2  -2    9.52    0.48
   1   2  -2    9.59    0.50
   1   2  -2   10.40    0.53
   1   2  -2    9.48    0.50
   1   2  -2   11.96    0.51
   0   2  -2  912.94   43.97
   0   2  -2  803.97   41.34
   0   2  -2  926.42   41.75
   0   2  -2  852.31   45.68
   1  -2   2  124.78    5.75
  -2   2  -2    0.09    0.02
  -2   2  -2    0.17    0.04
   2  -2   2    0.13    0.03
   2  -2   2    0.08    0.04
  -3   2  -2   92.00    3.79
   3  -2   2   90.48    6.13
   3  -2   2   96.35    4.23
   3  -2   2   87.83    4.77
  -4   2  -2  140.57    7.97
  -4   2  -2  144.21    5.65
   4  -2   2  149.69    9.16
   4  -2   2  128.68    6.24
   4  -2   2  147.19    6.15
   4  -2   2  123.34    7.09
   4  -2   2  133.84    8.10
   4  -2   2  127.17    5.57
   4  -2   2  127.31    4.81
   4  -2   2  143.16    5.95
   4  -2   2  141.88    6.56
  -5   2  -2    4.43    0.22
  -5   2  -2    3.92    0.36
   5  -2   2    4.04    0.24
   5  -2   2    4.19    0.25
   5  -2   2    4.73    0.29
   5  -2   2    4.31    0.24
   5  -2   2    4.51    0.23
   5  -2   2    4.18    0.37
   6  -2   2    6.94    0.47
   6  -2   2    7.91    0.37
   6  -2   2    8.13    0.38
   6  -2   2    7.13    0.47
   6  -2   2    7.97    0.37
   6  -2   2    7.80    0.39
   6   1  -2    1.06    0.10
   6   1  -2    1.08    0.08
   6   1  -2    0.94    0.08
   6   1  -2    1.00    0.13
   6   1  -2    0.93    0.08
   6   1  -2    0.99    0.06
   5   1  -2    1.60    0.11
   5   1  -2    1.45    0.12
   5   1  -2    1.38    0.16
   5   1  -2    1.50    0.13
   5   1  -2    1.36    0.19
   5   1  -2    1.45    0.10
   5   1  -2    1.39    0.08
   5   1  -2    1.44    0.11
   5   1  -2    1.35    0.12
   5   1  -2    1.46    0.10
   5   1  -2    1.38    0.12
   4   1  -2   17.70    1.16
   4   1  -2   15.75    0.75
   4   1  -2   16.39    0.89
   4   1  -2   16.47    0.64
   4   1  -2   15.68    0.85
   4   1  -2   17.55    0.85
   4   1  -2   16.68    0.78
   4   1  -2   16.56    0.77
   4   1  -2   16.45    0.90
   4   1  -2   16.85    0.81
   3   1  -2   44.03    1.94
   3   1  -2   42.24    2.04
   3   1  -2   38.44    2.79
   2   1  -2   23.89    1.16
   2   1  -2   23.20    1.20
   2   1  -2   25.14    1.23
   2   1  -2   25.80    1.14
   1   1  -2  186.39    9.28
   1   1  -2  181.38    9.63
   1   1  -2  191.43    8.60
   0   1  -2   28.39    1.49
  -1   1  -2  681.16   35.44
   1  -1   2  672.85   31.40
   2  -1   2    1.00    0.06
   2  -1   2    0.83    0.06
  -3   1  -2   -0.02    0.02
   3  -1   2    0.01    0.03
   3  -1   2    0.00    0.04
   3  -1   2   -0.03    0.03
   3  -1   2   -0.02    0.02
  -4   1  -2   57.62    2.33
   4  -1   2   58.80    3.79
   4  -1   2   57.51    2.71
   4  -1   2   55.40    2.58
   4  -1   2   56.59    2.61
   4  -1   2   55.47    2.46
   4  -1   2   53.52    2.54
   4  -1   2   58.47    2.74
   4  -1   2   51.65    3.34
  -5   1  -2    1.32    0.19
   5  -1   2    1.34    0.11
   5  -1   2    1.41    0.12
   5  -1   2    1.74    0.11
   5  -1   2    1.35    0.11
   5  -1   2    1.39    0.10
   6  -1   2    4.35    0.23
   6  -1   2    3.72    0.34
   6  -1   2    4.14    0.23
   6  -1   2    4.14    0.22
   6  -1   2    4.10    0.22
   7  -1   2    1.38    0.08
   6   0  -2    6.88    0.43
   6   0  -2    6.85    0.34
   6   0  -2    6.85    0.28
   6   0  -2    6.87    0.52
   6   0  -2    6.46    0.34
   6   0  -2    7.41    0.33
   5   0  -2    0.90    0.09
   5   0  -2    0.97    0.10
   5   0  -2    1.20    0.10
   5   0  -2    1.11    0.09
   5   0  -2    1.06    0.09
   5   0  -2    1.25    0.15
   5   0  -2    0.98    0.09
   5   0  -2    1.07    0.06
   5   0  -2    1.15    0.10
   5   0  -2    1.01    0.08
   5   0  -2    0.97    0.07
   4   0  -2   14.96    0.55
   4   0  -2   12.73    0.68
   4   0  -2   14.28    0.74
   4   0  -2   13.40    0.65
   4   0  -2   14.46    0.77
   4   0  -2   15.13    1.01
   4   0  -2   13.90    0.70
   4   0  -2   14.08    0.67
   4   0  -2   13.50    0.77
   4   0  -2   14.67    0.68
   4   0  -2   14.63    0.85
   4   0  -2   15.61    0.74
   4   0  -2   14.11    0.68
   3   0  -2  155.93    7.31
   3   0  -2  152.24   10.07
   3   0  -2  143.88    7.22
   3   0  -2  152.85    6.97
   2   0  -2  461.88   22.25
   2   0  -2  459.98   23.09
   2   0  -2  486.39   21.48
   2   0  -2  454.69   22.52
   1   0  -2  198.65    8.53
   1   0  -2  171.04    9.64
   0   0  -2  112.58    5.83
  -1   0  -2   36.37    1.87
   1   0   2   35.81    1.66
   2   0   2    0.84    0.06
   3   0   2   30.91    1.42
   3   0   2   26.92    1.59
   3   0   2   28.64    2.06
   3   0   2   32.81    1.47
   3   0   2   32.46    1.49
   4   0   2    1.02    0.10
   4   0   2    1.11    0.09
   4   0   2    1.32    0.14
   4   0   2    1.06    0.09
   4   0   2    1.21    0.09
   4   0   2    1.04    0.08
   4   0   2    0.96    0.09
   5   0   2   47.80    2.90
   5   0   2   50.17    2.93
   5   0   2   50.15    3.32
   5   0   2   49.39    1.86
   5   0   2   47.62    2.41
   5   0   2   49.63    2.16
   5   0   2   47.42    2.90
   5   0   2   48.85    2.22
   5   0   2   49.92    2.27
   6   0   2    3.09    0.17
   6   0   2    2.77    0.17
   6   0   2    2.63    0.12
   6   0   2    2.66    0.16
   6   0   2    2.40    0.19
   6   0   2    2.50    0.24
   6   0   2    3.21    0.17
   7   0   2   20.78    0.96
   7   0   2   21.15    0.96
   7   0   2   22.00    0.98
   7   0   2   20.83    0.94
   6  -1  -2   37.39    1.61
   6  -1  -2   33.36    1.64
   6  -1  -2   37.42    2.49
   6  -1  -2   38.19    1.67
   5  -1  -2   33.81    1.75
   5  -1  -2   32.21    1.48
   5  -1  -2   32.70    1.53
   5  -1  -2   32.22    1.55
   5  -1  -2   32.68    1.63
   5  -1  -2   33.12    1.27
   5  -1  -2   34.80    1.72
   5  -1  -2   32.73    1.98
   5  -1  -2   35.70    2.30
   5  -1  -2   32.30    1.67
   5  -1  -2   33.65    1.51
   5  -1  -2   34.55    1.98
   4  -1  -2   89.78    3.82
   4  -1  -2   79.51    3.73
   4  -1  -2   85.80    3.98
   4  -1  -2   84.77    3.23
   4  -1  -2   88.71    4.18
   4  -1  -2   84.51    4.12
   4  -1  -2   86.12    5.06
   4  -1  -2   81.30    3.87
   4  -1  -2   86.24    4.38
   4  -1  -2   88.47    5.05
   4  -1  -2   84.68    4.43
   4  -1  -2   90.05    3.93
   4  -1  -2   78.89    3.92
   4  -1  -2   92.68    5.76
   3  -1  -2   94.04    4.45
   3  -1  -2   90.97    4.75
   3  -1  -2   86.85    6.13
   3  -1  -2   92.31    4.25
   3  -1  -2   95.07    4.40
   2  -1  -2   20.56    1.09
   2  -1  -2   20.95    0.98
   2  -1  -2   20.12    0.92
   2  -1  -2   20.97    1.01
  -2   1   2   20.82    0.90
   1  -1  -2   -0.03    0.02
   1  -1  -2   -0.01    0.02
   0  -1  -2  120.74    6.29
  -1  -1  -2  182.41    9.78
   1   1   2  195.00    9.00
   2   1   2   18.43    0.89
   2   1   2   18.71    0.85
   2   1   2   17.25    0.87
   3   1   2  107.45    5.75
   3   1   2  116.57    5.40
   3   1   2  117.77    5.15
   3   1   2  103.96    5.33
   4   1   2  200.39    8.93
   4   1   2  193.98   12.18
   4   1   2  200.01    9.37
   4   1   2  213.09    9.51
   4   1   2  220.45    9.97
   4   1   2  210.72   13.74
   5   1   2    2.27    0.25
   5   1   2    2.67    0.17
   5   1   2    2.16    0.20
   5   1   2    2.75    0.16
   5   1   2    2.60    0.16
   5   1   2    2.43    0.23
   5   1   2    2.55    0.15
   5   1   2    2.62    0.15
   5   1   2    2.14    0.17
   5   1   2    2.83    0.15
   5   1   2    2.88    0.20
   5   1   2    2.63    0.12
   5   1   2    2.27    0.17
   5   1   2    2.45    0.16
   6   1   2   22.29    0.97
   6   1   2   22.10    1.00
   6   1   2   18.92    1.46
   6   1   2   20.78    1.27
   6   1   2   21.72    0.81
   6   1   2   20.48    0.97
   6   1   2   20.62    0.98
   6   1   2   21.71    0.95
   7   1   2   10.66    0.54
   7   1   2   11.60    0.70
   7   1   2   11.71    0.45
   7   1   2   12.08    0.54
   7   1   2   12.40    0.55
   7   1   2   11.92    0.53
   6  -2  -2    0.67    0.07
   6  -2  -2    0.72    0.06
   6  -2  -2    0.76    0.06
   6  -2  -2    0.73    0.10
   6  -2  -2    0.73    0.07
   5  -2  -2   92.79    4.53
   5  -2  -2  109.19    5.32
   5  -2  -2  100.35    5.07
   5  -2  -2  111.28    6.15
   5  -2  -2  107.49    6.99
   5  -2  -2   96.14    4.62
   5  -2  -2  105.40    5.00
   5  -2  -2   99.44    4.75
   5  -2  -2  115.07    4.70
   4  -2  -2   47.95    2.61
   4  -2  -2   52.92    2.31
   4  -2  -2   51.34    2.46
   4  -2  -2   54.58    3.44
   4  -2  -2   53.50    2.50
   4  -2  -2   49.12    2.23
   4  -2  -2   44.61    2.33
   4  -2  -2   48.90    2.27
   4  -2  -2   55.05    3.01
   4  -2  -2   52.20    2.63
   4  -2  -2   47.73    2.38
  -4   2   2   51.08    2.12
   3  -2  -2   10.78    0.77
   3  -2  -2   10.95    0.56
   3  -2  -2   11.40    0.55
   3  -2  -2   10.34    0.58
   3  -2  -2   10.43    0.53
  -3   2   2   10.92    0.47
   2  -2  -2   75.60    3.38
   2  -2  -2   71.88    3.21
   2  -2  -2   72.23    3.50
   2  -2  -2   74.83    3.79
  -2   2   2   71.35    3.01
  -2   2   2   72.03    3.13
   1  -2  -2    5.42    0.28
   1  -2  -2    4.95    0.25
   1  -2  -2    4.77    0.23
  -1   2   2    4.85    0.23
   0  -2  -2   51.56    2.67
  -1  -2  -2  103.53    5.30
   1   2   2  101.10    3.84
   1   2   2  102.56    4.89
   2   2   2   56.39    2.57
   2   2   2   50.20    2.79
   2   2   2   56.52    2.04
   2   2   2   49.18    2.53
   2   2   2   52.76    2.54
   2   2   2   58.58    2.61
   3   2   2   37.51    2.64
   3   2   2   42.34    1.89
   3   2   2   41.13    1.92
   3   2   2   36.45    2.07
   4   2   2   19.84    1.14
   4   2   2   19.48    1.29
   4   2   2   19.90    0.94
   4   2   2   16.55    0.83
   4   2   2   17.51    0.87
   5   2   2    4.34    0.30
   5   2   2    4.69    0.27
   5   2   2    4.15    0.24
   5   2   2    4.24    0.24
   5   2   2    4.43    0.36
   5   2   2    4.34    0.28
   5   2   2    4.70    0.24
   5   2   2    4.42    0.20
   5   2   2    4.57    0.24
   5   2   2    4.71    0.39
   6   2   2   10.20    0.47
   6   2   2   10.35    0.56
   6   2   2    9.76    0.49
   6   2   2   10.85    0.63
   6   2   2   10.11    0.73
   6   2   2   10.29    0.48
   6   2   2    9.32    0.48
   6   2   2   10.22    0.40
   6   2   2    8.92    0.53
   7   2   2    0.45    0.04
   7   2   2    0.39    0.05
   7   2   2    0.44    0.04
   7   2   2    0.48    0.05
   7   2   2    0.41    0.03
   6  -3  -2   37.69    1.72
   6  -3  -2   35.78    1.69
   6  -3  -2   38.77    1.64
   5  -3  -2   83.60    3.25
   5  -3  -2   76.13    3.65
   5  -3  -2   76.70    3.84
   5  -3  -2   72.47    5.35
   5  -3  -2   81.14    4.08
   5  -3  -2   77.00    3.48
   5  -3  -2   82.86    3.59
   5  -3  -2   86.36    4.72
  -5   3   2   80.23    3.31
   4  -3  -2    3.95    0.23
   4  -3  -2    3.62    0.21
   4  -3  -2    3.86    0.34
   4  -3  -2    3.96    0.25
   4  -3  -2    3.75    0.18
   4  -3  -2    4.00    0.21
   4  -3  -2    4.22    0.23
   4  -3  -2    3.49    0.23
  -4   3   2    4.22    0.21
   2  -3  -2    0.48    0.06
   2  -3  -2    0.42    0.05
   2  -3  -2    0.54    0.06
   2  -3  -2    0.42    0.05
  -2   3   2    0.45    0.07
  -2   3   2    0.39    0.05
   1  -3  -2   11.19    0.56
   1  -3  -2   12.45    0.63
   1  -3  -2   10.95    0.52
  -1   3   2   11.29    0.49
  -1   3   2   11.61    0.52
   0  -3  -2  912.79   40.45
   0  -3  -2  976.80   47.87
   0   3   2  907.78   45.95
   0   3   2  904.40   39.42
  -1  -3  -2   49.55    2.20
  -1  -3  -2   52.43    2.60
   1   3   2   50.17    2.36
   1   3   2   52.65    2.39
   1   3   2   50.69    2.51
   1   3   2   48.22    2.35
   1   3   2   48.96    1.89
   1   3   2   48.15    2.59
   2   3   2   17.51    1.02
   2   3   2   19.70    0.75
   2   3   2   19.93    0.92
   2   3   2   18.31    0.91
   2   3   2   19.85    0.94
   2   3   2   18.79    0.92
   3   3   2   52.65    2.44
   3   3   2   50.15    3.41
   3   3   2   47.05    2.67
   3   3   2   55.16    2.48
   3   3   2   49.25    2.41
   4   3   2  160.94    8.72
   4   3   2  151.79    7.14
   4   3   2  146.33    7.63
   4   3   2  146.79    6.39
   4   3   2  147.29    9.89
   4   3   2  140.15    6.74
   4   3   2  146.30    8.68
   4   3   2  141.11    6.70
   4   3   2  152.29    5.55
   4   3   2  153.27    9.83
   4   3   2  141.12    7.68
   4   3   2  143.84    6.52
   5   3   2  163.38    8.58
   5   3   2  167.94   11.06
   5   3   2  168.97    9.74
   5   3   2  157.25    7.98
   5   3   2  161.92    7.49
   5   3   2  164.82    7.54
   5   3   2  155.56    7.14
   5   3   2  171.88   10.99
   5   3   2  164.98    9.69
   5   3   2  168.06    6.20
   5   3   2  169.30    7.29
   6   3   2    9.40    0.45
   6   3   2    9.23    0.47
   6   3   2    9.41    0.38
   6   3   2    9.66    0.54
   6   3   2    9.53    0.47
   6   3   2    9.47    0.60
   6   3   2    9.94    0.46
   7   3   2    0.04    0.02
   7   3   2    0.03    0.01
   7   3   2    0.02    0.02
   7   3   2    0.02    0.02
   5  -4  -2    1.92    0.10
   5  -4  -2    1.93    0.11
   5  -4  -2    1.57    0.19
   5  -4  -2    1.89    0.13
   5  -4  -2    1.77    0.12
  -5   4   2    1.94    0.12
  -5   4   2    1.63    0.21
   4  -4  -2    1.94    0.14
   4  -4  -2    1.67    0.20
   4  -4  -2    1.83    0.13
   4  -4  -2    1.83    0.12
   4  -4  -2    1.82    0.10
  -4   4   2    1.92    0.13
   3  -4  -2    1.19    0.09
   3  -4  -2    1.16    0.05
   3  -4  -2    1.09    0.06
   3  -4  -2    1.17    0.10
   3  -4  -2    1.11    0.07
   3  -4  -2    1.10    0.10
  -3   4   2    1.17    0.13
  -3   4   2    1.25    0.09
  -3   4   2    1.12    0.09
   2  -4  -2    9.96    0.48
   2  -4  -2   10.35    0.50
   2  -4  -2    9.29    0.46
   2  -4  -2    9.32    0.54
  -2   4   2    9.60    0.44
  -2   4   2   10.02    0.48
   1  -4  -2  198.18    8.77
   1  -4  -2  194.71    9.57
   1  -4  -2  192.85    8.24
   1  -4  -2  208.26   10.38
  -1   4   2  201.32    8.24
  -1   4   2  207.77    8.57
   0  -4  -2   36.59    1.78
   0  -4  -2   34.23    1.50
   0  -4  -2   34.03    1.39
   0   4   2   31.19    1.76
   0   4   2   34.44    1.71
   0   4   2   30.56    1.40
   0   4   2   35.14    1.48
  -1  -4  -2   14.94    0.68
  -1  -4  -2   15.37    0.63
   1   4   2   15.55    0.74
   1   4   2   14.72    0.82
   1   4   2   14.81    0.59
   1   4   2   14.15    0.73
   1   4   2   13.50    0.68
   1   4   2   16.63    0.80
   1   4   2   15.96    0.73
  -2  -4  -2  156.20    6.82
  -2  -4  -2  164.73    7.25
   2   4   2  171.70    7.94
   2   4   2  173.24    8.53
   2   4   2  163.95    7.76
   2   4   2  170.87    6.24
   2   4   2  164.99    7.80
   2   4   2  161.68    8.26
   3   4   2   59.25    2.84
   3   4   2   57.00    3.11
   3   4   2   57.63    2.80
   3   4   2   57.19    2.80
   3   4   2   61.30    3.51
   3   4   2   62.79    2.88
   4   4   2   53.22    2.36
   4   4   2   57.44    2.65
   4   4   2   55.60    2.05
   4   4   2   56.25    3.19
   4   4   2   59.40    3.22
   4   4   2   57.08    3.68
   4   4   2   52.29    2.49
   4   4   2   46.05    3.20
   4   4   2   52.99    2.85
   4   4   2   51.28    2.87
   4   4   2   52.84    2.47
   5   4   2   55.08    2.73
   5   4   2   54.06    3.20
   5   4   2   49.94    2.63
   5   4   2   53.98    2.83
   5   4   2   54.60    2.46
   5   4   2   56.16    3.66
   5   4   2   55.83    2.35
   5   4   2   52.78    3.19
   5   4   2   51.33    2.39
   5   4   2   54.18    2.04
   5   4   2   52.17    2.48
   6   4   2   32.66    1.91
   6   4   2   31.15    1.48
   6   4   2   31.64    1.21
   6   4   2   32.51    1.41
   6   4   2   30.82    1.69
   6   4   2   31.85    1.47
   6   4   2   32.87    1.90
   6   4   2   30.91    1.43
   7   4   2    0.09    0.03
   7   4   2    0.08    0.02
   5  -5  -2   35.31    1.54
   5  -5  -2   35.56    1.62
   5  -5  -2   34.16    1.44
   4  -5  -2   12.99    0.62
   4  -5  -2   12.03    0.64
   4  -5  -2   13.00    0.53
   4  -5  -2   12.29    0.90
  -4   5   2   11.30    0.82
  -4   5   2   12.74    0.56
   3  -5  -2   60.31    2.10
   3  -5  -2   60.14    2.87
   3  -5  -2   56.95    4.01
   3  -5  -2   56.82    1.94
   3  -5  -2   59.73    2.43
  -3   5   2   62.36    2.49
   2  -5  -2   48.97    2.30
   2  -5  -2   47.53    1.75
   2  -5  -2   48.28    2.19
   2  -5  -2   48.40    2.59
   2  -5  -2   48.63    1.62
   2  -5  -2   50.68    2.38
   2  -5  -2   48.39    2.02
  -2   5   2   53.39    2.19
  -2   5   2   47.29    1.71
  -2   5   2   51.96    2.07
  -2   5   2   49.17    1.79
   1  -5  -2    8.49    0.44
   1  -5  -2    9.38    0.50
   1  -5  -2    8.79    0.42
  -1   5   2    9.11    0.45
  -1   5   2    8.05    0.34
  -1   5   2    8.41    0.39
   0  -5  -2    1.17    0.11
   0  -5  -2    1.14    0.06
   0  -5  -2    1.25    0.09
   0   5   2    1.26    0.08
   0   5   2    1.08    0.11
   0   5   2    1.03    0.10
   0   5   2    1.20    0.12
  -1  -5  -2   63.43    2.54
  -1  -5  -2   63.71    2.73
   1   5   2   60.75    3.21
   1   5   2   62.51    2.92
   1   5   2   60.49    3.11
   1   5   2   61.37    2.91
   1   5   2   63.12    2.35
   1   5   2   56.68    2.68
   1   5   2   63.75    2.95
  -2  -5  -2   39.65    1.61
  -2  -5  -2   38.28    1.73
   2   5   2   36.57    1.85
   2   5   2   42.99    2.33
   2   5   2   38.71    1.99
   2   5   2   37.51    1.50
   2   5   2   38.56    1.85
   2   5   2   38.76    1.87
   2   5   2   38.76    2.06
   3   5   2    8.54    0.40
   3   5   2    8.41    0.43
   3   5   2    7.35    0.41
   3   5   2    8.12    0.43
   3   5   2    8.95    0.53
   3   5   2    8.15    0.36
   3   5   2    8.90    0.53
   3   5   2    8.17    0.48
   3   5   2    8.16    0.44
   4   5   2    1.41    0.19
   4   5   2    1.67    0.14
   4   5   2    1.51    0.11
   4   5   2    1.57    0.09
   4   5   2    1.31    0.14
   4   5   2    1.34    0.14
   4   5   2    1.47    0.08
   4   5   2    1.65    0.12
   4   5   2    1.43    0.19
   4   5   2    1.39    0.11
   4   5   2    1.38    0.10
   5   5   2   10.14    0.50
   5   5   2   11.12    0.68
   5   5   2   10.41    0.54
   5   5   2    9.99    0.52
   5   5   2   10.99    0.82
   5   5   2   10.93    0.43
   5   5   2   11.19    0.63
   5   5   2   10.64    0.69
   5   5   2   12.10    0.57
   6   5   2    2.83    0.20
   6   5   2    2.60    0.21
   6   5   2    2.79    0.13
   6   5   2    2.94    0.16
   6   5   2    2.84    0.16
   6   5   2    2.85    0.20
   4  -6  -2  129.45    5.72
   4  -6  -2  112.33    8.38
   4  -6  -2  134.65    5.11
   3  -6  -2    2.13    0.12
   3  -6  -2    2.12    0.14
   3  -6  -2    2.31    0.10
   3  -6  -2    2.05    0.09
   3  -6  -2    2.68    0.24
  -3   6   2    1.81    0.13
  -3   6   2    2.12    0.19
  -3   6   2    2.52    0.24
   2  -6  -2   13.51    0.69
   2  -6  -2   12.99    0.64
   2  -6  -2   14.09    0.58
   2  -6  -2   13.71    0.50
   2  -6  -2   13.25    0.47
  -2   6   2   14.74    0.88
  -2   6   2   12.73    0.60
  -2   6   2   14.46    0.69
   1  -6  -2   23.11    1.03
   1  -6  -2   22.82    0.77
   1  -6  -2   21.60    0.93
   1  -6  -2   21.91    1.21
   1  -6  -2   21.16    1.06
   1  -6  -2   22.21    0.75
   1  -6  -2   20.82    0.80
  -1   6   2   24.15    1.06
  -1   6   2   23.84    0.95
  -1   6   2   22.12    0.78
   0  -6  -2    9.89    0.46
   0  -6  -2    9.14    0.33
   0  -6  -2    9.67    0.40
   0   6   2    9.17    0.35
   0   6   2    9.48    0.48
   0   6   2    8.79    0.54
   0   6   2    9.20    0.39
   0   6   2    8.91    0.47
   0   6   2    9.49    0.49
  -1  -6  -2   66.48    2.76
  -1  -6  -2   63.40    2.57
   1   6   2   59.37    2.72
   1   6   2   63.25    2.95
   1   6   2   61.00    2.37
   1   6   2   61.66    2.98
   1   6   2   61.67    2.94
   1   6   2   64.63    3.26
   1   6   2   60.58    3.15
   1   6   2   60.04    2.20
  -2  -6  -2    2.92    0.17
  -2  -6  -2    2.86    0.14
   2   6   2    2.92    0.19
   2   6   2    2.97    0.18
   2   6   2    2.73    0.15
   2   6   2    2.96    0.24
   2   6   2    2.89    0.16
   2   6   2    2.67    0.12
   2   6   2    3.08    0.23
   2   6   2    2.76    0.17
   2   6   2    3.03    0.20
  -3  -6  -2    8.25    0.36
   3   6   2    7.80    0.44
   3   6   2    8.29    0.45
   3   6   2    8.24    0.54
   3   6   2    8.95    0.38
   3   6   2    9.49    0.55
   3   6   2    8.54    0.42
   3   6   2    7.82    0.42
   3   6   2    8.47    0.44
   3   6   2    7.91    0.45
   3   6   2    8.37    0.49
   4   6   2   30.41    1.71
   4   6   2   28.40    1.35
   4   6   2   29.46    1.99
   4   6   2   29.18    1.34
   4   6   2   25.26    1.41
   4   6   2   30.18    1.75
   4   6   2   29.67    1.48
   4   6   2   29.52    1.55
   4   6   2   29.41    1.41
   4   6   2   25.85    1.59
   5   6   2   84.73    3.82
   5   6   2   85.06    4.36
   5   6   2   82.59    4.95
   5   6   2   79.53    4.23
   5   6   2   83.92    3.80
   6   6   2    8.53    0.39
   6   6   2    7.79    0.31
   6   6   2    8.55    0.39
   6   6   2    7.33    0.49
   6   6   2    8.28    0.65
   6   6   2    7.18    0.51
   4  -7  -2   10.39    0.46
   4  -7  -2   10.94    0.40
   4  -7  -2   11.24    0.51
   4  -7  -2   11.21    0.53
   3  -7  -2   27.35    1.13
   3  -7  -2   26.24    0.98
   3  -7  -2   28.41    1.89
   2  -7  -2    2.32    0.10
   2  -7  -2    2.32    0.11
   2  -7  -2    2.22    0.10
   2  -7  -2    2.03    0.14
  -2   7   2    1.92    0.15
  -2   7   2    2.09    0.13
  -2   7   2    2.10    0.19
  -2   7   2    2.06    0.14
   1  -7  -2   39.11    1.28
   1  -7  -2   38.96    1.32
   1  -7  -2   39.60    1.75
   1  -7  -2   37.47    1.38
  -1   7   2   38.72    1.32
  -1   7   2   38.89    1.50
  -1   7   2   39.30    1.77
  -1   7   2   38.86    1.40
  -1   7   2   37.98    1.86
   0  -7  -2    1.51    0.12
   0  -7  -2    1.58    0.09
   0  -7  -2    1.84    0.07
   0   7   2    1.54    0.17
   0   7   2    1.48    0.10
   0   7   2    1.47    0.09
   0   7   2    1.54    0.11
   0   7   2    1.53    0.12
  -1  -7  -2    2.39    0.10
  -1  -7  -2    2.44    0.16
  -1  -7  -2    2.40    0.12
   1   7   2    2.35    0.16
   1   7   2    2.40    0.14
   1   7   2    2.34    0.15
   1   7   2    2.45    0.11
   1   7   2    2.19    0.21
   1   7   2    2.26    0.19
   1   7   2    2.24    0.15
   1   7   2    2.34    0.13
  -2  -7  -2    0.08    0.05
  -2  -7  -2    0.10    0.02
  -2  -7  -2    0.08    0.02
   2   7   2    0.13    0.05
   2   7   2    0.29    0.10
   2   7   2    0.06    0.05
   2   7   2    0.12    0.04
   2   7   2    0.06    0.04
   2   7   2    0.08    0.02
   2   7   2    0.08    0.05
   2   7   2    0.08    0.04
   2   7   2    0.24    0.05
   2   7   2    0.05    0.06
  -3  -7  -2    9.70    0.40
   3   7   2    9.12    0.47
   3   7   2    9.21    0.46
   3   7   2    9.06    0.41
   3   7   2    8.45    0.48
   3   7   2    9.60    0.60
   3   7   2    9.52    0.54
   3   7   2    9.00    0.61
   3   7   2    8.90    0.48
   3   7   2    8.62    0.49
   4   7   2  178.28    9.80
   4   7   2  191.05   11.20
   4   7   2  201.90    9.66
   4   7   2  201.62    9.86
   4   7   2  176.71    8.60
   4   7   2  186.16    8.65
   5   7   2    4.28    0.35
   5   7   2    5.04    0.32
   5   7   2    5.28    0.27
   5   7   2    5.23    0.27
   6   7   2   11.60    0.96
   6   7   2   12.82    0.58
   3  -8  -2    0.16    0.02
   3  -8  -2    0.18    0.02
   3  -8  -2    0.16    0.04
   2  -8  -2   27.80    1.79
   2  -8  -2   25.34    0.93
   2  -8  -2   25.80    0.86
  -2   8   2   24.31    0.90
   1  -8  -2    4.25    0.16
   1  -8  -2    4.15    0.18
   1  -8  -2    4.35    0.16
   1  -8  -2    4.12    0.24
  -1   8   2    4.45    0.21
  -1   8   2    4.25    0.19
  -1   8   2    4.19    0.29
   0  -8  -2    5.36    0.20
   0  -8  -2    5.57    0.20
   0  -8  -2    5.51    0.30
   0   8   2    5.64    0.23
   0   8   2    5.14    0.26
   0   8   2    5.72    0.24
   0   8   2    5.12    0.30
   0   8   2    5.22    0.34
  -1  -8  -2    1.06    0.07
  -1  -8  -2    1.13    0.06
  -1  -8  -2    1.20    0.11
   1   8   2    1.00    0.09
   1   8   2    1.26    0.07
   1   8   2    1.09    0.09
   1   8   2    1.08    0.10
   1   8   2    1.39    0.12
   1   8   2    1.09    0.10
   1   8   2    1.28    0.15
   1   8   2    1.08    0.15
  -2  -8  -2   11.28    0.40
  -2  -8  -2   11.43    0.48
   2   8   2   11.23    0.42
   2   8   2   10.74    0.48
   2   8   2   11.56    0.55
   2   8   2   12.27    0.65
   2   8   2   11.45    0.69
   2   8   2   10.20    0.58
   2   8   2   10.77    0.58
  -3  -8  -2   11.55    0.54
   3   8   2   13.89    0.72
   3   8   2   11.67    0.77
   3   8   2   13.26    0.62
   3   8   2   12.99    1.02
   4   8   2    0.02    0.05
   4   8   2    0.02    0.05
   4   8   2    0.02    0.05
   4   8   2    0.09    0.04
   5   8   2    0.14    0.06
   5   8   2    0.15    0.05
   5   8   2    0.17    0.03
   5   8   2    0.28    0.06
   2  -9  -2    0.02    0.01
   2  -9  -2    0.05    0.02
  -2   9   2    0.04    0.03
   1  -9  -2    7.38    0.25
  -1   9   2    7.34    0.28
  -1   9   2    6.73    0.28
   0  -9  -2   23.60    0.82
   0  -9  -2   24.89    0.85
   0   9   2   25.64    0.90
   0   9   2   24.63    0.85
  -1  -9  -2   21.33    0.73
  -1  -9  -2   19.79    0.89
   1   9   2   21.06    0.77
   1   9   2   22.81    1.15
  -2  -9  -2    2.68    0.11
  -2  -9  -2    2.45    0.13
   2   9   2    2.65    0.19
   2   9   2    2.57    0.11
  -3  -9  -2    1.33    0.06
   3   9   2    1.55    0.13
   3   9   2    1.53    0.10
   4   9   2   12.82    0.65
   4   9   2   13.25    0.60
   4   9   2   11.66    0.99
   4   9   2   12.43    0.69
   0 -10  -2    0.02    0.02
   0  10   2    0.07    0.02
   0  10   2    0.04    0.03
  -1 -10  -2   14.95    0.50
   1  10   2   14.01    0.79
   1  10   2   14.72    0.53
  -2 -10  -2    5.29    0.20
   2  10   2    5.69    0.32
   3  10   2   10.12    0.56
   3   9  -3    0.28    0.05
   3   9  -3    0.36    0.04
   3   9  -3    0.31    0.05
   2   9  -3    2.75    0.17
   2   9  -3    3.54    0.21
  -2  -9   3    3.57    0.13
   1   9  -3    8.53    0.47
   1   9  -3    8.74    0.31
   1   9  -3    7.10    0.38
  -1  -9   3    8.39    0.29
   0   9  -3   16.54    0.57
   0   9  -3   14.97    0.84
   0   9  -3   14.70    0.68
   0  -9   3   15.83    0.54
  -1   9  -3    0.48    0.04
  -1   9  -3    0.58    0.06
   1  -9   3    0.50    0.04
   1  -9   3    0.50    0.03
  -2   9  -3   19.40    0.65
   2  -9   3   19.13    0.64
   4   8  -3    6.09    0.58
   4   8  -3    7.86    0.41
   3   8  -3    3.21    0.21
   3   8  -3    2.44    0.28
   3   8  -3    3.09    0.17
   2   8  -3    1.72    0.22
   2   8  -3    2.05    0.16
   2   8  -3    2.00    0.20
   2   8  -3    2.19    0.09
  -2  -8   3    2.14    0.11
  -2  -8   3    2.19    0.09
   1   8  -3    0.54    0.05
   1   8  -3    0.45    0.08
   1   8  -3    0.50    0.11
  -1  -8   3    0.54    0.08
  -1  -8   3    0.55    0.04
  -1  -8   3    0.55    0.05
   0   8  -3    0.90    0.13
   0   8  -3    1.01    0.08
   0   8  -3    1.16    0.07
   0   8  -3    0.86    0.09
   0  -8   3    0.99    0.09
   0  -8   3    0.94    0.06
   0  -8   3    1.10    0.06
  -1   8  -3    4.77    0.21
  -1   8  -3    4.77    0.20
   1  -8   3    4.56    0.18
   1  -8   3    4.66    0.18
  -2   8  -3   12.23    0.45
  -2   8  -3   12.08    0.46
   2  -8   3   12.56    0.45
   2  -8   3   11.57    0.59
   2  -8   3   12.83    0.42
  -3   8  -3   16.08    0.56
   3  -8   3   16.28    0.58
   5   7  -3    7.19    0.53
   5   7  -3    7.92    0.41
   5   7  -3    6.51    0.60
   4   7  -3   30.76    1.57
   4   7  -3   30.59    1.64
   4   7  -3   30.46    2.39
   3   7  -3    0.07    0.08
   3   7  -3    0.14    0.04
   3   7  -3    0.04    0.05
   3   7  -3    0.12    0.05
   3   7  -3    0.14    0.08
  -3  -7   3    0.09    0.02
   2   7  -3    0.28    0.03
   2   7  -3    0.33    0.09
   2   7  -3    0.24    0.06
   2   7  -3    0.35    0.10
   2   7  -3    0.27    0.06
   2   7  -3    0.29    0.07
  -2  -7   3    0.29    0.04
  -2  -7   3    0.28    0.06
   1   7  -3   12.92    0.71
   1   7  -3   11.96    0.63
   1   7  -3   12.18    0.62
   1   7  -3   12.41    0.46
   1   7  -3   11.22    0.67
  -1  -7   3   11.91    0.43
  -1  -7   3   12.40    0.52
   0   7  -3    0.14    0.07
   0   7  -3    0.10    0.03
   0   7  -3    0.19    0.07
   0   7  -3    0.12    0.05
   0   7  -3    0.10    0.04
   0   7  -3    0.09    0.04
   0  -7   3    0.10    0.02
   0  -7   3    0.10    0.03
   0  -7   3    0.19    0.06
  -1   7  -3  113.88    4.81
  -1   7  -3  115.77    3.91
  -1   7  -3  115.83    3.65
  -1   7  -3   96.68    4.54
   1  -7   3  112.18    3.73
   1  -7   3  108.39    4.87
   1  -7   3  110.67    3.61
  -2   7  -3   22.91    1.13
  -2   7  -3   24.06    0.85
   2  -7   3   24.87    0.88
   2  -7   3   24.55    0.81
  -3   7  -3   22.93    0.81
   3  -7   3   23.87    1.10
   3  -7   3   21.94    0.96
   3  -7   3   23.33    1.63
   3  -7   3   23.65    0.84
   3  -7   3   23.98    0.78
   4  -7   3    0.40    0.05
   4  -7   3    0.36    0.03
   4  -7   3    0.43    0.03
   4  -7   3    0.43    0.05
   5   6  -3    8.02    0.46
   5   6  -3    8.21    0.39
   5   6  -3    7.65    0.66
   5   6  -3    7.61    0.60
   4   6  -3   21.72    1.24
   4   6  -3   21.85    1.14
   4   6  -3   23.94    1.08
   4   6  -3   22.38    1.18
   4   6  -3   22.51    1.60
   4   6  -3   24.56    1.81
   3   6  -3   80.75    3.76
   3   6  -3   73.01    4.15
   3   6  -3   86.37    6.07
   3   6  -3   78.36    4.05
   3   6  -3   80.64    4.15
  -3  -6   3   76.50    3.26
   2   6  -3   31.74    2.30
   2   6  -3   29.80    1.42
   2   6  -3   30.56    1.59
   2   6  -3   28.13    1.57
   2   6  -3   26.12    1.05
   2   6  -3   29.72    1.43
  -2  -6   3   29.84    1.22
   1   6  -3    7.76    0.39
   1   6  -3    6.73    0.41
   1   6  -3    7.47    0.38
   1   6  -3    6.71    0.27
   1   6  -3    6.84    0.28
   1   6  -3    6.85    0.60
   1   6  -3    6.91    0.42
   1   6  -3    7.37    0.44
  -1  -6   3    7.60    0.31
  -1  -6   3    6.77    0.26
   0   6  -3    0.20    0.05
   0   6  -3    0.19    0.04
   0   6  -3    0.14    0.05
   0   6  -3    0.20    0.08
   0   6  -3    0.16    0.03
   0   6  -3    0.20    0.07
   0  -6   3    0.19    0.03
   0  -6   3    0.18    0.02
   0  -6   3    0.18    0.05
  -1   6  -3  135.78    6.18
  -1   6  -3  132.62    6.19
  -1   6  -3  128.38    6.77
  -1   6  -3  129.60    4.33
  -1   6  -3  135.48    5.70
  -1   6  -3  128.50    4.64
   1  -6   3  136.92    5.41
   1  -6   3  131.78    4.44
   1  -6   3  126.60    4.29
   1  -6   3  130.31    5.79
  -2   6  -3    7.06    0.39
  -2   6  -3    6.79    0.29
  -2   6  -3    6.55    0.36
   2  -6   3    6.17    0.34
   2  -6   3    6.73    0.29
   2  -6   3    6.57    0.24
   2  -6   3    6.69    0.24
  -3   6  -3   15.65    0.94
  -3   6  -3   13.22    0.63
   3  -6   3   14.77    0.71
   3  -6   3   14.58    0.54
   3  -6   3   14.59    0.61
   3  -6   3   14.22    0.49
  -4   6  -3    3.75    0.31
   4  -6   3    3.72    0.18
   4  -6   3    3.80    0.33
   4  -6   3    4.03    0.16
   4  -6   3    4.06    0.22
   4  -6   3    3.99    0.22
   6   5  -3    0.83    0.12
   6   5  -3    0.80    0.06
   6   5  -3    0.88    0.08
   5   5  -3    0.15    0.07
   5   5  -3    0.19    0.04
   5   5  -3    0.09    0.04
   5   5  -3    0.07    0.06
   5   5  -3    0.00    0.08
   4   5  -3    0.09    0.07
   4   5  -3    0.13    0.04
   4   5  -3    0.09    0.03
   4   5  -3    0.24    0.07
   4   5  -3    0.08    0.04
   4   5  -3    0.16    0.09
   3   5  -3   22.95    1.30
   3   5  -3   23.69    1.32
   3   5  -3   27.65    1.90
   3   5  -3   23.14    1.13
   3   5  -3   24.35    1.19
   3   5  -3   23.75    1.69
   3   5  -3   23.75    1.25
   2   5  -3    2.29    0.14
   2   5  -3    2.07    0.15
   2   5  -3    2.51    0.16
   2   5  -3    1.82    0.18
   2   5  -3    2.08    0.17
   2   5  -3    2.47    0.19
   2   5  -3    2.46    0.23
  -2  -5   3    2.16    0.11
   1   5  -3    0.20    0.05
   1   5  -3    0.22    0.04
   1   5  -3    0.23    0.06
   1   5  -3    0.10    0.06
   1   5  -3    0.26    0.05
   1   5  -3    0.27    0.07
  -1  -5   3    0.22    0.03
   0   5  -3  126.76    5.57
   0   5  -3  126.77    6.06
   0   5  -3  132.53    6.08
   0   5  -3  132.25    6.65
   0   5  -3  126.23    6.44
   0  -5   3  131.45    5.34
  -1   5  -3    8.69    0.42
  -1   5  -3    8.92    0.47
  -1   5  -3    8.42    0.44
  -1   5  -3    7.64    0.45
  -1   5  -3    8.39    0.54
  -1   5  -3    8.28    0.43
   1  -5   3    7.68    0.29
   1  -5   3    8.21    0.41
   1  -5   3    8.23    0.50
   1  -5   3    8.03    0.36
  -2   5  -3    0.07    0.03
  -2   5  -3    0.05    0.07
  -2   5  -3    0.05    0.05
  -2   5  -3    0.12    0.07
   2  -5   3    0.10    0.02
   2  -5   3    0.09    0.02
   2  -5   3    0.12    0.02
   2  -5   3    0.05    0.05
   2  -5   3    0.10    0.04
   2  -5   3    0.17    0.03
  -3   5  -3   18.88    1.19
  -3   5  -3   17.98    0.82
   3  -5   3   18.58    0.63
   3  -5   3   19.37    0.79
   3  -5   3   19.05    0.69
  -4   5  -3    5.70    0.29
   4  -5   3    5.79    0.26
   4  -5   3    6.18    0.23
   4  -5   3    6.30    0.32
   4  -5   3    5.20    0.47
   5  -5   3    0.04    0.03
   5  -5   3    0.10    0.02
   5  -5   3    0.05    0.03
   6   4  -3   38.04    2.50
   6   4  -3   35.35    1.68
   6   4  -3   35.88    1.92
   5   4  -3   26.02    1.37
   5   4  -3   24.83    1.99
   5   4  -3   26.56    1.80
   5   4  -3   25.40    1.52
   5   4  -3   23.86    1.27
   5   4  -3   25.38    1.19
   5   4  -3   24.71    0.97
   5   4  -3   26.69    1.16
   4   4  -3    0.10    0.06
   4   4  -3    0.16    0.04
   4   4  -3    0.11    0.06
   4   4  -3    0.04    0.08
   4   4  -3    0.20    0.04
   4   4  -3    0.17    0.03
   4   4  -3    0.13    0.03
   4   4  -3    0.17    0.05
   4   4  -3    0.17    0.03
   3   4  -3   90.61    4.44
   3   4  -3   98.30    4.30
   3   4  -3   88.62    5.06
   3   4  -3  102.88    7.39
   3   4  -3  105.09    4.58
   3   4  -3   93.31    4.86
   3   4  -3   95.12    4.94
   3   4  -3   97.33    4.70
   3   4  -3   96.25    6.53
   3   4  -3  102.87    5.03
   2   4  -3   13.72    0.65
   2   4  -3   12.83    0.66
   2   4  -3   13.11    0.70
   2   4  -3   13.52    0.72
   2   4  -3   13.52    0.66
  -2  -4   3   12.09    0.55
   1   4  -3    1.88    0.13
   1   4  -3    1.84    0.14
   1   4  -3    2.05    0.11
   1   4  -3    1.89    0.12
   1   4  -3    2.06    0.12
   1   4  -3    1.70    0.14
  -1  -4   3    1.88    0.09
   0   4  -3  119.86    5.74
   0   4  -3  117.49    5.40
   0   4  -3  113.93    5.41
   0   4  -3  113.54    4.96
   0  -4   3  114.81    4.74
   0  -4   3  111.89    6.00
  -1   4  -3    0.14    0.03
  -1   4  -3    0.16    0.04
  -1   4  -3    0.26    0.07
  -1   4  -3    0.19    0.06
   1  -4   3    0.15    0.06
   1  -4   3    0.22    0.03
  -2   4  -3   10.52    0.51
  -2   4  -3   10.27    0.45
  -2   4  -3    9.88    0.66
   2  -4   3   10.01    0.48
   2  -4   3    9.35    0.59
   2  -4   3   10.60    0.51
  -3   4  -3   75.55    4.12
  -3   4  -3   70.21    2.91
   3  -4   3   70.27    3.37
   3  -4   3   64.95    2.28
   3  -4   3   66.88    2.86
   3  -4   3   71.78    3.15
  -4   4  -3   25.50    1.08
  -4   4  -3   20.95    1.55
   4  -4   3   24.42    1.24
   4  -4   3   26.27    1.15
   4  -4   3   25.06    1.05
   4  -4   3   25.27    0.90
   4  -4   3   27.35    1.77
   4  -4   3   26.25    1.20
  -5   4  -3   30.30    1.26
   5  -4   3   29.21    1.39
   5  -4   3   25.37    2.03
   5  -4   3   29.40    1.34
   5  -4   3   31.95    1.05
   5  -4   3   30.40    1.22
   5  -4   3   29.84    1.32
   6  -4   3    0.19    0.02
   6  -4   3    0.15    0.02
   6  -4   3    0.19    0.03
   6   3  -3    0.05    0.03
   6   3  -3    0.08    0.03
   6   3  -3    0.02    0.04
   6   3  -3    0.07    0.02
   6   3  -3    0.04    0.04
   6   3  -3    0.00    0.03
   6   3  -3    0.27    0.10
   5   3  -3   30.61    1.14
   5   3  -3   27.44    1.50
   5   3  -3   31.08    1.40
   5   3  -3   30.26    2.10
   5   3  -3   28.81    1.60
   5   3  -3   28.02    1.35
   5   3  -3   32.82    1.79
   5   3  -3   30.73    1.58
   4   3  -3    2.84    0.28
   4   3  -3    2.96    0.19
   4   3  -3    3.13    0.22
   4   3  -3    2.81    0.16
   4   3  -3    3.21    0.18
   4   3  -3    3.11    0.21
   4   3  -3    3.17    0.30
   4   3  -3    2.99    0.13
   3   3  -3   48.26    2.20
   3   3  -3   44.50    2.33
   3   3  -3   45.90    2.42
   3   3  -3   46.03    2.26
   2   3  -3   59.34    2.80
   2   3  -3   60.08    2.98
   2   3  -3   57.25    2.88
   2   3  -3   60.13    2.81
   2   3  -3   60.25    3.07
   1   3  -3   79.22    3.85
   1   3  -3   85.43    3.89
   1   3  -3   84.22    4.08
   1   3  -3   85.52    4.21
   1   3  -3   81.49    3.84
  -1  -3   3   75.06    3.36
   0   3  -3    4.93    0.26
   0   3  -3    5.05    0.27
   0   3  -3    4.73    0.26
   0   3  -3    4.93    0.25
   0   3  -3    4.93    0.25
   0  -3   3    4.80    0.22
  -1   3  -3   81.51    3.51
  -1   3  -3   90.52    4.24
  -1   3  -3   87.87    3.68
   1  -3   3   81.00    3.51
   1  -3   3   85.74    4.08
  -2   3  -3    0.28    0.08
  -2   3  -3    0.33    0.07
  -2   3  -3    0.24    0.04
   2  -3   3    0.35    0.04
   2  -3   3    0.17    0.06
   2  -3   3    0.29    0.04
  -3   3  -3    7.51    0.33
   3  -3   3    6.84    0.43
   3  -3   3    6.58    0.36
   3  -3   3    7.69    0.38
  -4   3  -3  110.91    4.56
  -4   3  -3  120.48    6.45
   4  -3   3  106.01    4.49
   4  -3   3  112.61    4.95
   4  -3   3  109.36    5.29
   4  -3   3  112.58    5.04
   4  -3   3  106.97    4.80
   4  -3   3  109.53    7.39
   4  -3   3  103.42    3.88
  -5   3  -3    3.29    0.20
  -5   3  -3    4.15    0.35
   5  -3   3    3.67    0.23
   5  -3   3    4.17    0.22
   5  -3   3    3.59    0.20
   5  -3   3    4.28    0.35
   6  -3   3    0.05    0.02
   6  -3   3    0.08    0.02
   6  -3   3    0.10    0.04
   6  -3   3    0.09    0.03
   6  -3   3    0.09    0.03
   6  -3   3    0.07    0.03
   6   2  -3    2.76    0.28
   6   2  -3    2.82    0.16
   6   2  -3    2.69    0.20
   6   2  -3    3.10    0.16
   6   2  -3    2.89    0.13
   6   2  -3    3.01    0.19
   5   2  -3   23.64    1.24
   5   2  -3   23.45    1.13
   5   2  -3   24.90    1.31
   5   2  -3   25.43    1.47
   5   2  -3   25.08    1.15
   5   2  -3   23.70    1.11
   5   2  -3   24.09    1.30
   5   2  -3   23.41    0.94
   5   2  -3   24.61    1.73
   5   2  -3   26.02    1.69
   4   2  -3    8.91    0.35
   4   2  -3    8.38    0.45
   4   2  -3    8.90    0.65
   4   2  -3    8.19    0.50
   4   2  -3    9.17    0.48
   4   2  -3    9.49    0.56
   4   2  -3    8.96    0.43
   4   2  -3    9.05    0.69
   4   2  -3    8.97    0.44
   4   2  -3    8.68    0.43
   3   2  -3  231.04   14.66
   3   2  -3  214.34   10.63
   3   2  -3  215.36   10.14
   2   2  -3  185.54    8.19
   2   2  -3  183.71    9.09
   2   2  -3  173.11    8.31
   2   2  -3  171.54    8.82
   2   2  -3  173.57    8.56
   1   2  -3   14.48    0.72
   1   2  -3   15.60    0.78
   1   2  -3   15.46    0.76
   1   2  -3   14.19    0.72
   0   2  -3  756.03   31.53
   0   2  -3  626.60   35.15
   0   2  -3  625.70   31.70
   0   2  -3  668.32   32.00
  -1   2  -3  774.21   32.67
   1  -2   3  756.02   36.51
  -2   2  -3   59.35    2.62
  -2   2  -3   63.51    2.52
  -2   2  -3   59.48    3.54
  -3   2  -3   27.28    1.44
  -3   2  -3   23.34    0.99
   3  -2   3   21.20    1.61
   3  -2   3   24.08    1.15
   3  -2   3   21.48    1.26
  -4   2  -3   17.98    0.71
  -4   2  -3   18.55    1.05
   4  -2   3   15.63    0.88
   4  -2   3   15.59    1.00
   4  -2   3   15.81    0.68
   4  -2   3   15.88    1.15
   4  -2   3   16.62    0.78
   4  -2   3   15.70    0.58
   4  -2   3   17.05    0.81
   4  -2   3   13.58    0.75
   4  -2   3   16.11    0.74
  -5   2  -3    1.32    0.20
  -5   2  -3    1.32    0.10
   5  -2   3    1.50    0.18
   5  -2   3    1.31    0.08
   5  -2   3    1.34    0.13
   5  -2   3    1.80    0.13
   5  -2   3    1.46    0.10
   5  -2   3    1.55    0.12
   6  -2   3    0.50    0.06
   6  -2   3    0.41    0.06
   6  -2   3    0.39    0.04
   6  -2   3    0.60    0.06
   6  -2   3    0.42    0.05
   6  -2   3    0.42    0.09
   6  -2   3    0.49    0.05
   6  -2   3    0.43    0.06
   6   1  -3    0.58    0.04
   6   1  -3    0.62    0.06
   6   1  -3    0.61    0.06
   6   1  -3    0.51    0.09
   6   1  -3    0.60    0.07
   6   1  -3    0.56    0.07
   5   1  -3    4.75    0.30
   5   1  -3    4.87    0.26
   5   1  -3    4.73    0.25
   5   1  -3    4.54    0.29
   5   1  -3    5.00    0.26
   5   1  -3    4.67    0.20
   5   1  -3    5.29    0.40
   5   1  -3    4.99    0.32
   5   1  -3    4.84    0.42
   5   1  -3    5.11    0.30
   4   1  -3    3.81    0.27
   4   1  -3    4.49    0.19
   4   1  -3    4.34    0.24
   4   1  -3    4.55    0.24
   4   1  -3    4.42    0.39
   4   1  -3    4.23    0.29
   4   1  -3    5.04    0.36
   4   1  -3    4.24    0.25
   4   1  -3    4.35    0.23
   4   1  -3    4.72    0.27
   4   1  -3    4.49    0.23
   4   1  -3    5.05    0.28
   3   1  -3  626.62   28.44
   3   1  -3  610.58   41.01
   3   1  -3  610.87   29.78
   2   1  -3  373.14   19.87
   2   1  -3  443.71   20.47
   2   1  -3  420.04   18.97
   2   1  -3  408.10   19.25
   1   1  -3  114.40    5.84
   1   1  -3  114.70    5.20
   1   1  -3  108.70    5.27
   0   1  -3    1.86    0.12
  -1   1  -3  557.16   29.12
  -2   1  -3   11.37    0.63
   2  -1   3   11.74    0.58
   2  -1   3   12.61    0.56
  -3   1  -3   78.82    3.43
   3  -1   3   87.36    3.84
   3  -1   3   87.78    3.99
   3  -1   3   78.93    5.56
  -4   1  -3   19.90    0.86
  -4   1  -3   20.25    1.25
   4  -1   3   21.35    1.00
   4  -1   3   20.25    1.24
   4  -1   3   20.78    0.93
   4  -1   3   20.32    1.41
   4  -1   3   20.25    0.91
   4  -1   3   20.29    0.96
   4  -1   3   18.65    0.72
  -5   1  -3   17.60    0.80
   5  -1   3   17.68    1.14
   5  -1   3   19.26    0.85
   5  -1   3   17.73    1.30
   5  -1   3   18.88    0.89
   5  -1   3   18.99    1.12
   5  -1   3   19.12    0.86
   6  -1   3    0.14    0.04
   6  -1   3    0.17    0.04
   6  -1   3    0.15    0.07
   6  -1   3    0.12    0.04
   6  -1   3    0.16    0.03
   6  -1   3    0.23    0.04
   7  -1   3    2.19    0.11
   6   0  -3    0.18    0.06
   6   0  -3    0.18    0.04
   6   0  -3    0.18    0.04
   5   0  -3  133.14    8.64
   5   0  -3  127.43    6.58
   5   0  -3  129.92    5.82
   5   0  -3  129.83    6.28
   5   0  -3  127.88    4.85
   5   0  -3  120.02    5.72
   5   0  -3  132.04    7.59
   5   0  -3  133.51    6.66
   4   0  -3   28.82    1.52
   4   0  -3   29.77    1.40
   4   0  -3   28.98    1.30
   4   0  -3   26.23    1.32
   4   0  -3   28.67    1.09
   4   0  -3   31.05    1.97
   4   0  -3   30.68    1.71
   4   0  -3   27.70    1.51
   4   0  -3   27.46    1.70
   4   0  -3   27.31    1.36
   4   0  -3   29.09    1.44
   4   0  -3   29.18    1.33
   4   0  -3   28.12    1.48
   3   0  -3    6.96    0.34
   3   0  -3    6.58    0.49
   3   0  -3    6.44    0.36
   2   0  -3  427.62   21.45
   2   0  -3  469.61   20.47
   2   0  -3  433.77   21.19
   1   0  -3  399.30   16.82
   1   0  -3  316.48   18.73
   0   0  -3  123.88    6.68
  -1   0  -3    0.34    0.03
  -2   0  -3   70.46    3.61
   2   0   3   69.13    3.33
   2   0   3   69.68    3.21
  -3   0  -3    7.33    0.36
   3   0   3    8.36    0.42
   3   0   3    8.32    0.59
   3   0   3    8.29    0.41
  -4   0  -3    7.04    0.49
   4   0   3    6.75    0.36
   4   0   3    7.20    0.37
   4   0   3    7.09    0.37
   4   0   3    7.17    0.47
   4   0   3    8.24    0.54
   4   0   3    7.11    0.35
   4   0   3    7.09    0.39
   5   0   3   57.99    2.62
   5   0   3   58.00    2.16
   5   0   3   56.53    3.37
   5   0   3   56.07    2.58
   5   0   3   59.43    2.50
   5   0   3   54.17    3.40
   5   0   3   56.33    3.36
   6   0   3   34.33    2.46
   6   0   3   36.88    1.61
   6   0   3   36.50    2.15
   6   0   3   35.86    1.64
   6   0   3   36.06    1.65
   6   0   3   37.37    1.37
   6   0   3   36.37    1.68
   7   0   3    0.77    0.06
   7   0   3    0.66    0.05
   7   0   3    0.72    0.06
   7   0   3    0.76    0.06
   6  -1  -3   13.56    1.06
   6  -1  -3   15.78    0.72
   6  -1  -3   16.51    0.70
   5  -1  -3    3.28    0.19
   5  -1  -3    3.10    0.22
   5  -1  -3    3.13    0.18
   5  -1  -3    3.22    0.29
   5  -1  -3    3.12    0.14
   5  -1  -3    3.08    0.21
   5  -1  -3    3.16    0.22
   5  -1  -3    3.30    0.18
   5  -1  -3    3.29    0.19
   5  -1  -3    3.17    0.21
   4  -1  -3   26.15    1.28
   4  -1  -3   25.76    1.21
   4  -1  -3   27.22    1.80
   4  -1  -3   27.24    1.32
   4  -1  -3   26.32    0.99
   4  -1  -3   25.26    1.25
   4  -1  -3   25.20    1.55
   4  -1  -3   27.31    1.19
   4  -1  -3   26.60    1.35
   4  -1  -3   26.92    1.38
   4  -1  -3   24.23    1.16
   4  -1  -3   25.15    1.56
   3  -1  -3    0.78    0.07
   3  -1  -3    0.70    0.07
   3  -1  -3    0.77    0.06
   3  -1  -3    0.68    0.05
   3  -1  -3    0.85    0.10
   2  -1  -3  172.87    7.83
   2  -1  -3  190.78    8.55
   2  -1  -3  176.70    8.27
   2  -1  -3  173.22    9.25
  -2   1   3  176.78    7.59
   1  -1  -3  112.20    5.87
   1  -1  -3  113.67    5.21
   0  -1  -3  319.03   16.51
  -1  -1  -3  118.16    6.20
   1   1   3  121.11    5.70
   2   1   3    0.81    0.06
   2   1   3    0.81    0.05
   3   1   3    1.30    0.09
   4   1   3    8.81    0.45
   4   1   3    9.97    0.49
   4   1   3    9.08    0.59
   4   1   3    9.20    0.67
   4   1   3    9.28    0.43
   5   1   3  126.20    6.06
   5   1   3  138.72    7.85
   5   1   3  135.62    6.90
   5   1   3  133.20    8.86
   5   1   3  129.08    6.43
   5   1   3  136.71    7.80
   5   1   3  114.85    7.81
   5   1   3  130.63    5.88
   5   1   3  135.61    5.95
   5   1   3  132.00    4.99
   5   1   3  136.55    5.76
   5   1   3  135.70    6.04
   5   1   3  139.47    7.81
   6   1   3    0.59    0.08
   6   1   3    0.47    0.05
   6   1   3    0.68    0.07
   6   1   3    0.48    0.07
   6   1   3    0.47    0.05
   6   1   3    0.55    0.10
   6   1   3    0.43    0.06
   7   1   3   10.27    0.46
   7   1   3    9.76    0.60
   7   1   3   10.21    0.38
   7   1   3    9.39    0.45
   7   1   3    9.98    0.47
   6  -2  -3   20.75    0.96
   5  -2  -3   16.05    0.88
   5  -2  -3   16.87    1.03
   5  -2  -3   16.90    0.78
   5  -2  -3   16.33    0.85
   5  -2  -3   17.04    0.80
   5  -2  -3   18.03    0.90
   5  -2  -3   17.59    0.79
   5  -2  -3   17.26    0.81
   4  -2  -3   21.95    0.99
   4  -2  -3   19.55    0.97
   4  -2  -3   21.68    1.10
   4  -2  -3   22.04    1.07
   4  -2  -3   21.60    1.13
   4  -2  -3   24.59    1.01
   4  -2  -3   21.33    1.51
   4  -2  -3   21.70    1.15
   4  -2  -3   19.85    1.02
   4  -2  -3   20.56    1.04
   4  -2  -3   22.70    1.31
  -4   2   3   21.97    0.93
   3  -2  -3    0.49    0.05
   3  -2  -3    0.43    0.05
   3  -2  -3    0.49    0.06
  -3   2   3    0.46    0.05
  -3   2   3    0.64    0.08
   2  -2  -3    0.25    0.05
   2  -2  -3    0.24    0.05
   2  -2  -3    0.21    0.04
   2  -2  -3    0.36    0.04
  -2   2   3    0.23    0.04
  -2   2   3    0.18    0.05
   1  -2  -3  168.90    7.97
   1  -2  -3  188.65    9.45
   1  -2  -3  189.43    8.72
  -1   2   3  181.48    7.76
   0  -2  -3   29.59    1.55
  -1  -2  -3  456.69   23.31
   1   2   3  444.65   16.94
   2   2   3  103.11    4.61
   2   2   3  103.54    4.67
   2   2   3  103.19    3.64
   2   2   3   86.43    4.52
   2   2   3   93.95    4.54
   2   2   3   89.46    4.98
   3   2   3   68.46    3.18
   3   2   3   59.65    3.40
   3   2   3   68.09    3.12
   4   2   3   41.42    1.94
   4   2   3   38.12    1.81
   4   2   3   40.76    2.36
   4   2   3   40.40    1.50
   4   2   3   38.84    2.10
   4   2   3   38.79    2.66
   4   2   3   37.40    1.73
   5   2   3   67.44    3.25
   5   2   3   67.22    2.91
   5   2   3   71.24    4.51
   5   2   3   68.60    4.47
   5   2   3   67.75    2.52
   5   2   3   60.73    3.05
   5   2   3   70.87    3.95
   5   2   3   65.05    3.96
   5   2   3   66.65    3.91
   5   2   3   66.68    3.05
   5   2   3   64.43    2.97
   5   2   3   63.96    3.91
   5   2   3   64.18    3.48
   6   2   3   39.19    2.27
   6   2   3   40.02    1.45
   6   2   3   39.19    1.72
   6   2   3   38.83    2.28
   6   2   3   35.25    2.58
   6   2   3   37.62    1.76
   6   2   3   37.79    1.76
   6   2   3   37.19    1.68
   6   2   3   37.82    2.01
   7   2   3   10.22    0.46
   7   2   3    9.33    0.61
   7   2   3   10.65    0.48
   7   2   3    9.92    0.47
   7   2   3   10.38    0.39
   6  -3  -3    2.79    0.15
   5  -3  -3   13.74    0.58
   5  -3  -3   13.62    0.70
   5  -3  -3   14.25    0.67
   5  -3  -3   14.97    0.99
   5  -3  -3   12.09    0.72
   5  -3  -3   14.45    0.64
   5  -3  -3   13.83    0.74
   5  -3  -3   14.08    0.65
  -5   3   3   13.03    0.61
   4  -3  -3    0.03    0.02
   4  -3  -3    0.04    0.03
   4  -3  -3    0.11    0.05
   4  -3  -3    0.12    0.05
   4  -3  -3    0.09    0.06
   4  -3  -3    0.03    0.03
   4  -3  -3    0.03    0.03
   4  -3  -3    0.01    0.03
  -4   3   3    0.03    0.03
   3  -3  -3    1.48    0.12
   3  -3  -3    1.52    0.07
   3  -3  -3    1.56    0.11
   3  -3  -3    1.73    0.12
   3  -3  -3    1.60    0.10
   3  -3  -3    1.81    0.17
  -3   3   3    1.70    0.11
  -3   3   3    1.75    0.13
   2  -3  -3    6.52    0.37
   2  -3  -3    6.74    0.34
   2  -3  -3    6.98    0.34
   2  -3  -3    6.22    0.32
  -2   3   3    6.47    0.33
  -2   3   3    6.78    0.30
   1  -3  -3   53.67    2.62
   1  -3  -3   56.84    2.85
   1  -3  -3   53.30    2.41
  -1   3   3   56.30    2.36
  -1   3   3   53.86    2.27
   0  -3  -3  270.85   11.74
   0   3   3  264.42   11.43
  -1  -3  -3  111.38    5.32
  -1  -3  -3  102.27    4.50
   1   3   3  102.09    3.87
   1   3   3   97.47    4.81
   1   3   3  100.29    5.29
   1   3   3  103.64    4.83
   2   3   3   88.99    4.09
   2   3   3   85.35    4.04
   2   3   3   79.59    4.03
   2   3   3   91.58    3.25
   2   3   3   84.30    4.44
   3   3   3    8.47    0.41
   3   3   3    8.00    0.57
   3   3   3    7.22    0.49
   3   3   3    9.12    0.43
   3   3   3    7.93    0.42
   4   3   3    0.19    0.04
   4   3   3    0.09    0.03
   4   3   3    0.10    0.08
   4   3   3    0.10    0.08
   4   3   3    0.11    0.03
   4   3   3    0.10    0.03
   4   3   3    0.18    0.06
   4   3   3    0.15    0.05
   4   3   3    0.13    0.04
   4   3   3    0.15    0.04
   5   3   3   16.46    1.15
   5   3   3   15.82    0.87
   5   3   3   15.61    0.98
   5   3   3   15.30    1.10
   5   3   3   15.63    0.76
   5   3   3   15.23    0.81
   5   3   3   16.37    0.63
   5   3   3   15.73    0.72
   5   3   3   15.94    0.74
   5   3   3   16.54    0.98
   5   3   3   15.48    0.76
   6   3   3   40.98    2.26
   6   3   3   43.65    1.98
   6   3   3   41.73    1.92
   6   3   3   40.20    2.55
   6   3   3   47.59    2.57
   6   3   3   40.83    1.98
   6   3   3   45.04    1.89
   6   3   3   43.18    1.63
   7   3   3    0.13    0.02
   7   3   3    0.06    0.02
   7   3   3    0.08    0.02
   7   3   3    0.10    0.03
   7   3   3    0.06    0.03
   5  -4  -3    1.73    0.11
   5  -4  -3    1.96    0.13
   5  -4  -3    1.83    0.13
   5  -4  -3    1.85    0.10
   5  -4  -3    2.01    0.19
   5  -4  -3    2.04    0.13
   4  -4  -3   13.15    0.67
   4  -4  -3   13.50    0.62
   4  -4  -3   12.93    0.94
   4  -4  -3   12.76    0.55
   4  -4  -3   12.38    0.68
   4  -4  -3   12.38    0.64
  -4   4   3   13.68    0.59
   3  -4  -3    3.25    0.21
   3  -4  -3    3.74    0.21
   3  -4  -3    3.65    0.15
   3  -4  -3    4.29    0.32
   3  -4  -3    3.45    0.19
   3  -4  -3    3.32    0.17
   3  -4  -3    3.37    0.22
  -3   4   3    3.66    0.17
  -3   4   3    3.80    0.24
  -3   4   3    3.83    0.20
  -3   4   3    3.25    0.17
   2  -4  -3  102.69    4.80
   2  -4  -3  108.30    5.05
   2  -4  -3  107.76    5.67
   2  -4  -3  114.29    5.23
  -2   4   3  111.86    4.70
  -2   4   3  110.80    4.52
   1  -4  -3   17.66    0.87
   1  -4  -3   18.12    0.95
   1  -4  -3   17.42    0.80
  -1   4   3   18.03    0.81
  -1   4   3   17.40    0.76
   0  -4  -3   20.09    1.02
   0  -4  -3   21.48    0.87
   0  -4  -3   23.28    1.12
   0  -4  -3   21.90    0.95
   0   4   3   19.44    1.11
   0   4   3   21.36    0.94
   0   4   3   19.57    0.88
  -1  -4  -3    0.00    0.03
  -1  -4  -3   -0.02    0.02
  -1  -4  -3    0.03    0.01
   1   4   3    0.01    0.03
   1   4   3   -0.01    0.02
   1   4   3   -0.01    0.05
   1   4   3   -0.01    0.02
   1   4   3    0.01    0.02
   1   4   3    0.00    0.02
  -2  -4  -3   30.21    1.30
   2   4   3   30.46    1.49
   2   4   3   31.53    1.50
   2   4   3   32.33    1.67
   2   4   3   32.20    1.21
   2   4   3   31.91    1.51
   3   4   3    6.79    0.42
   3   4   3    6.33    0.42
   3   4   3    6.63    0.34
   3   4   3    6.31    0.35
   3   4   3    6.56    0.34
   3   4   3    6.53    0.29
   4   4   3   48.27    2.32
   4   4   3   45.95    2.07
   4   4   3   43.85    2.82
   4   4   3   45.24    2.19
   4   4   3   50.02    2.80
   4   4   3   48.47    1.80
   4   4   3   47.47    2.50
   4   4   3   48.47    3.23
   4   4   3   47.97    2.17
   4   4   3   43.37    2.52
   4   4   3   47.76    2.29
   4   4   3   51.04    2.83
   5   4   3    8.57    0.53
   5   4   3    7.19    0.44
   5   4   3    8.64    0.34
   5   4   3    8.08    0.53
   5   4   3    8.78    0.65
   5   4   3    8.14    0.39
   5   4   3    7.64    0.41
   5   4   3    8.11    0.41
   5   4   3    8.45    0.48
   6   4   3    1.89    0.17
   6   4   3    2.02    0.13
   6   4   3    2.21    0.13
   6   4   3    2.04    0.10
   6   4   3    1.94    0.16
   6   4   3    2.27    0.17
   6   4   3    2.26    0.13
   6   4   3    2.03    0.12
   7   4   3    0.96    0.05
   7   4   3    0.98    0.08
   5  -5  -3   50.76    2.25
   5  -5  -3   46.16    2.00
   5  -5  -3   50.05    2.14
   4  -5  -3    0.01    0.06
   4  -5  -3    0.04    0.03
   4  -5  -3    0.09    0.04
   4  -5  -3    0.01    0.02
   4  -5  -3    0.06    0.02
  -4   5   3    0.01    0.04
   3  -5  -3   10.46    0.82
   3  -5  -3    9.93    0.56
   3  -5  -3   11.43    0.38
   3  -5  -3   11.75    0.42
   3  -5  -3   11.54    0.48
   3  -5  -3   11.20    0.58
   3  -5  -3   10.96    0.53
  -3   5   3   11.65    0.44
  -3   5   3   12.25    0.52
  -3   5   3   11.25    0.44
   2  -5  -3   19.88    0.72
   2  -5  -3   20.20    0.67
   2  -5  -3   21.51    0.99
   2  -5  -3   19.42    0.83
   2  -5  -3   19.61    0.91
   2  -5  -3   18.83    0.96
   2  -5  -3   19.54    1.08
  -2   5   3   21.20    0.94
  -2   5   3   19.67    0.75
  -2   5   3   19.13    0.72
  -2   5   3   20.93    0.86
   1  -5  -3    0.36    0.05
   1  -5  -3    0.25    0.06
   1  -5  -3    0.21    0.05
  -1   5   3    0.31    0.07
  -1   5   3    0.22    0.04
   0  -5  -3    3.66    0.20
   0  -5  -3    3.73    0.17
   0  -5  -3    3.75    0.23
   0   5   3    3.96    0.18
   0   5   3    3.39    0.24
   0   5   3    3.55    0.22
  -1  -5  -3  190.79    8.03
  -1  -5  -3  190.36    7.55
   1   5   3  184.55    8.64
   1   5   3  176.42    8.57
   1   5   3  170.91    7.84
   1   5   3  185.96    8.75
   1   5   3  185.71    6.90
   1   5   3  181.78    9.43
  -2  -5  -3    8.25    0.35
  -2  -5  -3    8.39    0.39
   2   5   3    8.94    0.51
   2   5   3    7.84    0.41
   2   5   3    8.04    0.35
   2   5   3    7.53    0.42
   2   5   3    7.93    0.42
   2   5   3    8.19    0.50
  -3  -5  -3   62.86    2.52
   3   5   3   61.64    2.90
   3   5   3   55.68    2.81
   3   5   3   61.67    2.35
   3   5   3   59.64    2.90
   3   5   3   54.99    3.21
   3   5   3   62.98    2.79
   3   5   3   60.39    2.94
   3   5   3   68.39    3.64
   3   5   3   63.67    3.24
   4   5   3   95.70    4.58
   4   5   3   99.98    4.33
   4   5   3  101.18    4.54
   4   5   3   96.22    5.22
   4   5   3  100.14    6.71
   4   5   3   99.84    5.88
   4   5   3  102.28    3.76
   4   5   3   97.10    5.22
   4   5   3  112.61    5.92
   4   5   3   92.48    4.77
   5   5   3   12.48    0.64
   5   5   3   13.38    0.60
   5   5   3   13.96    0.82
   5   5   3   12.09    0.73
   5   5   3   12.85    0.81
   5   5   3   13.14    0.67
   5   5   3   13.19    0.52
   5   5   3   13.33    0.63
   6   5   3    2.89    0.20
   6   5   3    3.02    0.21
   6   5   3    2.84    0.16
   6   5   3    3.06    0.17
   6   5   3    2.87    0.13
   6   5   3    2.77    0.21
   5  -6  -3   46.74    1.91
   4  -6  -3   88.81    6.02
   4  -6  -3   89.77    4.10
   4  -6  -3   92.01    3.66
   4  -6  -3   86.84    3.16
  -4   6   3   91.46    5.25
   3  -6  -3    1.94    0.08
   3  -6  -3    2.40    0.22
   3  -6  -3    1.91    0.13
   3  -6  -3    1.98    0.09
   3  -6  -3    1.95    0.11
  -3   6   3    1.92    0.18
  -3   6   3    1.73    0.12
   2  -6  -3    0.02    0.04
   2  -6  -3    0.04    0.02
   2  -6  -3    0.06    0.02
   2  -6  -3    0.02    0.02
  -2   6   3    0.02    0.06
  -2   6   3    0.03    0.03
  -2   6   3    0.05    0.03
   1  -6  -3    0.23    0.05
   1  -6  -3    0.17    0.06
   1  -6  -3    0.17    0.03
   1  -6  -3    0.16    0.03
   1  -6  -3    0.18    0.05
   1  -6  -3    0.20    0.03
   1  -6  -3    0.18    0.02
  -1   6   3    0.23    0.05
  -1   6   3    0.19    0.04
  -1   6   3    0.18    0.07
  -1   6   3    0.19    0.04
   0  -6  -3   50.27    2.01
   0  -6  -3   50.14    2.17
   0  -6  -3   46.68    1.65
   0   6   3   51.58    2.16
   0   6   3   46.76    2.31
   0   6   3   46.82    1.73
   0   6   3   48.25    1.87
   0   6   3   49.36    2.34
  -1  -6  -3   24.03    0.84
  -1  -6  -3   25.93    1.02
  -1  -6  -3   27.25    1.12
   1   6   3   25.38    1.20
   1   6   3   21.96    1.16
   1   6   3   23.83    1.12
   1   6   3   25.02    0.97
   1   6   3   25.06    1.04
   1   6   3   23.81    0.88
   1   6   3   25.71    1.19
   1   6   3   24.33    1.19
   1   6   3   26.08    1.34
   1   6   3   21.02    1.49
  -2  -6  -3   10.71    0.44
  -2  -6  -3   10.71    0.50
  -2  -6  -3    9.29    0.37
   2   6   3    9.46    0.58
   2   6   3   10.55    0.53
   2   6   3   11.72    0.67
   2   6   3   11.82    0.52
   2   6   3   10.02    0.46
   2   6   3   10.65    0.63
   2   6   3    9.91    0.39
   2   6   3   10.12    0.53
   2   6   3   10.57    0.44
   2   6   3    9.91    0.53
  -3  -6  -3   20.06    0.84
   3   6   3   17.82    0.72
   3   6   3   20.14    1.00
   3   6   3   20.96    0.95
   3   6   3   18.91    0.85
   3   6   3   22.01    0.83
   3   6   3   22.58    1.24
   3   6   3   19.92    1.04
   3   6   3   17.82    0.95
   3   6   3   19.03    1.00
   3   6   3   21.74    1.16
   3   6   3   20.45    1.10
   3   6   3   21.00    0.99
   4   6   3   10.37    0.68
   4   6   3   12.01    0.69
   4   6   3   10.22    0.53
   4   6   3   10.16    0.62
   4   6   3   11.42    0.56
   4   6   3   10.86    0.52
   4   6   3    9.43    0.55
   5   6   3    9.35    0.58
   5   6   3    7.88    0.59
   5   6   3    9.11    0.45
   5   6   3    9.00    0.46
   5   6   3    9.46    0.59
   5   6   3    8.97    0.36
   5   6   3    9.03    0.47
   5   6   3    9.87    0.54
   6   6   3    4.44    0.18
   6   6   3    4.61    0.31
   6   6   3    4.94    0.24
   6   6   3    4.50    0.24
   6   6   3    4.06    0.29
   4  -7  -3    0.25    0.04
   4  -7  -3    0.25    0.02
   4  -7  -3    0.28    0.04
   4  -7  -3    0.24    0.03
   3  -7  -3    3.04    0.28
   3  -7  -3    3.22    0.15
   3  -7  -3    3.30    0.14
   2  -7  -3   73.19    2.50
   2  -7  -3   73.09    2.31
   2  -7  -3   75.48    2.89
   2  -7  -3   67.91    3.12
  -2   7   3   68.10    2.69
  -2   7   3   64.90    3.33
  -2   7   3   70.83    2.36
   1  -7  -3   20.48    0.67
   1  -7  -3   19.19    0.72
   1  -7  -3   20.16    0.68
   1  -7  -3   19.59    0.92
  -1   7   3   20.05    0.80
  -1   7   3   19.97    0.73
  -1   7   3   19.01    0.97
  -1   7   3   19.52    0.96
  -1   7   3   20.36    0.71
   0  -7  -3   50.28    2.12
   0  -7  -3   48.43    1.61
   0  -7  -3   45.97    1.55
   0  -7  -3   48.89    1.96
   0   7   3   43.35    2.25
   0   7   3   47.74    1.59
   0   7   3   47.68    1.69
   0   7   3   46.78    2.28
   0   7   3   46.23    1.82
   0   7   3   45.69    2.25
   0   7   3   48.86    2.12
  -1  -7  -3    2.87    0.14
  -1  -7  -3    2.85    0.11
  -1  -7  -3    3.06    0.18
   1   7   3    2.68    0.14
   1   7   3    2.84    0.18
   1   7   3    2.74    0.16
   1   7   3    2.85    0.18
   1   7   3    2.86    0.13
   1   7   3    2.72    0.21
   1   7   3    2.87    0.24
   1   7   3    2.71    0.17
  -2  -7  -3   24.12    1.06
  -2  -7  -3   24.17    0.97
  -2  -7  -3   22.72    0.80
   2   7   3   23.29    0.93
   2   7   3   24.27    0.99
   2   7   3   24.70    1.31
   2   7   3   22.67    1.26
   2   7   3   22.52    1.11
   2   7   3   23.56    0.84
   2   7   3   22.94    1.14
   2   7   3   22.10    1.14
   2   7   3   23.62    1.15
   2   7   3   21.49    1.43
  -3  -7  -3    0.54    0.04
   3   7   3    0.47    0.09
   3   7   3    0.42    0.07
   3   7   3    0.44    0.07
   3   7   3    0.48    0.13
   3   7   3    0.57    0.09
   3   7   3    0.40    0.06
   3   7   3    0.41    0.08
   3   7   3    0.47    0.07
   3   7   3    0.46    0.04
   3   7   3    0.52    0.07
   3   7   3    0.49    0.06
  -4  -7  -3    9.20    0.43
   4   7   3   10.08    0.50
   4   7   3   10.52    0.59
   4   7   3   10.58    0.53
   4   7   3   10.21    0.50
   4   7   3    8.85    0.64
   4   7   3   10.18    0.65
   5   7   3   11.79    0.60
   5   7   3   11.35    0.66
   5   7   3   11.36    0.74
   5   7   3   11.36    0.57
   5   7   3   12.09    0.57
   6   7   3   13.16    1.01
   6   7   3   12.64    0.61
   3  -8  -3    0.30    0.03
   3  -8  -3    0.28    0.03
   3  -8  -3    0.24    0.04
   2  -8  -3   22.11    0.73
   2  -8  -3   21.57    0.79
  -2   8   3   21.54    0.77
   1  -8  -3   11.69    0.44
   1  -8  -3   12.31    0.41
   1  -8  -3   11.25    0.57
   1  -8  -3   12.11    0.41
  -1   8   3   11.24    0.61
  -1   8   3   12.17    0.45
  -1   8   3   12.15    0.46
   0  -8  -3    3.07    0.19
   0  -8  -3    3.07    0.13
   0  -8  -3    3.07    0.12
   0   8   3    3.14    0.17
   0   8   3    3.31    0.15
   0   8   3    3.08    0.16
   0   8   3    2.92    0.23
  -1  -8  -3   13.11    0.62
  -1  -8  -3   12.17    0.55
  -1  -8  -3   14.03    0.46
   1   8   3   12.37    0.66
   1   8   3   13.53    0.66
   1   8   3   12.86    0.47
   1   8   3   13.20    0.55
   1   8   3   13.17    0.73
   1   8   3   12.20    0.66
   1   8   3   13.32    0.49
  -2  -8  -3    1.77    0.08
  -2  -8  -3    1.74    0.09
   2   8   3    1.68    0.13
   2   8   3    1.67    0.15
   2   8   3    1.67    0.12
   2   8   3    1.74    0.09
   2   8   3    1.60    0.19
   2   8   3    1.84    0.12
  -3  -8  -3   23.22    0.98
  -3  -8  -3   22.61    0.80
   3   8   3   23.25    1.26
   3   8   3   22.35    1.32
   3   8   3   24.81    1.10
   4   8   3    7.67    0.39
   4   8   3    7.79    0.37
   4   8   3    8.05    0.44
   4   8   3    5.96    0.48
   4   8   3    6.39    0.37
   5   8   3   18.14    0.85
   5   8   3   16.91    0.97
   5   8   3   19.13    1.41
   2  -9  -3    4.20    0.16
   1  -9  -3    0.90    0.06
   1  -9  -3    0.97    0.05
  -1   9   3    1.02    0.06
  -1   9   3    1.03    0.08
   0  -9  -3   21.00    0.72
   0  -9  -3   21.73    0.74
   0   9   3   21.81    0.75
   0   9   3   21.75    0.79
  -1  -9  -3    0.70    0.04
   1   9   3    0.69    0.05
   1   9   3    0.63    0.09
  -2  -9  -3    1.08    0.05
  -2  -9  -3    0.93    0.06
   2   9   3    1.17    0.09
   2   9   3    0.90    0.11
   2   9   3    0.93    0.06
  -3  -9  -3   71.66    2.53
   3   9   3   79.37    3.43
   3   9   3   73.17    3.91
   4   9   3    2.59    0.14
   4   9   3    2.40    0.17
   4   9   3    2.12    0.22
   4   9   3    2.38    0.14
   0 -10  -3    2.71    0.11
   0 -10  -3    2.71    0.11
   0  10   3    3.21    0.19
   0  10   3    2.95    0.12
  -1 -10  -3   17.28    0.59
   1  10   3   17.88    0.62
   1  10   3   16.57    0.93
  -2 -10  -3    3.39    0.12
   2  10   3    3.30    0.12
   2  10   3    3.05    0.21
  -3 -10  -3    0.29    0.02
   2   9  -4   26.11    1.17
  -2  -9   4   29.09    0.94
   1   9  -4    5.34    0.28
   1   9  -4    6.18    0.22
  -1  -9   4    5.81    0.21
   0   9  -4    1.55    0.07
   0   9  -4    1.39    0.10
   0  -9   4    1.50    0.07
  -1   9  -4    3.62    0.15
   1  -9   4    3.44    0.13
   1  -9   4    3.76    0.14
   4   8  -4    0.00    0.04
   4   8  -4    0.06    0.04
   4   8  -4    0.02    0.02
   3   8  -4   16.05    1.44
   3   8  -4   20.89    0.95
   3   8  -4   19.65    0.99
   3   8  -4   16.00    0.78
   2   8  -4    4.75    0.48
   2   8  -4    5.90    0.34
  -2  -8   4    5.85    0.25
  -2  -8   4    5.84    0.21
   1   8  -4    2.03    0.19
   1   8  -4    2.04    0.15
   1   8  -4    2.10    0.10
   1   8  -4    1.62    0.13
  -1  -8   4    2.34    0.09
  -1  -8   4    1.93    0.11
   0   8  -4    2.78    0.19
   0   8  -4    2.92    0.13
   0   8  -4    2.49    0.17
   0  -8   4    2.97    0.12
  -1   8  -4    1.41    0.09
  -1   8  -4    1.35    0.08
   1  -8   4    1.32    0.06
   1  -8   4    1.38    0.07
  -2   8  -4    8.92    0.33
  -2   8  -4    8.51    0.33
   2  -8   4    8.76    0.30
   2  -8   4    8.72    0.33
  -3   8  -4    0.27    0.04
   3  -8   4    0.23    0.02
   5   7  -4    5.43    0.50
   5   7  -4    6.38    0.34
   4   7  -4  100.72    5.03
   4   7  -4   92.09    7.36
   3   7  -4    8.61    0.45
   3   7  -4    8.27    0.72
   3   7  -4    8.70    0.49
  -3  -7   4    8.07    0.37
   2   7  -4   20.73    1.04
   2   7  -4   21.33    1.16
   2   7  -4   19.71    1.02
   2   7  -4   21.05    1.13
   2   7  -4   20.79    0.75
  -2  -7   4   21.43    0.88
  -2  -7   4   20.63    0.72
   1   7  -4   17.71    0.64
   1   7  -4   17.12    0.87
   1   7  -4   17.44    0.86
   1   7  -4   15.93    0.94
   1   7  -4   17.89    0.98
  -1  -7   4   17.59    0.61
  -1  -7   4   17.84    0.74
   0   7  -4   20.94    1.15
   0   7  -4   21.08    0.73
   0   7  -4   21.46    1.04
   0   7  -4   20.24    1.13
   0   7  -4   20.88    1.03
   0   7  -4   21.96    0.77
   0  -7   4   22.07    0.73
   0  -7   4   19.92    0.98
   0  -7   4   20.76    0.89
  -1   7  -4    2.94    0.19
  -1   7  -4    3.18    0.16
  -1   7  -4    3.10    0.20
  -1   7  -4    3.16    0.15
   1  -7   4    2.97    0.13
   1  -7   4    2.85    0.19
   1  -7   4    3.09    0.12
  -2   7  -4    0.04    0.02
  -2   7  -4    0.03    0.04
   2  -7   4    0.03    0.02
   2  -7   4    0.06    0.03
  -3   7  -4    0.13    0.05
   3  -7   4    0.09    0.07
   3  -7   4    0.15    0.04
   3  -7   4    0.17    0.03
   4  -7   4   12.33    0.45
   5   6  -4    1.10    0.15
   5   6  -4    1.17    0.15
   5   6  -4    1.21    0.11
   4   6  -4    1.52    0.14
   4   6  -4    1.59    0.19
   4   6  -4    1.28    0.19
   3   6  -4    0.87    0.14
   3   6  -4    0.98    0.10
   3   6  -4    0.84    0.07
   3   6  -4    0.66    0.11
   3   6  -4    0.99    0.11
   3   6  -4    0.99    0.15
  -3  -6   4    0.85    0.06
   2   6  -4    2.67    0.19
   2   6  -4    2.90    0.18
   2   6  -4    2.90    0.22
   2   6  -4    2.56    0.19
   2   6  -4    2.65    0.28
   2   6  -4    2.45    0.11
  -2  -6   4    2.76    0.13
   1   6  -4   68.70    3.10
   1   6  -4   61.69    2.15
   1   6  -4   65.12    2.31
   1   6  -4   70.37    3.41
   1   6  -4   56.78    3.41
   1   6  -4   69.60    3.10
   1   6  -4   61.35    5.00
  -1  -6   4   69.47    2.69
  -1  -6   4   63.80    2.21
   0   6  -4   23.60    1.24
   0   6  -4   21.92    0.80
   0   6  -4   23.48    1.12
   0   6  -4   22.11    0.84
   0   6  -4   23.88    1.13
   0  -6   4   23.11    0.97
   0  -6   4   22.88    0.79
  -1   6  -4    9.88    0.54
  -1   6  -4    8.28    0.44
  -1   6  -4    9.42    0.37
  -1   6  -4    9.49    0.37
  -1   6  -4    9.94    0.49
  -1   6  -4    9.60    0.51
   1  -6   4    9.80    0.41
   1  -6   4    9.27    0.33
   1  -6   4    9.33    0.47
   1  -6   4    9.20    0.34
  -2   6  -4   74.22    2.41
  -2   6  -4   72.07    3.41
  -2   6  -4   75.72    3.17
   2  -6   4   63.08    3.19
   2  -6   4   71.85    2.95
   2  -6   4   75.43    2.36
   2  -6   4   72.50    2.44
  -3   6  -4    0.48    0.12
   3  -6   4    0.55    0.05
   3  -6   4    0.53    0.05
   3  -6   4    0.54    0.07
   3  -6   4    0.53    0.04
   4  -6   4    0.90    0.13
   4  -6   4    1.06    0.06
   4  -6   4    0.98    0.08
   4  -6   4    0.93    0.10
   4  -6   4    0.98    0.06
   4  -6   4    1.07    0.09
   6   5  -4   -0.01    0.05
   6   5  -4    0.02    0.03
   5   5  -4   12.59    0.93
   5   5  -4   12.02    1.03
   5   5  -4   12.73    0.71
   5   5  -4   13.51    0.61
   4   5  -4    6.00    0.37
   4   5  -4    6.20    0.50
   4   5  -4    5.98    0.54
   4   5  -4    6.24    0.31
   3   5  -4   99.98    5.66
   3   5  -4  110.52    5.12
   3   5  -4  108.30    5.63
   3   5  -4  115.18    8.28
   3   5  -4  108.49    5.53
   3   5  -4  108.92    7.30
   2   5  -4    0.64    0.04
   2   5  -4    0.71    0.07
   2   5  -4    0.61    0.10
   2   5  -4    0.63    0.11
   2   5  -4    0.42    0.09
   2   5  -4    0.66    0.08
  -2  -5   4    0.57    0.04
   1   5  -4   16.80    0.92
   1   5  -4   16.89    0.82
   1   5  -4   15.02    0.61
   1   5  -4   16.95    0.83
   1   5  -4   17.77    0.89
  -1  -5   4   17.56    0.71
   0   5  -4    9.14    0.48
   0   5  -4    8.88    0.50
   0   5  -4   10.11    0.53
   0   5  -4    9.23    0.47
   0   5  -4    9.32    0.47
   0   5  -4    8.61    0.35
   0  -5   4    9.43    0.40
  -1   5  -4  111.58    4.44
  -1   5  -4  108.13    4.80
  -1   5  -4   89.92    5.93
  -1   5  -4   99.63    5.10
  -1   5  -4   99.39    3.61
  -1   5  -4  115.18    4.82
   1  -5   4  102.10    4.21
   1  -5   4   97.29    3.45
   1  -5   4   96.86    5.35
  -2   5  -4   95.47    3.33
  -2   5  -4   98.58    5.87
  -2   5  -4  109.45    4.39
  -2   5  -4  106.44    4.17
   2  -5   4  101.69    4.44
   2  -5   4  102.68    3.29
   2  -5   4   96.13    3.41
   2  -5   4   95.22    5.28
   2  -5   4  101.78    4.11
  -3   5  -4    2.48    0.15
  -3   5  -4    2.69    0.26
   3  -5   4    3.16    0.18
   3  -5   4    2.56    0.13
   3  -5   4    2.49    0.11
   3  -5   4    2.62    0.12
  -4   5  -4    0.23    0.10
  -4   5  -4    0.20    0.04
   4  -5   4    0.14    0.03
   4  -5   4    0.13    0.03
   4  -5   4    0.13    0.03
   4  -5   4    0.18    0.05
   4  -5   4    0.19    0.05
   4  -5   4    0.18    0.08
   5  -5   4    0.07    0.03
   5  -5   4    0.10    0.02
   5  -5   4    0.06    0.03
   6   4  -4    0.32    0.05
   6   4  -4    0.36    0.04
   6   4  -4    0.30    0.09
   5   4  -4    0.24    0.06
   5   4  -4    0.13    0.04
   5   4  -4    0.22    0.05
   5   4  -4    0.13    0.09
   5   4  -4    0.24    0.03
   5   4  -4    0.20    0.08
   5   4  -4    0.17    0.04
   4   4  -4  173.17    6.43
   4   4  -4  182.23    8.29
   4   4  -4  185.55    7.57
   4   4  -4  144.75    8.72
   4   4  -4  178.67    7.82
   4   4  -4  171.38   13.01
   4   4  -4  178.56   11.49
   4   4  -4  157.37    8.91
   4   4  -4  170.12   10.05
   3   4  -4    0.60    0.13
   3   4  -4    0.49    0.10
   3   4  -4    0.48    0.08
   3   4  -4    0.55    0.10
   3   4  -4    0.35    0.08
   3   4  -4    0.60    0.06
   3   4  -4    0.67    0.06
   3   4  -4    0.52    0.05
   3   4  -4    0.42    0.07
   2   4  -4    8.00    0.40
   2   4  -4    7.77    0.45
   2   4  -4    7.39    0.40
   2   4  -4    7.43    0.43
  -2  -4   4    7.81    0.33
   1   4  -4   20.80    1.00
   1   4  -4   20.53    1.00
   1   4  -4   20.43    1.07
   1   4  -4   22.10    1.11
  -1  -4   4   20.06    0.86
   0   4  -4   87.08    4.29
   0   4  -4   85.83    3.72
   0   4  -4   83.75    4.03
   0   4  -4   90.84    4.04
   0   4  -4   79.86    4.97
   0  -4   4   88.08    3.53
  -1   4  -4  216.26   12.13
  -1   4  -4  206.90   10.44
  -1   4  -4  229.99    9.91
  -1   4  -4  197.19    8.64
  -1   4  -4  217.52    9.00
   1  -4   4  193.66   10.91
   1  -4   4  210.83    8.65
  -3   4  -4    9.54    0.42
  -3   4  -4    9.00    0.63
   3  -4   4    9.25    0.32
   3  -4   4    9.04    0.55
   3  -4   4    8.18    0.46
   3  -4   4    9.59    0.35
   3  -4   4    9.35    0.43
   3  -4   4    9.11    0.39
  -4   4  -4    0.19    0.10
  -4   4  -4    0.16    0.04
   4  -4   4    0.26    0.06
   4  -4   4    0.26    0.09
   4  -4   4    0.16    0.03
   4  -4   4    0.19    0.05
  -5   4  -4    2.98    0.28
   5  -4   4    3.23    0.19
   5  -4   4    3.44    0.12
   5  -4   4    3.04    0.18
   5  -4   4    3.18    0.15
   5  -4   4    2.70    0.28
   5  -4   4    2.98    0.16
   6  -4   4    1.63    0.08
   6   3  -4    7.51    0.42
   6   3  -4    7.45    0.36
   6   3  -4    7.58    0.58
   5   3  -4   30.71    1.61
   5   3  -4   33.25    1.51
   5   3  -4   31.95    1.70
   5   3  -4   33.02    1.23
   5   3  -4   34.57    2.26
   5   3  -4   31.14    1.72
   5   3  -4   31.28    1.46
   5   3  -4   32.80    1.93
   4   3  -4    5.23    0.44
   4   3  -4    5.08    0.29
   4   3  -4    5.45    0.21
   4   3  -4    5.32    0.26
   4   3  -4    4.95    0.32
   4   3  -4    4.98    0.27
   4   3  -4    4.33    0.26
   4   3  -4    4.82    0.43
   4   3  -4    4.81    0.25
   4   3  -4    4.73    0.31
   3   3  -4   21.56    1.03
   3   3  -4   21.06    0.95
   3   3  -4   19.94    1.04
   2   3  -4    1.09    0.10
   2   3  -4    1.24    0.10
   2   3  -4    1.04    0.08
   2   3  -4    1.00    0.09
   1   3  -4   59.14    2.84
   1   3  -4   57.19    2.68
   1   3  -4   55.89    2.68
  -1  -3   4   55.23    2.34
   0   3  -4    1.26    0.11
   0   3  -4    1.26    0.09
   0   3  -4    1.23    0.08
   0   3  -4    1.30    0.08
   0  -3   4    1.17    0.06
  -1   3  -4  471.58   19.32
  -1   3  -4  453.98   27.01
  -1   3  -4  494.02   20.11
   1  -3   4  459.47   19.31
  -2   3  -4  247.74   10.44
  -2   3  -4  228.14   14.09
  -2   3  -4  254.88   10.05
  -2   3  -4  228.72   12.24
   2  -3   4  263.03   11.77
  -3   3  -4    0.14    0.03
   3  -3   4    0.14    0.02
   3  -3   4    0.18    0.04
   3  -3   4    0.19    0.04
   3  -3   4    0.16    0.06
   3  -3   4    0.16    0.03
   3  -3   4    0.13    0.02
  -4   3  -4   37.52    1.52
  -4   3  -4   35.38    2.17
   4  -3   4   37.25    1.63
   4  -3   4   36.25    1.67
   4  -3   4   35.39    1.48
   4  -3   4   35.37    1.28
   4  -3   4   34.75    2.46
   4  -3   4   34.62    1.59
  -5   3  -4  101.15    4.20
   5  -3   4  100.15    4.42
   5  -3   4   96.93    6.81
   5  -3   4  101.99    4.56
   5  -3   4   97.55    4.14
   5  -3   4  104.86    6.02
   5  -3   4  105.93    3.56
   5  -3   4  102.76    4.64
   6  -3   4    0.34    0.05
   6  -3   4    0.38    0.05
   6  -3   4    0.34    0.03
   6  -3   4    0.35    0.04
   6  -3   4    0.40    0.05
   6  -3   4    0.45    0.05
   6   2  -4   15.17    0.69
   6   2  -4   13.93    0.69
   6   2  -4   15.35    1.07
   6   2  -4   15.48    0.80
   5   2  -4   14.50    0.59
   5   2  -4   15.69    0.83
   5   2  -4   15.30    0.83
   5   2  -4   14.05    0.79
   5   2  -4   14.25    0.72
   5   2  -4   15.82    0.71
   5   2  -4   16.02    1.12
   5   2  -4   14.38    0.72
   5   2  -4   16.33    0.93
   4   2  -4    0.52    0.04
   4   2  -4    0.41    0.06
   4   2  -4    0.40    0.06
   4   2  -4    0.45    0.06
   4   2  -4    0.40    0.08
   4   2  -4    0.39    0.08
   4   2  -4    0.59    0.14
   4   2  -4    0.47    0.05
   4   2  -4    0.53    0.07
   4   2  -4    0.44    0.04
   4   2  -4    0.40    0.06
   3   2  -4   26.76    1.78
   3   2  -4   26.13    1.30
   3   2  -4   25.69    1.23
   2   2  -4   20.84    1.05
   2   2  -4   19.30    0.99
   2   2  -4   19.98    1.02
   2   2  -4   19.71    0.96
   2   2  -4   20.01    0.94
   1   2  -4   61.82    2.82
   1   2  -4   59.35    2.98
   1   2  -4   60.64    3.11
   1   2  -4   59.49    2.76
   1   2  -4   57.97    2.81
   0   2  -4  216.02   10.03
   0   2  -4  216.08   11.07
   0   2  -4  207.58    9.99
  -1   2  -4   96.24    4.58
  -1   2  -4   88.26    3.79
  -1   2  -4   80.82    3.64
  -2   2  -4  533.82   22.74
  -2   2  -4  535.43   23.57
   2  -2   4  588.89   26.44
  -3   2  -4    2.87    0.15
  -3   2  -4    3.01    0.25
   3  -2   4    2.95    0.16
   3  -2   4    2.70    0.24
   3  -2   4    2.43    0.20
  -4   2  -4    0.32    0.11
  -4   2  -4    0.32    0.05
   4  -2   4    0.33    0.07
   4  -2   4    0.34    0.09
   4  -2   4    0.34    0.04
   4  -2   4    0.37    0.07
   4  -2   4    0.30    0.05
   4  -2   4    0.48    0.07
   4  -2   4    0.37    0.03
   4  -2   4    0.38    0.06
  -5   2  -4   20.78    1.38
  -5   2  -4   22.07    0.95
   5  -2   4   20.67    1.54
   5  -2   4   21.11    0.91
   5  -2   4   22.44    1.35
   5  -2   4   23.09    1.05
   5  -2   4   22.22    1.00
   5  -2   4   23.38    1.02
   6  -2   4   23.75    1.09
   6  -2   4   19.37    1.38
   6  -2   4   23.01    1.04
   6  -2   4   24.14    1.06
   6  -2   4   24.22    0.96
   6  -2   4   23.66    1.38
   6  -2   4   23.92    1.06
   6   1  -4    8.57    0.42
   6   1  -4    8.71    0.43
   6   1  -4    9.57    0.50
   5   1  -4    5.67    0.31
   5   1  -4    5.92    0.35
   5   1  -4    5.82    0.24
   5   1  -4    6.15    0.30
   5   1  -4    5.71    0.30
   5   1  -4    6.13    0.38
   5   1  -4    5.75    0.45
   5   1  -4    5.89    0.35
   5   1  -4    5.54    0.48
   5   1  -4    5.74    0.35
   4   1  -4    0.49    0.09
   4   1  -4    0.39    0.06
   4   1  -4    0.54    0.04
   4   1  -4    0.38    0.04
   4   1  -4    0.32    0.05
   4   1  -4    0.35    0.07
   4   1  -4    0.40    0.06
   4   1  -4    0.35    0.07
   4   1  -4    0.49    0.07
   4   1  -4    0.62    0.08
   4   1  -4    0.66    0.14
   3   1  -4  172.47   11.56
   3   1  -4  175.11    8.01
   3   1  -4  173.83    8.40
   2   1  -4   19.83    0.92
   2   1  -4   18.10    0.97
   2   1  -4   19.61    0.94
   2   1  -4   21.38    0.99
   2   1  -4   18.45    0.95
   2   1  -4   19.98    1.02
   1   1  -4  412.33   19.30
   1   1  -4  426.20   19.61
   0   1  -4    5.23    0.28
  -1   1  -4   61.72    3.20
  -2   1  -4    3.71    0.18
  -2   1  -4    3.92    0.22
   2  -1   4    4.15    0.21
  -3   1  -4  100.58    4.18
   3  -1   4   96.50    6.76
   3  -1   4  106.85    4.85
  -4   1  -4   40.01    1.58
   4  -1   4   39.28    1.71
   4  -1   4   38.29    2.26
   4  -1   4   37.55    1.66
   4  -1   4   36.24    1.33
   4  -1   4   38.15    1.74
   4  -1   4   33.99    1.98
   4  -1   4   36.87    2.55
  -5   1  -4    2.97    0.17
   5  -1   4    3.23    0.19
   5  -1   4    3.32    0.22
   5  -1   4    3.21    0.20
   5  -1   4    2.97    0.24
   5  -1   4    3.01    0.17
   5  -1   4    3.08    0.28
   6  -1   4    2.35    0.13
   6  -1   4    2.04    0.21
   6  -1   4    2.31    0.15
   6  -1   4    2.46    0.16
   6  -1   4    2.46    0.15
   6  -1   4    2.36    0.15
   6   0  -4    1.23    0.08
   6   0  -4    1.26    0.09
   6   0  -4    1.23    0.14
   5   0  -4    0.16    0.05
   5   0  -4    0.20    0.07
   5   0  -4    0.32    0.07
   5   0  -4    0.27    0.06
   5   0  -4    0.26    0.03
   5   0  -4    0.31    0.05
   5   0  -4    0.29    0.05
   4   0  -4   33.22    1.24
   4   0  -4   34.08    1.94
   4   0  -4   33.36    1.63
   4   0  -4   33.31    2.22
   4   0  -4   32.26    1.67
   4   0  -4   28.96    1.70
   4   0  -4   32.02    1.72
   4   0  -4   31.49    1.49
   4   0  -4   34.21    1.93
   4   0  -4   34.27    1.51
   4   0  -4   32.77    1.54
   4   0  -4   32.45    1.47
   4   0  -4   30.53    2.24
   3   0  -4   42.45    3.12
   3   0  -4   47.38    2.27
   3   0  -4   46.47    2.23
   3   0  -4   49.30    2.16
  -3   0   4   46.23    2.00
   2   0  -4    1.51    0.10
   2   0  -4    1.46    0.11
   2   0  -4    1.56    0.09
   2   0  -4    1.60    0.10
   1   0  -4  382.26   17.79
   1   0  -4  384.32   19.82
   0   0  -4    1.02    0.08
  -1   0  -4  435.94   22.92
  -2   0  -4   23.86    1.25
  -3   0  -4   30.61    1.29
  -3   0  -4   31.86    1.83
   3   0   4   30.06    2.08
  -4   0  -4    3.43    0.17
  -4   0  -4    3.52    0.27
   4   0   4    3.42    0.24
   4   0   4    3.42    0.18
   4   0   4    3.02    0.27
   4   0   4    3.33    0.19
   4   0   4    3.12    0.21
   5   0   4  181.58    7.02
   5   0   4  186.02   10.97
   5   0   4  180.49   11.00
   5   0   4  179.32   11.05
   5   0   4  190.40    8.10
   5   0   4  200.71    8.38
   5   0   4  190.04    8.50
   6   0   4   45.53    2.04
   6   0   4   42.60    2.00
   6   0   4   45.31    2.60
   6   0   4   47.42    1.95
   6   0   4   42.44    1.99
   6   0   4   44.18    2.64
   6   0   4   41.43    2.98
   7   0   4    7.28    0.34
   7   0   4    7.13    0.33
   7   0   4    7.09    0.33
   7   0   4    6.89    0.34
   6  -1  -4    9.68    0.73
   6  -1  -4   10.81    0.48
   6  -1  -4   10.48    0.49
   5  -1  -4    5.49    0.27
   5  -1  -4    4.96    0.32
   5  -1  -4    5.54    0.29
   5  -1  -4    5.25    0.28
   5  -1  -4    5.11    0.31
   5  -1  -4    4.90    0.41
   4  -1  -4    0.32    0.06
   4  -1  -4    0.38    0.06
   4  -1  -4    0.28    0.08
   4  -1  -4    0.29    0.06
   4  -1  -4    0.32    0.05
   4  -1  -4    0.32    0.05
   4  -1  -4    0.39    0.06
   4  -1  -4    0.35    0.06
   4  -1  -4    0.28    0.03
   4  -1  -4    0.33    0.05
   4  -1  -4    0.28    0.05
   3  -1  -4    1.40    0.10
   3  -1  -4    1.55    0.11
   3  -1  -4    1.42    0.10
   3  -1  -4    1.55    0.15
   3  -1  -4    1.54    0.09
  -3   1   4    1.49    0.10
   2  -1  -4   27.03    1.44
   2  -1  -4   27.72    1.34
   2  -1  -4   27.08    1.30
  -2   1   4   29.14    1.20
   1  -1  -4  272.33   12.87
   1  -1  -4  248.75   11.77
   1  -1  -4  271.15   13.93
   1  -1  -4  283.02   12.41
   0  -1  -4  356.85   18.66
  -1  -1  -4  158.94    8.27
   2   1   4   20.85    0.96
   2   1   4   20.76    0.98
   2   1   4   18.03    1.07
  -3  -1  -4    5.64    0.25
   4   1   4    0.97    0.10
   4   1   4    0.88    0.07
   4   1   4    0.98    0.08
   5   1   4   29.52    1.10
   5   1   4   27.22    1.31
   5   1   4   30.05    1.34
   5   1   4   27.09    1.70
   5   1   4   27.56    1.72
   5   1   4   28.72    1.52
   5   1   4   31.20    1.28
   5   1   4   28.63    1.73
   5   1   4   27.35    1.96
   6   1   4   25.03    1.50
   6   1   4   25.43    0.95
   6   1   4   25.39    1.16
   6   1   4   24.50    1.11
   6   1   4   25.63    1.14
   6   1   4   22.62    1.69
   6   1   4   23.71    1.48
   6   1   4   25.37    1.13
   7   1   4   29.53    1.39
   7   1   4   30.27    1.32
   7   1   4   30.65    1.35
   6  -2  -4   -0.01    0.02
   5  -2  -4   40.64    2.27
   5  -2  -4   36.17    1.90
   5  -2  -4   38.36    1.75
   5  -2  -4   37.01    1.86
   5  -2  -4   39.78    1.97
   5  -2  -4   37.10    2.60
   4  -2  -4   98.43    4.34
   4  -2  -4   97.07    4.69
   4  -2  -4  106.69    5.69
   4  -2  -4   86.91    4.46
   4  -2  -4   97.17    4.91
   4  -2  -4   96.04    4.96
   4  -2  -4   92.35    6.44
   4  -2  -4   94.11    4.62
  -4   2   4   96.34    3.98
   3  -2  -4    6.43    0.45
   3  -2  -4    5.51    0.33
   3  -2  -4    5.94    0.32
   3  -2  -4    5.91    0.31
  -3   2   4    5.93    0.27
  -3   2   4    6.16    0.30
   2  -2  -4   92.44    4.14
   2  -2  -4   90.94    4.29
   2  -2  -4   86.33    3.93
   2  -2  -4   87.73    4.64
  -2   2   4   86.76    3.69
  -2   2   4   93.21    3.84
   1  -2  -4   23.47    1.15
   1  -2  -4   26.36    1.36
   1  -2  -4   26.24    1.25
   1  -2  -4   26.03    1.21
  -1   2   4   26.79    1.12
   0  -2  -4  302.03   15.16
   0  -2  -4  284.03   12.80
   0   2   4  290.75   12.47
  -1  -2  -4   23.83    1.21
   1   2   4   22.60    0.89
   2   2   4  327.82   12.18
   2   2   4  302.95   15.18
   2   2   4  334.61   15.41
   2   2   4  288.29   16.57
   2   2   4  364.46   15.67
   3   2   4  344.56   16.03
   3   2   4  327.55   17.23
   4   2   4    4.29    0.29
   4   2   4    3.81    0.32
   4   2   4    3.98    0.22
   4   2   4    4.48    0.19
   4   2   4    4.33    0.24
   4   2   4    4.01    0.21
   5   2   4  108.23    6.40
   5   2   4  113.68    4.10
   5   2   4  112.17    6.45
   5   2   4  108.78    6.41
   5   2   4  106.44    7.26
   5   2   4  102.58    4.97
   5   2   4  114.30    6.40
   5   2   4  110.36    4.73
   5   2   4  112.39    5.28
   5   2   4   98.28    4.82
   5   2   4  110.69    4.96
   5   2   4  106.65    5.66
   6   2   4  123.58    4.52
   6   2   4  116.60    5.32
   6   2   4  125.58    5.47
   6   2   4  128.19    7.07
   6   2   4  121.11    5.21
   6   2   4   99.74    8.00
   6   2   4  125.33    7.10
   7   2   4   19.63    0.74
   7   2   4   19.70    0.86
   7   2   4   19.42    0.90
   7   2   4   18.98    0.88
   7   2   4   19.68    1.16
   6  -3  -4    0.05    0.02
   5  -3  -4   70.17    4.65
   5  -3  -4   68.78    3.54
   5  -3  -4   75.81    4.10
   5  -3  -4   68.64    3.12
   5  -3  -4   68.71    2.82
  -5   3   4   62.42    2.87
   4  -3  -4    0.48    0.07
   4  -3  -4    0.49    0.04
   4  -3  -4    0.50    0.06
   4  -3  -4    0.40    0.06
   4  -3  -4    0.43    0.06
   4  -3  -4    0.48    0.10
   4  -3  -4    0.52    0.08
   3  -3  -4    0.16    0.04
   3  -3  -4    0.22    0.05
   3  -3  -4    0.18    0.04
   3  -3  -4    0.22    0.05
   3  -3  -4    0.18    0.02
   3  -3  -4    0.22    0.04
  -3   3   4    0.27    0.06
  -3   3   4    0.21    0.04
   2  -3  -4   95.75    4.29
   2  -3  -4   87.87    6.20
   2  -3  -4   96.13    4.45
   2  -3  -4   92.00    4.81
   2  -3  -4   86.92    4.07
  -2   3   4   95.81    3.99
  -2   3   4   95.26    3.83
   1  -3  -4   39.06    1.81
   1  -3  -4   38.31    1.97
   1  -3  -4   36.75    1.67
  -1   3   4   37.85    1.64
  -1   3   4   36.54    1.57
   0  -3  -4    0.00    0.03
   0  -3  -4   -0.01    0.02
   0  -3  -4   -0.01    0.02
   0   3   4   -0.02    0.03
  -1  -3  -4  162.32    7.48
  -1  -3  -4  148.04    5.94
  -1  -3  -4  144.78    6.30
   1   3   4  145.00    5.42
   1   3   4  129.71    6.73
   1   3   4  137.93    7.41
   1   3   4  144.45    6.14
   1   3   4  139.74    6.78
  -2  -3  -4    6.27    0.26
   2   3   4    5.86    0.30
   2   3   4    5.45    0.31
   2   3   4    5.94    0.38
   2   3   4    6.55    0.26
   2   3   4    6.48    0.31
   3   3   4   11.09    0.55
   3   3   4   10.19    0.64
   3   3   4   11.69    0.56
   4   3   4    0.22    0.09
   4   3   4    0.19    0.04
   4   3   4    0.16    0.05
   4   3   4    0.14    0.04
   4   3   4    0.27    0.06
   4   3   4    0.20    0.06
   4   3   4    0.15    0.03
   4   3   4    0.15    0.09
   4   3   4    0.15    0.03
   4   3   4    0.13    0.03
   5   3   4   14.82    1.17
   5   3   4   16.60    0.81
   5   3   4   17.83    1.04
   5   3   4   17.75    0.67
   5   3   4   16.08    1.00
   5   3   4   17.37    1.01
   5   3   4   17.88    0.81
   5   3   4   17.28    0.77
   5   3   4   17.41    0.79
   5   3   4   16.41    1.05
   5   3   4   16.41    0.92
   6   3   4    3.94    0.27
   6   3   4    3.74    0.21
   6   3   4    3.73    0.17
   6   3   4    3.61    0.20
   6   3   4    3.79    0.24
   6   3   4    3.80    0.20
   6   3   4    3.77    0.21
   6   3   4    4.31    0.28
   7   3   4    1.68    0.09
   7   3   4    1.68    0.10
   7   3   4    1.52    0.12
   7   3   4    1.63    0.08
   5  -4  -4   11.39    0.56
   5  -4  -4   11.56    0.50
   5  -4  -4   11.52    0.85
   5  -4  -4   13.11    0.74
   5  -4  -4   11.95    0.64
   4  -4  -4  110.89    6.63
   4  -4  -4   89.56    4.51
   4  -4  -4  100.59    4.45
   4  -4  -4   91.80    4.75
   4  -4  -4   94.71    4.82
   4  -4  -4  102.06    4.30
   4  -4  -4  100.29    4.03
   4  -4  -4   98.08    3.47
  -4   4   4   96.95    3.38
  -4   4   4  103.46    4.11
   3  -4  -4   51.05    2.80
   3  -4  -4   50.33    2.20
   3  -4  -4   56.86    2.60
   3  -4  -4   52.19    2.51
   3  -4  -4   52.78    2.37
   3  -4  -4   54.87    1.90
   3  -4  -4   50.59    3.62
  -3   4   4   57.75    2.36
  -3   4   4   53.42    1.85
  -3   4   4   52.65    1.94
  -3   4   4   57.38    2.25
   2  -4  -4    0.19    0.06
   1  -4  -4  403.39   17.86
   1  -4  -4  405.89   21.16
   1  -4  -4  403.36   19.51
  -1   4   4  413.74   17.43
  -1   4   4  410.19   16.79
   0  -4  -4   10.50    0.47
   0  -4  -4   11.01    0.56
   0  -4  -4    9.90    0.50
   0  -4  -4   10.19    0.43
   0   4   4    9.60    0.44
   0   4   4    9.22    0.56
   0   4   4   10.64    0.48
  -1  -4  -4   27.81    1.11
  -1  -4  -4   27.68    1.19
  -1  -4  -4   28.26    1.41
   1   4   4   26.05    1.18
   1   4   4   25.63    1.42
   1   4   4   26.58    1.27
   1   4   4   26.93    1.03
   1   4   4   24.93    1.27
   2   4   4    0.21    0.04
   2   4   4    0.15    0.03
   2   4   4    0.23    0.08
   2   4   4    0.19    0.04
  -3  -4  -4    0.07    0.02
   3   4   4    0.08    0.04
   3   4   4    0.02    0.03
   3   4   4    0.04    0.03
   3   4   4    0.06    0.03
   3   4   4    0.09    0.08
   3   4   4    0.07    0.03
   4   4   4    1.54    0.09
   4   4   4    1.59    0.12
   4   4   4    1.80    0.10
   4   4   4    1.52    0.11
   4   4   4    1.37    0.19
   4   4   4    1.97    0.14
   4   4   4    1.75    0.11
   4   4   4    1.39    0.19
   4   4   4    1.49    0.15
   4   4   4    1.56    0.14
   5   4   4    2.48    0.16
   5   4   4    2.52    0.13
   5   4   4    2.62    0.15
   5   4   4    2.75    0.20
   5   4   4    2.64    0.16
   5   4   4    2.67    0.16
   5   4   4    2.39    0.21
   5   4   4    2.49    0.19
   6   4   4    0.83    0.10
   6   4   4    0.80    0.07
   6   4   4    0.73    0.07
   6   4   4    0.79    0.07
   6   4   4    0.76    0.09
   6   4   4    0.79    0.06
   6   4   4    0.78    0.10
   7   4   4    0.69    0.04
   7   4   4    0.68    0.07
   5  -5  -4   63.58    3.54
   5  -5  -4   55.69    2.43
   4  -5  -4   79.29    4.02
   4  -5  -4   80.08    3.41
   4  -5  -4   83.57    3.82
   4  -5  -4   87.65    3.64
   4  -5  -4   90.55    5.61
  -4   5   4   80.04    3.47
   3  -5  -4   23.71    1.15
   3  -5  -4   25.97    0.92
   3  -5  -4   25.99    1.06
   3  -5  -4   24.54    1.26
   3  -5  -4   27.17    1.77
  -3   5   4   25.75    0.92
  -3   5   4   25.03    1.18
  -3   5   4   25.45    0.95
  -3   5   4   26.41    1.10
   2  -5  -4   20.54    1.00
   2  -5  -4   20.67    0.95
   2  -5  -4   19.81    0.87
   2  -5  -4   20.43    0.75
   2  -5  -4   20.73    0.69
   2  -5  -4   20.12    1.12
   2  -5  -4   21.91    1.03
  -2   5   4   21.99    0.97
  -2   5   4   21.51    0.90
  -2   5   4   20.24    0.75
  -2   5   4   20.59    0.78
   1  -5  -4   76.89    3.78
   1  -5  -4   79.86    4.11
   1  -5  -4   82.62    3.48
  -1   5   4   74.74    2.83
  -1   5   4   81.51    3.42
  -1   5   4   77.14    3.26
   0  -5  -4   78.99    3.98
   0  -5  -4   79.91    3.37
   0  -5  -4   78.09    3.14
   0   5   4   71.98    3.58
   0   5   4   77.10    2.90
   0   5   4   71.53    3.16
   0   5   4   77.23    3.31
  -1  -5  -4    2.26    0.11
  -1  -5  -4    2.34    0.14
   1   5   4    2.24    0.14
   1   5   4    2.32    0.12
   1   5   4    2.33    0.14
   1   5   4    2.03    0.15
   1   5   4    2.15    0.19
   1   5   4    2.34    0.14
  -2  -5  -4    0.66    0.04
   2   5   4    0.62    0.07
   2   5   4    0.62    0.06
   2   5   4    0.78    0.12
   2   5   4    0.78    0.07
   2   5   4    0.64    0.06
   2   5   4    0.62    0.07
  -3  -5  -4    0.92    0.05
   3   5   4    0.93    0.09
   3   5   4    1.11    0.16
   3   5   4    0.96    0.08
   3   5   4    0.87    0.08
   3   5   4    0.84    0.07
   3   5   4    0.94    0.08
   3   5   4    0.84    0.05
   3   5   4    0.80    0.08
   4   5   4   36.65    1.98
   4   5   4   38.65    1.64
   4   5   4   38.86    1.72
   4   5   4   37.78    1.42
   4   5   4   36.35    2.23
   4   5   4   35.82    2.03
   4   5   4   41.21    2.24
   4   5   4   34.96    1.73
   4   5   4   34.27    1.81
   5   5   4   18.37    0.87
   5   5   4   19.60    1.13
   5   5   4   19.61    1.13
   5   5   4   18.87    1.01
   5   5   4   18.45    0.95
   5   5   4   15.50    1.06
   5   5   4   18.21    0.83
   5   5   4   18.57    0.72
   5   5   4   17.95    0.88
   6   5   4    1.91    0.15
   6   5   4    1.85    0.15
   6   5   4    1.91    0.15
   6   5   4    1.76    0.12
   6   5   4    2.26    0.12
   6   5   4    1.86    0.10
   4  -6  -4   13.69    0.58
   4  -6  -4   13.59    0.50
   4  -6  -4   13.90    0.63
   4  -6  -4   14.61    0.67
  -4   6   4   12.83    0.88
   3  -6  -4    8.86    0.37
   3  -6  -4    8.70    0.32
   3  -6  -4    8.20    0.45
   3  -6  -4    8.38    0.64
  -3   6   4    8.18    0.39
   2  -6  -4    8.55    0.57
   2  -6  -4    7.31    0.28
   2  -6  -4    6.62    0.38
   2  -6  -4    6.97    0.37
   2  -6  -4    7.28    0.26
   2  -6  -4    7.56    0.32
   2  -6  -4    7.19    0.38
  -2   6   4    7.10    0.34
  -2   6   4    7.09    0.30
  -2   6   4    6.97    0.41
  -2   6   4    7.18    0.30
   1  -6  -4    8.78    0.41
   1  -6  -4    7.91    0.42
   1  -6  -4    7.96    0.47
   1  -6  -4    7.76    0.31
   1  -6  -4    8.06    0.35
   1  -6  -4    8.14    0.29
   1  -6  -4    8.26    0.29
  -1   6   4    8.40    0.44
  -1   6   4    8.27    0.32
  -1   6   4    8.19    0.33
  -1   6   4    8.22    0.36
  -1   6   4    7.61    0.32
  -1   6   4    8.77    0.38
   0  -6  -4    6.33    0.27
   0  -6  -4    6.08    0.37
   0  -6  -4    6.59    0.32
   0  -6  -4    6.08    0.22
   0   6   4    6.40    0.28
   0   6   4    6.12    0.35
   0   6   4    5.86    0.24
   0   6   4    5.94    0.32
   0   6   4    5.43    0.24
   0   6   4    6.05    0.24
   0   6   4    6.22    0.26
  -1  -6  -4    2.03    0.09
  -1  -6  -4    2.31    0.14
  -1  -6  -4    2.17    0.10
   1   6   4    1.88    0.13
   1   6   4    2.15    0.12
   1   6   4    2.09    0.10
   1   6   4    1.91    0.17
   1   6   4    2.20    0.17
   1   6   4    2.24    0.14
   1   6   4    1.83    0.14
   1   6   4    2.10    0.20
   1   6   4    2.23    0.14
  -2  -6  -4   11.18    0.45
  -2  -6  -4   10.00    0.37
   2   6   4    9.71    0.54
   2   6   4   11.34    0.67
   2   6   4   10.36    0.54
   2   6   4   10.81    0.52
   2   6   4   10.97    0.46
   2   6   4   10.55    0.60
   2   6   4   10.59    0.39
   2   6   4   11.30    0.66
   2   6   4   10.77    0.47
   2   6   4    9.76    0.37
   2   6   4   10.50    0.54
  -3  -6  -4    5.41    0.23
   3   6   4    5.79    0.36
   3   6   4    4.81    0.29
   3   6   4    5.35    0.28
   3   6   4    4.86    0.29
   3   6   4    4.94    0.24
   3   6   4    5.28    0.39
   3   6   4    5.08    0.28
   3   6   4    5.69    0.33
   3   6   4    4.76    0.20
   3   6   4    5.15    0.26
  -4  -6  -4   51.02    2.13
   4   6   4   48.75    2.73
   4   6   4   50.83    2.39
   4   6   4   58.94    3.09
   4   6   4   54.69    2.37
   4   6   4   53.11    2.64
   4   6   4   45.93    2.49
   4   6   4   48.99    2.77
   5   6   4   41.70    1.65
   5   6   4   41.71    2.03
   5   6   4   38.25    2.35
   5   6   4   44.44    2.01
   5   6   4   47.68    2.62
   5   6   4   44.87    2.23
   5   6   4   44.61    2.31
   5   6   4   45.00    2.59
   6   6   4   56.77    3.24
   6   6   4   55.70    2.49
   6   6   4   51.14    3.20
   6   6   4   53.66    2.05
   4  -7  -4   25.23    1.12
   4  -7  -4   24.21    1.07
   4  -7  -4   23.05    0.99
   4  -7  -4   24.28    0.86
   3  -7  -4   23.37    0.84
   3  -7  -4   23.36    0.97
   2  -7  -4    0.41    0.04
   2  -7  -4    0.47    0.07
   2  -7  -4    0.48    0.04
   2  -7  -4    0.47    0.04
  -2   7   4    0.36    0.07
  -2   7   4    0.46    0.10
   1  -7  -4    4.73    0.17
   1  -7  -4    4.57    0.19
   1  -7  -4    4.81    0.18
   1  -7  -4    4.69    0.21
   1  -7  -4    4.69    0.26
  -1   7   4    4.87    0.23
  -1   7   4    4.74    0.31
  -1   7   4    4.67    0.21
  -1   7   4    4.45    0.26
   0  -7  -4    9.32    0.44
   0  -7  -4    9.42    0.38
   0  -7  -4    8.51    0.31
   0  -7  -4    9.17    0.32
   0   7   4    8.55    0.46
   0   7   4    8.71    0.38
   0   7   4    7.73    0.45
   0   7   4    9.14    0.34
   0   7   4    8.39    0.47
   0   7   4    8.34    0.45
   0   7   4    9.18    0.34
  -1  -7  -4   25.37    1.05
  -1  -7  -4   26.47    1.15
  -1  -7  -4   24.71    0.86
   1   7   4   24.80    1.00
   1   7   4   25.51    0.91
   1   7   4   25.42    1.17
   1   7   4   24.54    0.86
   1   7   4   26.11    1.07
   1   7   4   24.36    1.39
   1   7   4   25.26    1.22
   1   7   4   23.98    1.23
  -2  -7  -4    5.77    0.25
  -2  -7  -4    5.58    0.21
   2   7   4    5.80    0.41
   2   7   4    5.54    0.27
   2   7   4    5.23    0.31
   2   7   4    5.61    0.27
   2   7   4    5.92    0.22
   2   7   4    5.27    0.31
   2   7   4    5.01    0.39
   2   7   4    6.18    0.35
  -3  -7  -4   44.34    1.74
   3   7   4   43.88    2.23
   3   7   4   43.66    2.53
   3   7   4   42.56    2.28
   3   7   4   40.14    1.48
   3   7   4   42.28    1.74
   3   7   4   37.99    2.00
   3   7   4   40.69    1.94
   3   7   4   41.84    1.94
   3   7   4   40.77    1.64
  -4  -7  -4  125.77    5.43
   4   7   4  134.61    6.05
   4   7   4  132.72    6.02
   4   7   4  130.87    6.89
   4   7   4  140.72    5.40
   4   7   4  134.52    6.73
   4   7   4  136.04    7.83
   4   7   4  121.29    6.88
   5   7   4   13.48    0.64
   5   7   4   13.30    0.68
   5   7   4   12.97    0.82
   5   7   4   12.90    0.73
   5   7   4   12.58    0.63
   6   7   4   20.29    1.03
   6   7   4   18.28    1.49
   3  -8  -4    5.86    0.26
   3  -8  -4    6.34    0.31
   2  -8  -4   11.83    0.40
   2  -8  -4   11.85    0.44
  -2   8   4   11.74    0.44
   1  -8  -4    5.05    0.28
   1  -8  -4    5.58    0.19
   1  -8  -4    5.50    0.20
   1  -8  -4    5.32    0.21
  -1   8   4    5.34    0.23
  -1   8   4    5.31    0.22
  -1   8   4    5.02    0.33
   0  -8  -4   30.86    1.37
   0  -8  -4   30.57    1.00
   0  -8  -4   31.30    1.03
   0   8   4   26.50    1.45
   0   8   4   29.54    1.39
   0   8   4   31.59    1.09
   0   8   4   29.27    1.18
   0   8   4   30.04    1.03
  -1  -8  -4   17.71    0.77
  -1  -8  -4   19.40    0.64
  -1  -8  -4   18.90    0.85
   1   8   4   16.90    0.90
   1   8   4   18.44    0.75
   1   8   4   17.58    0.64
   1   8   4   18.05    1.00
   1   8   4   19.01    0.67
   1   8   4   18.21    0.88
  -2  -8  -4   15.79    0.53
  -2  -8  -4   15.22    0.65
   2   8   4   15.87    0.57
   2   8   4   15.19    0.85
   2   8   4   15.01    0.91
   2   8   4   14.59    0.76
   2   8   4   15.17    0.64
  -3  -8  -4   17.19    0.62
  -3  -8  -4   17.53    0.75
   3   8   4   18.10    0.77
   3   8   4   17.07    1.04
   3   8   4   18.39    0.85
   3   8   4   18.57    0.98
   3   8   4   17.59    0.64
   4   8   4    4.66    0.25
   4   8   4    4.78    0.30
   4   8   4    4.53    0.26
   5   8   4    6.43    0.38
   5   8   4    6.93    0.54
   5   8   4    6.54    0.33
   5   8   4    6.31    0.34
   1  -9  -4   29.06    0.95
   1  -9  -4   28.84    1.02
  -1   9   4   29.59    1.03
  -1   9   4   26.95    0.98
   0  -9  -4   62.15    2.07
   0  -9  -4   63.02    2.14
   0   9   4   62.38    2.10
   0   9   4   65.13    2.25
  -1  -9  -4   69.35    2.29
   1   9   4   63.74    3.54
   1   9   4   69.44    2.40
  -2  -9  -4    1.69    0.09
  -2  -9  -4    1.87    0.08
   2   9   4    1.57    0.15
   2   9   4    1.92    0.12
   2   9   4    1.87    0.09
  -3  -9  -4   12.58    0.45
   3   9   4   12.82    0.72
   3   9   4   13.45    0.63
   4   9   4    4.26    0.26
   4   9   4    4.39    0.23
   4   9   4    4.08    0.36
   4   9   4    4.43    0.23
   0 -10  -4    2.50    0.10
   0  10   4    2.97    0.17
   0  10   4    2.63    0.11
  -1 -10  -4   18.46    0.65
   1  10   4   19.72    1.02
   1  10   4   19.00    0.69
  -2 -10  -4    3.81    0.14
   2  10   4    3.43    0.23
   2  10   4    3.87    0.14
   2  10   4    3.73    0.19
  -3 -10  -4    0.19    0.02
   3  10   4    0.13    0.04
   2   9  -5    3.31    0.18
  -2  -9   5    3.44    0.13
   1   9  -5    9.15    0.44
   1   9  -5   10.57    0.36
  -1  -9   5    9.54    0.34
   0   9  -5    2.40    0.14
   0   9  -5    2.66    0.11
   0  -9   5    2.63    0.10
  -1   9  -5    5.87    0.22
   2   8  -5    1.60    0.12
  -2  -8   5    1.93    0.08
   1   8  -5    0.02    0.04
   1   8  -5    0.04    0.02
  -1  -8   5    0.07    0.02
  -1  -8   5    0.07    0.02
   0   8  -5   19.61    0.71
   0   8  -5   18.82    0.85
   0  -8   5   19.88    0.68
  -1   8  -5    0.15    0.04
  -1   8  -5    0.16    0.03
   1  -8   5    0.12    0.02
  -2   8  -5    0.34    0.04
  -2   8  -5    0.27    0.05
   2  -8   5    0.32    0.03
   2  -8   5    0.31    0.03
   4   7  -5    8.80    0.46
   3   7  -5    0.80    0.14
   3   7  -5    0.90    0.07
   3   7  -5    0.68    0.08
  -3  -7   5    0.81    0.06
   2   7  -5    0.08    0.07
   2   7  -5    0.10    0.08
  -2  -7   5    0.13    0.03
  -2  -7   5    0.20    0.02
   1   7  -5   71.44    2.51
   1   7  -5   70.93    3.37
   1   7  -5   72.79    3.72
  -1  -7   5   70.43    2.94
  -1  -7   5   69.63    2.41
   0   7  -5   59.07    1.91
   0   7  -5   52.03    2.39
   0   7  -5   57.55    2.73
   0   7  -5   59.59    2.04
   0   7  -5   57.44    3.00
   0  -7   5   59.21    1.95
   0  -7   5   56.16    2.37
  -1   7  -5   14.31    0.51
  -1   7  -5   13.54    0.63
  -1   7  -5   14.09    0.52
   1  -7   5   12.56    0.65
   1  -7   5   14.13    0.48
   1  -7   5   14.25    0.49
  -2   7  -5    9.22    0.37
  -2   7  -5    9.79    0.37
   2  -7   5    9.57    0.37
   2  -7   5   10.00    0.34
  -3   7  -5    0.27    0.05
   3  -7   5    0.28    0.03
   5   6  -5    0.25    0.08
   5   6  -5    0.22    0.07
   5   6  -5    0.23    0.05
   4   6  -5    0.33    0.10
   4   6  -5    0.53    0.08
   4   6  -5    0.50    0.12
   3   6  -5    0.11    0.04
   3   6  -5    0.06    0.08
   3   6  -5    0.01    0.04
   3   6  -5    0.11    0.05
   3   6  -5    0.04    0.07
  -3  -6   5    0.04    0.02
   2   6  -5    8.96    0.48
   2   6  -5    9.41    0.55
   2   6  -5    8.92    0.76
   2   6  -5    8.48    0.33
  -2  -6   5    9.03    0.39
   1   6  -5   48.83    2.47
   1   6  -5   45.65    1.67
   1   6  -5   48.98    2.24
   1   6  -5   48.01    2.24
   1   6  -5   42.86    3.62
  -1  -6   5   48.28    1.94
  -1  -6   5   45.36    1.59
   0   6  -5    0.08    0.03
   0   6  -5    0.03    0.04
   0   6  -5    0.03    0.04
   0   6  -5    0.06    0.04
   0  -6   5    0.07    0.02
   0  -6   5    0.02    0.02
  -1   6  -5    7.69    0.30
  -1   6  -5    7.42    0.39
  -1   6  -5    7.29    0.29
  -1   6  -5    7.80    0.44
  -1   6  -5    6.89    0.37
   1  -6   5    7.04    0.37
   1  -6   5    7.04    0.26
   1  -6   5    7.44    0.27
  -2   6  -5   37.72    1.26
  -2   6  -5   38.09    2.20
  -2   6  -5   35.46    1.76
   2  -6   5   36.25    1.32
   2  -6   5   36.14    1.26
   2  -6   5   36.96    1.22
  -3   6  -5   15.74    1.01
  -3   6  -5   15.47    0.58
   3  -6   5   16.58    0.59
   3  -6   5   15.79    0.67
   3  -6   5   15.52    0.77
   3  -6   5   16.80    0.54
   4  -6   5   13.09    0.80
   4  -6   5   12.58    0.62
   4  -6   5   12.95    0.59
   4  -6   5   12.54    0.54
   4  -6   5   13.05    0.47
   6   5  -5    0.01    0.04
   5   5  -5    2.20    0.13
   5   5  -5    2.09    0.23
   5   5  -5    2.25    0.16
   5   5  -5    2.23    0.23
   4   5  -5   88.78    4.66
   4   5  -5   89.20    6.83
   4   5  -5   89.78    6.03
   3   5  -5   71.86    4.24
   3   5  -5   82.38    5.49
   3   5  -5   83.22    6.22
   3   5  -5   81.21    4.23
   3   5  -5   84.64    4.14
   3   5  -5   83.75    3.85
   2   5  -5   38.09    2.01
   2   5  -5   39.71    2.95
   2   5  -5   34.07    1.34
   2   5  -5   38.61    1.82
  -2  -5   5   39.15    1.57
   1   5  -5    4.77    0.26
   1   5  -5    4.51    0.28
   1   5  -5    4.40    0.41
   1   5  -5    4.23    0.18
   1   5  -5    3.98    0.17
   1   5  -5    4.74    0.29
   1   5  -5    4.81    0.25
  -1  -5   5    4.18    0.17
  -1  -5   5    4.80    0.20
   0   5  -5    8.36    0.40
   0   5  -5    7.26    0.30
   0   5  -5    7.38    0.43
   0   5  -5    7.16    0.29
   0   5  -5    7.76    0.40
   0   5  -5    8.33    0.45
   0  -5   5    7.87    0.34
   0  -5   5    7.36    0.28
  -1   5  -5  175.41    7.38
  -1   5  -5  161.95    5.16
  -1   5  -5  141.60    6.45
  -1   5  -5  155.01    7.84
  -1   5  -5  156.87    5.55
  -1   5  -5  157.83    9.11
   1  -5   5  155.82    5.31
   1  -5   5  150.96    5.13
   1  -5   5  162.24    6.48
  -2   5  -5    2.72    0.16
  -2   5  -5    3.11    0.18
   2  -5   5    2.47    0.11
   2  -5   5    2.50    0.22
   2  -5   5    2.51    0.12
   2  -5   5    2.92    0.12
   2  -5   5    2.54    0.13
  -3   5  -5    1.79    0.20
  -3   5  -5    1.69    0.11
   3  -5   5    1.61    0.12
   3  -5   5    1.59    0.09
   3  -5   5    1.67    0.08
   3  -5   5    1.74    0.09
  -4   5  -5   29.91    1.20
   4  -5   5   26.24    1.96
   4  -5   5   28.25    1.27
   4  -5   5   29.15    1.17
   4  -5   5   29.61    1.02
   4  -5   5   26.70    1.33
   5  -5   5    0.03    0.01
   5  -5   5    0.04    0.03
   5  -5   5    0.00    0.01
   5  -5   5    0.04    0.03
   6   4  -5    1.59    0.17
   5   4  -5    8.57    0.43
   5   4  -5    8.77    0.69
   5   4  -5    9.13    0.50
   4   4  -5  101.91    5.99
   4   4  -5   95.19    7.78
   4   4  -5   99.22    5.32
   4   4  -5  100.61    4.67
   4   4  -5  110.91    6.89
   4   4  -5  103.31    3.83
   4   4  -5  102.97    4.95
   4   4  -5  101.41    5.19
   3   4  -5   27.82    1.45
   3   4  -5   25.49    1.88
   3   4  -5   26.27    1.39
   3   4  -5   27.90    1.32
   3   4  -5   27.20    2.11
   2   4  -5   68.89    3.57
   2   4  -5   72.69    5.44
   2   4  -5   71.01    3.68
   2   4  -5   73.16    3.36
  -2  -4   5   69.50    2.92
   1   4  -5    1.82    0.14
   1   4  -5    2.02    0.13
   1   4  -5    2.04    0.12
   1   4  -5    2.02    0.15
  -1  -4   5    1.92    0.10
   0   4  -5   13.35    0.71
   0   4  -5   13.34    0.66
   0   4  -5   14.85    0.66
   0   4  -5   12.73    0.82
   0  -4   5   13.41    0.57
  -1   4  -5  147.06    7.16
  -1   4  -5  140.21    8.32
  -1   4  -5  155.65    6.20
  -1   4  -5  147.47    6.74
   1  -4   5  148.55    5.92
   1  -4   5  125.13    7.49
  -2   4  -5   28.79    1.24
  -2   4  -5   27.80    1.14
  -2   4  -5   28.43    1.64
   2  -4   5   27.32    1.12
   2  -4   5   26.92    0.90
   2  -4   5   25.06    1.48
   2  -4   5   26.63    0.97
   2  -4   5   25.56    0.93
  -3   4  -5    5.63    0.41
  -3   4  -5    5.05    0.25
   3  -4   5    5.12    0.25
   3  -4   5    5.02    0.19
   3  -4   5    4.95    0.23
   3  -4   5    4.65    0.27
   3  -4   5    5.10    0.20
  -4   4  -5   17.90    1.17
  -4   4  -5   18.31    0.80
   4  -4   5   19.07    0.89
   4  -4   5   18.58    0.85
   4  -4   5   18.93    0.84
   4  -4   5   18.48    0.77
   4  -4   5   18.56    0.67
   4  -4   5   16.84    1.30
   5  -4   5   48.24    1.92
   5  -4   5   48.36    1.65
   5  -4   5   47.55    2.80
   5  -4   5   48.49    2.16
   5  -4   5   43.79    3.17
   5  -4   5   46.25    2.06
   5  -4   5   44.90    2.11
   6   3  -5    3.58    0.34
   6   3  -5    4.62    0.24
   5   3  -5   37.05    2.22
   5   3  -5   36.86    1.96
   5   3  -5   39.47    2.60
   5   3  -5   39.08    1.73
   5   3  -5   37.69    1.42
   5   3  -5   35.99    1.85
   5   3  -5   36.14    1.98
   5   3  -5   37.30    1.68
   4   3  -5   44.81    4.02
   4   3  -5   51.21    2.76
   4   3  -5   52.88    3.59
   4   3  -5   54.37    2.57
   4   3  -5   55.06    2.34
   4   3  -5   52.06    2.42
   4   3  -5   55.08    2.68
   4   3  -5   52.38    1.98
   4   3  -5   53.75    3.10
   3   3  -5    1.61    0.20
   3   3  -5    1.71    0.11
   3   3  -5    1.98    0.14
   3   3  -5    1.78    0.09
   3   3  -5    1.86    0.11
   3   3  -5    1.74    0.20
   3   3  -5    1.99    0.13
   3   3  -5    1.84    0.11
   2   3  -5  212.14    9.71
   2   3  -5  213.85   10.64
   2   3  -5  197.00   10.31
   1   3  -5    3.52    0.23
   1   3  -5    3.87    0.20
   1   3  -5    3.64    0.21
  -1  -3   5    3.45    0.16
   0   3  -5   23.79    1.22
   0   3  -5   24.24    1.18
   0   3  -5   24.55    1.11
   0   3  -5   19.96    1.36
   0   3  -5   23.68    1.10
   0  -3   5   22.73    0.96
  -1   3  -5  968.08   55.42
  -1   3  -5  946.06   39.51
  -1   3  -5 1000.00   41.07
   1  -3   5  933.19   39.49
  -2   3  -5    3.95    0.32
  -2   3  -5    4.56    0.25
  -2   3  -5    4.63    0.21
  -3   3  -5   29.21    1.69
  -3   3  -5   29.48    1.17
   3  -3   5   24.05    1.49
   3  -3   5   26.10    1.29
   3  -3   5   26.72    0.91
   3  -3   5   27.97    1.14
   3  -3   5   27.12    0.99
   3  -3   5   29.62    1.26
  -4   3  -5   13.46    0.58
  -4   3  -5   11.77    0.86
   4  -3   5   13.82    0.96
   4  -3   5   13.52    0.61
   4  -3   5   13.71    0.62
   4  -3   5   12.89    0.48
   4  -3   5   12.20    0.64
   4  -3   5   12.81    0.55
  -5   3  -5    3.78    0.33
  -5   3  -5    3.71    0.20
   5  -3   5    3.55    0.18
   5  -3   5    3.77    0.15
   5  -3   5    4.43    0.23
   5  -3   5    3.80    0.29
   5  -3   5    4.38    0.22
   5  -3   5    3.75    0.20
   5  -3   5    3.94    0.34
   6  -3   5    0.87    0.06
   6  -3   5    0.95    0.07
   6  -3   5    0.99    0.06
   6  -3   5    0.96    0.08
   6  -3   5    0.95    0.08
   6  -3   5    0.96    0.07
   6   2  -5    0.64    0.07
   6   2  -5    0.59    0.06
   6   2  -5    0.58    0.05
   6   2  -5    0.82    0.13
   5   2  -5    7.24    0.42
   5   2  -5    7.47    0.38
   5   2  -5    7.61    0.48
   5   2  -5    7.21    0.43
   5   2  -5    7.58    0.60
   5   2  -5    7.49    0.30
   5   2  -5    7.80    0.37
   5   2  -5    7.79    0.44
   5   2  -5    7.45    0.37
   4   2  -5    5.45    0.30
   4   2  -5    5.86    0.29
   4   2  -5    5.63    0.29
   4   2  -5    5.55    0.31
   4   2  -5    5.85    0.34
   4   2  -5    6.20    0.49
   4   2  -5    5.24    0.33
   4   2  -5    5.66    0.30
   4   2  -5    5.66    0.23
   4   2  -5    5.94    0.37
   3   2  -5    6.79    0.32
   3   2  -5    6.71    0.37
   3   2  -5    6.67    0.34
   2   2  -5    7.13    0.39
   2   2  -5    7.37    0.36
   2   2  -5    7.39    0.45
   2   2  -5    7.50    0.41
   2   2  -5    7.76    0.38
   2   2  -5    7.51    0.40
   1   2  -5    1.78    0.11
   1   2  -5    1.89    0.11
   1   2  -5    1.88    0.11
  -1  -2   5    1.77    0.08
   0   2  -5  291.41   14.55
   0   2  -5  269.08   13.15
   0   2  -5  300.66   13.12
   0  -2   5  260.15   11.53
  -1   2  -5    0.11    0.02
  -1   2  -5    0.14    0.03
  -1   2  -5    0.13    0.05
   1  -2   5    0.17    0.03
  -2   2  -5    6.71    0.37
  -2   2  -5    6.56    0.30
  -3   2  -5    1.14    0.08
   3  -2   5    1.07    0.13
   3  -2   5    1.16    0.09
  -4   2  -5    3.00    0.16
  -4   2  -5    2.78    0.27
   4  -2   5    2.70    0.12
   4  -2   5    2.28    0.20
   4  -2   5    3.00    0.16
   4  -2   5    2.84    0.22
   4  -2   5    2.91    0.17
   4  -2   5    2.78    0.17
   4  -2   5    2.70    0.13
   4  -2   5    2.86    0.26
  -5   2  -5    2.85    0.17
  -5   2  -5    3.56    0.30
   5  -2   5    3.15    0.18
   5  -2   5    2.87    0.23
   5  -2   5    3.06    0.19
   5  -2   5    3.00    0.17
   5  -2   5    2.69    0.14
   5  -2   5    3.11    0.28
   6  -2   5    1.13    0.09
   6  -2   5    1.18    0.07
   6  -2   5    1.24    0.10
   6  -2   5    1.08    0.07
   6  -2   5    1.21    0.09
   6   1  -5   20.73    0.98
   6   1  -5   21.79    1.00
   6   1  -5   22.28    1.14
   5   1  -5   19.94    1.22
   5   1  -5   20.24    0.78
   5   1  -5   20.26    1.08
   5   1  -5   20.74    0.93
   5   1  -5   20.59    1.40
   5   1  -5   20.29    1.44
   5   1  -5   20.57    0.95
   5   1  -5   19.52    1.04
   5   1  -5   19.78    1.08
   4   1  -5   14.06    0.99
   4   1  -5   13.02    0.64
   4   1  -5   12.40    0.65
   4   1  -5   13.12    0.69
   4   1  -5   14.12    0.81
   4   1  -5   12.66    0.73
   4   1  -5   12.96    0.94
   4   1  -5   13.02    0.62
   4   1  -5   13.11    0.73
   4   1  -5   13.74    0.52
   4   1  -5   13.36    0.63
   4   1  -5   13.68    0.70
   3   1  -5   16.14    0.85
   3   1  -5   17.75    1.15
   3   1  -5   16.30    0.80
   2   1  -5   65.22    3.42
   2   1  -5   63.22    3.21
   2   1  -5   69.15    3.06
   2   1  -5   67.19    3.83
   2   1  -5   61.94    3.17
   2   1  -5   70.77    3.30
   1   1  -5    1.55    0.09
   1   1  -5    1.37    0.09
   0   1  -5   64.73    3.35
  -1   1  -5    4.66    0.26
  -2   1  -5    8.12    0.50
  -2   1  -5    7.62    0.42
  -2   1  -5    7.31    0.34
  -3   1  -5    8.64    0.41
   3  -1   5   10.04    0.67
  -4   1  -5    0.69    0.13
  -4   1  -5    0.56    0.06
   4  -1   5    0.58    0.09
   4  -1   5    0.80    0.10
   4  -1   5    0.50    0.04
   4  -1   5    0.60    0.06
   4  -1   5    0.54    0.04
   4  -1   5    0.64    0.07
   4  -1   5    0.54    0.08
  -5   1  -5    0.11    0.08
  -5   1  -5    0.18    0.04
   5  -1   5    0.14    0.05
   5  -1   5    0.12    0.03
   5  -1   5    0.24    0.07
   5  -1   5    0.14    0.05
   5  -1   5    0.16    0.04
   5  -1   5    0.16    0.03
   6  -1   5   13.39    0.63
   6  -1   5   13.15    0.60
   6  -1   5   12.45    0.62
   6  -1   5   12.66    0.60
   6  -1   5   13.06    0.54
   6  -1   5   13.36    0.78
   6  -1   5   12.43    0.80
   6   0  -5    1.11    0.07
   6   0  -5    1.06    0.08
   5   0  -5    4.86    0.26
   5   0  -5    5.20    0.40
   5   0  -5    5.14    0.27
   5   0  -5    4.88    0.30
   5   0  -5    5.09    0.27
   5   0  -5    4.86    0.30
   4   0  -5   19.78    1.16
   4   0  -5   22.98    0.83
   4   0  -5   23.02    1.02
   4   0  -5   20.86    1.05
   4   0  -5   23.02    1.31
   4   0  -5   20.45    1.50
   4   0  -5   22.64    0.99
   4   0  -5   21.70    1.02
   4   0  -5   19.86    1.52
   4   0  -5   22.21    1.13
   4   0  -5   21.71    1.16
   4   0  -5   22.34    1.11
   3   0  -5  116.96    8.22
   3   0  -5  125.66    5.97
   3   0  -5  121.68    5.89
   3   0  -5  128.86    5.70
   2   0  -5  122.83    5.47
   2   0  -5  119.66    5.68
   2   0  -5  117.41    5.73
   2   0  -5  114.37    6.14
   1   0  -5   27.01    1.23
   1   0  -5   26.68    1.38
   1   0  -5   25.47    1.28
   0   0  -5   61.20    2.81
   0   0  -5   60.63    3.16
  -1   0  -5    2.72    0.15
  -2   0  -5   53.04    2.67
  -2   0  -5   49.77    2.13
  -3   0  -5    4.58    0.32
  -4   0  -5   37.39    1.54
  -4   0  -5   31.71    2.18
   4   0   5   39.36    1.68
   4   0   5   37.59    1.41
   4   0   5   35.67    1.30
   4   0   5   37.33    1.71
   4   0   5   37.51    1.63
   4   0   5   39.64    2.22
   4   0   5   35.64    2.50
  -5   0  -5    3.81    0.21
   5   0   5    4.14    0.31
   5   0   5    4.36    0.30
   5   0   5    3.95    0.24
   5   0   5    4.25    0.19
   5   0   5    5.05    0.36
   5   0   5    4.31    0.23
   5   0   5    4.20    0.22
   5   0   5    4.26    0.28
   6   0   5   13.09    0.78
   6   0   5   12.24    0.59
   6   0   5   12.60    0.58
   6   0   5   11.39    0.58
   6   0   5   12.58    0.75
   6   0   5   12.58    0.61
   7   0   5    0.18    0.03
   7   0   5    0.24    0.04
   6  -1  -5    5.86    0.29
   5  -1  -5   36.67    2.00
   5  -1  -5   42.07    1.80
   5  -1  -5   38.96    2.10
   5  -1  -5   39.78    1.84
   5  -1  -5   42.74    2.74
   5  -1  -5   41.20    2.07
   4  -1  -5    8.57    0.41
   4  -1  -5    7.86    0.37
   4  -1  -5    8.21    0.39
   4  -1  -5    7.44    0.57
   4  -1  -5    7.14    0.42
   4  -1  -5    7.34    0.43
   4  -1  -5    7.63    0.43
   4  -1  -5    6.79    0.40
   4  -1  -5    7.54    0.48
   3  -1  -5   29.88    1.38
   3  -1  -5   27.16    1.92
   3  -1  -5   27.36    1.41
   3  -1  -5   27.67    1.34
  -3   1   5   29.35    1.24
   2  -1  -5    4.38    0.25
   2  -1  -5    4.72    0.24
   2  -1  -5    4.96    0.24
  -2   1   5    4.10    0.20
   1  -1  -5    1.78    0.10
   1  -1  -5    1.61    0.11
   1  -1  -5    1.66    0.10
   1  -1  -5    1.68    0.10
   0  -1  -5  104.52    5.24
   0  -1  -5   97.83    4.42
  -1  -1  -5  119.79    5.91
   1   1   5  107.08    4.25
  -2  -1  -5  186.04    9.61
  -2  -1  -5  182.56    7.63
   2   1   5  187.60    8.82
  -3  -1  -5   29.86    1.28
   3   1   5   31.48    1.50
  -4  -1  -5    1.01    0.07
   4   1   5    1.06    0.12
   4   1   5    1.10    0.07
   4   1   5    1.04    0.08
   4   1   5    1.03    0.08
   4   1   5    1.02    0.10
   5   1   5   94.03    3.90
   5   1   5   94.90    5.32
   5   1   5   87.91    5.28
   5   1   5   76.71    5.98
   5   1   5   89.76    3.38
   5   1   5   90.51    4.02
   5   1   5   92.12    4.09
   5   1   5   89.59    5.28
   6   1   5    0.85    0.07
   6   1   5    0.95    0.07
   6   1   5    0.96    0.09
   6   1   5    0.94    0.09
   6   1   5    1.17    0.12
   6   1   5    1.06    0.09
   6   1   5    0.97    0.11
   7   1   5    6.70    0.33
   7   1   5    7.28    0.32
   7   1   5    6.28    0.32
   6  -2  -5   12.92    0.60
   5  -2  -5   18.28    1.19
   5  -2  -5   16.78    0.80
   5  -2  -5   17.44    0.89
   5  -2  -5   16.30    0.88
   5  -2  -5   17.23    0.91
   5  -2  -5   17.64    1.02
   5  -2  -5   15.16    0.85
   4  -2  -5    0.28    0.08
   4  -2  -5    0.18    0.06
   4  -2  -5    0.19    0.06
   4  -2  -5    0.25    0.05
   4  -2  -5    0.24    0.05
   4  -2  -5    0.41    0.07
  -4   2   5    0.31    0.05
   3  -2  -5   20.33    1.11
   3  -2  -5   18.75    1.46
   3  -2  -5   22.72    1.05
   3  -2  -5   21.45    1.02
  -3   2   5   22.15    0.90
  -3   2   5   22.27    0.96
   2  -2  -5   25.54    1.20
   2  -2  -5   27.86    1.31
   2  -2  -5   26.84    1.41
   2  -2  -5   27.39    1.27
  -2   2   5   27.79    1.18
  -2   2   5   26.64    1.13
   1  -2  -5   52.01    2.38
   1  -2  -5   51.51    2.30
   1  -2  -5   49.75    2.58
   1  -2  -5   47.29    2.18
  -1   2   5   49.60    2.13
  -1   2   5   47.37    2.05
   0  -2  -5  289.63   13.05
   0  -2  -5  301.08   15.43
   0   2   5  301.03   12.69
  -1  -2  -5   67.78    3.29
   1   2   5   63.13    2.39
   1   2   5   58.88    3.29
  -2  -2  -5  168.89    7.10
   2   2   5  173.63    6.49
   2   2   5  168.87    8.89
   2   2   5  180.09    8.25
  -3  -2  -5   27.80    1.15
   3   2   5   25.84    1.49
   3   2   5   28.79    1.33
   4   2   5    0.86    0.07
   4   2   5    0.80    0.07
   4   2   5    0.87    0.09
   4   2   5    0.87    0.06
   5   2   5   55.24    2.09
   5   2   5   56.08    2.53
   5   2   5   55.43    3.26
   5   2   5   55.22    3.25
   5   2   5   55.68    2.41
   5   2   5   54.38    2.88
   5   2   5   54.91    3.29
   5   2   5   54.24    3.27
   5   2   5   53.46    2.46
   6   2   5  115.51    5.12
   6   2   5  112.87    6.65
   6   2   5  118.66    4.88
   6   2   5  106.27    4.98
   6   2   5  113.37    4.23
   6   2   5  106.91    6.61
   7   2   5   10.17    0.48
   7   2   5    9.85    0.46
   7   2   5   10.57    0.61
   7   2   5    9.01    0.45
   7   2   5   10.70    0.39
   6  -3  -5    9.59    0.45
   5  -3  -5   16.98    0.75
   5  -3  -5   20.04    1.09
   5  -3  -5   18.51    0.95
   5  -3  -5   18.54    1.26
   5  -3  -5   18.36    0.84
  -5   3   5   15.95    0.78
   4  -3  -5    1.14    0.09
   4  -3  -5    0.84    0.06
   4  -3  -5    0.95    0.13
   4  -3  -5    0.80    0.09
   4  -3  -5    0.85    0.10
   4  -3  -5    0.85    0.09
   4  -3  -5    0.97    0.08
  -4   3   5    0.91    0.09
   3  -3  -5   12.16    0.59
   3  -3  -5   10.79    0.62
   3  -3  -5   11.10    0.57
   3  -3  -5   11.09    0.42
   3  -3  -5   10.81    0.49
   3  -3  -5   11.46    0.53
   3  -3  -5   11.58    0.62
   3  -3  -5   11.16    0.55
   3  -3  -5   11.58    0.82
  -3   3   5   12.36    0.51
  -3   3   5   11.38    0.45
  -3   3   5   12.00    0.55
   2  -3  -5  199.21    9.44
   2  -3  -5  191.49   10.16
   2  -3  -5  188.91    8.58
   2  -3  -5  198.56    9.04
  -2   3   5  199.28    8.07
  -2   3   5  200.32    8.38
   1  -3  -5   25.07    1.18
   1  -3  -5   24.54    1.29
   1  -3  -5   23.51    1.09
  -1   3   5   24.37    1.07
  -1   3   5   24.34    1.03
   0  -3  -5   48.28    2.37
   0  -3  -5   44.94    1.88
   0  -3  -5   43.93    2.01
   0  -3  -5   46.57    2.18
   0   3   5   45.45    1.96
   0   3   5   44.16    1.89
  -1  -3  -5  303.73   14.00
  -1  -3  -5  269.60   11.81
  -1  -3  -5  270.83   11.09
   1   3   5  258.55   13.82
   1   3   5  243.80   12.65
   1   3   5  275.98   10.12
   1   3   5  264.52   11.48
  -2  -3  -5    0.26    0.03
   2   3   5    0.29    0.04
   2   3   5    0.25    0.04
   2   3   5    0.51    0.10
  -3  -3  -5   18.20    0.75
   3   3   5   18.75    1.09
   3   3   5   18.68    0.88
   3   3   5   16.29    1.01
   4   3   5    0.10    0.03
   4   3   5    0.03    0.02
   4   3   5    0.06    0.07
   4   3   5    0.03    0.03
   4   3   5    0.04    0.03
   4   3   5    0.05    0.03
   4   3   5    0.07    0.05
   5   3   5   99.95    4.32
   5   3   5   92.73    5.58
   5   3   5   87.60    5.59
   5   3   5   99.05    5.62
   5   3   5   93.06    3.58
   5   3   5   98.60    5.58
   5   3   5   90.41    4.34
   5   3   5   99.49    4.12
   5   3   5   91.14    4.20
   6   3   5    2.65    0.15
   6   3   5    2.48    0.14
   6   3   5    2.82    0.20
   6   3   5    2.70    0.15
   6   3   5    2.37    0.21
   6   3   5    2.69    0.18
   6   3   5    2.85    0.16
   6   3   5    2.75    0.13
   7   3   5    0.09    0.02
   7   3   5    0.10    0.03
   7   3   5    0.12    0.03
   5  -4  -5   41.26    2.14
   5  -4  -5   42.19    1.70
   5  -4  -5   41.17    1.88
   4  -4  -5   38.48    1.64
   4  -4  -5   41.29    2.71
   4  -4  -5   41.29    1.81
   4  -4  -5   38.43    1.98
   4  -4  -5   38.74    1.94
   4  -4  -5   40.74    1.40
  -4   4   5   38.51    1.39
  -4   4   5   40.39    1.68
   3  -4  -5   26.82    1.37
   3  -4  -5   27.81    1.29
   3  -4  -5   29.51    1.03
   3  -4  -5   28.49    1.19
   3  -4  -5   27.41    1.52
   3  -4  -5   29.38    1.41
   3  -4  -5   28.16    1.97
  -3   4   5   30.81    1.23
  -3   4   5   29.94    1.31
  -3   4   5   28.69    1.06
  -3   4   5   29.49    1.02
   2  -4  -5   17.97    0.83
   2  -4  -5   18.48    0.88
   2  -4  -5   16.88    0.65
   2  -4  -5   19.09    0.90
   2  -4  -5   17.39    0.97
  -2   4   5   19.29    0.84
  -2   4   5   17.50    0.68
  -2   4   5   18.55    0.78
   1  -4  -5    9.38    0.44
   1  -4  -5    9.20    0.51
   1  -4  -5    9.45    0.47
  -1   4   5    8.98    0.41
  -1   4   5    9.35    0.45
   0  -4  -5    3.85    0.17
   0  -4  -5    3.76    0.20
   0  -4  -5    4.04    0.24
   0  -4  -5    3.88    0.20
   0   4   5    4.69    0.22
   0   4   5    3.81    0.18
   0   4   5    3.60    0.19
  -1  -4  -5    0.76    0.07
  -1  -4  -5    0.69    0.07
  -1  -4  -5    0.79    0.04
   1   4   5    0.72    0.11
   1   4   5    0.65    0.08
   1   4   5    0.74    0.06
  -2  -4  -5    2.28    0.10
   2   4   5    1.97    0.19
   2   4   5    2.20    0.12
   2   4   5    2.06    0.13
   2   4   5    2.39    0.14
  -3  -4  -5   73.55    3.02
   3   4   5   71.61    3.34
   3   4   5   74.78    2.80
   3   4   5   73.30    3.51
   3   4   5   76.47    4.35
   3   4   5   70.17    3.85
   4   4   5   46.51    2.76
   4   4   5   48.74    2.13
   4   4   5   44.75    2.23
   4   4   5   45.11    2.49
   4   4   5   43.72    1.76
   4   4   5   41.89    2.44
   4   4   5   43.72    2.14
   4   4   5   52.33    2.77
   4   4   5   49.43    2.03
   5   4   5    5.21    0.32
   5   4   5    5.29    0.27
   5   4   5    5.32    0.23
   5   4   5    4.92    0.26
   5   4   5    5.31    0.36
   5   4   5    4.62    0.27
   5   4   5    4.96    0.32
   5   4   5    4.94    0.34
   6   4   5    3.03    0.23
   6   4   5    3.05    0.17
   6   4   5    2.96    0.14
   6   4   5    3.08    0.22
   6   4   5    3.09    0.20
   6   4   5    3.17    0.17
   6   4   5    3.09    0.17
   7   4   5    1.58    0.07
   7   4   5    1.65    0.12
   5  -5  -5    9.78    0.59
   5  -5  -5    9.29    0.40
   4  -5  -5    2.75    0.10
   4  -5  -5    2.23    0.12
   4  -5  -5    2.62    0.16
  -4   5   5    2.25    0.15
   3  -5  -5  127.63    5.22
   3  -5  -5  117.78    5.61
   3  -5  -5  128.98    6.14
   3  -5  -5  132.37    4.50
  -3   5   5  131.68    5.30
  -3   5   5  131.20    4.36
  -3   5   5  125.90    4.58
   2  -5  -5    2.30    0.15
   2  -5  -5    2.19    0.16
   2  -5  -5    2.72    0.11
   2  -5  -5    2.35    0.15
   2  -5  -5    2.31    0.09
   2  -5  -5    2.18    0.12
   2  -5  -5    2.15    0.15
  -2   5   5    2.28    0.12
  -2   5   5    2.61    0.14
  -2   5   5    2.23    0.12
  -2   5   5    2.12    0.18
   1  -5  -5   10.81    0.54
   1  -5  -5   10.98    0.51
   1  -5  -5   11.01    0.60
  -1   5   5   11.16    0.48
  -1   5   5   10.16    0.40
  -1   5   5   10.87    0.53
  -1   5   5   10.52    0.42
   0  -5  -5    3.89    0.24
   0  -5  -5    3.76    0.21
   0  -5  -5    3.52    0.17
   0   5   5    3.59    0.22
   0   5   5    3.50    0.18
   0   5   5    4.49    0.19
  -1  -5  -5  115.47    4.80
  -1  -5  -5  110.83    4.49
   1   5   5  103.05    5.66
   1   5   5  106.84    5.14
   1   5   5  106.22    4.70
   1   5   5  113.93    5.21
   1   5   5  108.73    4.13
  -2  -5  -5    0.84    0.05
   2   5   5    0.85    0.08
   2   5   5    0.88    0.08
   2   5   5    0.96    0.07
   2   5   5    0.85    0.08
   2   5   5    0.69    0.13
   2   5   5    0.75    0.07
  -3  -5  -5    9.82    0.41
   3   5   5    8.31    0.53
   3   5   5    9.54    0.35
   3   5   5    9.20    0.47
   3   5   5    9.90    0.46
   3   5   5   10.29    0.60
   3   5   5   10.03    0.42
   3   5   5    9.48    0.49
   3   5   5    8.88    0.60
  -4  -5  -5   48.03    2.06
   4   5   5   46.25    2.68
   4   5   5   50.55    2.97
   4   5   5   53.01    2.18
   4   5   5   54.96    2.98
   4   5   5   46.50    2.40
   4   5   5   49.33    2.63
   4   5   5   48.35    1.89
   4   5   5   47.68    2.30
   4   5   5   52.89    2.29
   5   5   5    2.51    0.16
   5   5   5    2.33    0.25
   5   5   5    2.60    0.17
   5   5   5    2.59    0.16
   5   5   5    3.05    0.20
   5   5   5    2.65    0.15
   5   5   5    2.54    0.20
   5   5   5    2.60    0.21
   5   5   5    2.45    0.13
   6   5   5   11.46    0.75
   6   5   5   12.21    0.58
   6   5   5   13.27    0.67
   6   5   5   12.40    0.58
   6   5   5   11.62    0.48
   6   5   5   11.91    0.75
   4  -6  -5    1.73    0.07
   4  -6  -5    1.68    0.09
   4  -6  -5    1.85    0.12
   3  -6  -5    2.00    0.14
   3  -6  -5    2.16    0.10
   3  -6  -5    2.13    0.11
   3  -6  -5    1.99    0.13
  -3   6   5    2.25    0.19
  -3   6   5    2.28    0.12
  -3   6   5    2.01    0.13
   2  -6  -5    1.84    0.08
   2  -6  -5    2.26    0.14
   2  -6  -5    1.86    0.10
   2  -6  -5    1.78    0.13
   2  -6  -5    1.97    0.09
  -2   6   5    1.79    0.12
  -2   6   5    1.91    0.17
  -2   6   5    1.91    0.12
  -2   6   5    1.94    0.11
   1  -6  -5   37.19    1.40
   1  -6  -5   37.89    2.08
   1  -6  -5   38.91    1.85
   1  -6  -5   38.87    1.62
   1  -6  -5   39.60    1.30
   1  -6  -5   39.57    1.34
   1  -6  -5   40.68    1.77
  -1   6   5   39.21    1.33
  -1   6   5   41.66    1.66
  -1   6   5   37.56    1.37
  -1   6   5   41.24    1.77
  -1   6   5   39.41    1.44
  -1   6   5   40.84    1.53
   0  -6  -5    1.34    0.07
   0  -6  -5    1.39    0.12
   0  -6  -5    1.44    0.08
   0  -6  -5    1.40    0.07
   0  -6  -5    1.46    0.12
   0   6   5    1.46    0.14
   0   6   5    1.60    0.09
   0   6   5    1.48    0.10
   0   6   5    1.86    0.10
   0   6   5    1.67    0.10
   0   6   5    1.38    0.09
   0   6   5    1.44    0.08
  -1  -6  -5   40.69    1.63
  -1  -6  -5   36.54    1.23
  -1  -6  -5   37.24    1.50
   1   6   5   30.68    2.17
   1   6   5   36.06    1.29
   1   6   5   35.75    1.21
   1   6   5   35.56    1.94
   1   6   5   37.27    1.75
   1   6   5   32.17    1.68
   1   6   5   37.74    1.41
   1   6   5   35.61    1.73
   1   6   5   37.57    1.51
   1   6   5   37.28    1.62
  -2  -6  -5    6.68    0.25
  -2  -6  -5    6.95    0.30
   2   6   5    6.99    0.35
   2   6   5    6.47    0.36
   2   6   5    6.80    0.46
   2   6   5    7.24    0.44
   2   6   5    6.63    0.40
   2   6   5    6.84    0.31
   2   6   5    6.87    0.31
   2   6   5    6.41    0.25
   2   6   5    6.42    0.35
   2   6   5    6.66    0.26
  -3  -6  -5    9.24    0.38
   3   6   5    8.49    0.39
   3   6   5    8.31    0.46
   3   6   5    9.51    0.56
   3   6   5    8.68    0.44
   3   6   5    8.52    0.58
   3   6   5    8.42    0.33
   3   6   5    8.81    0.44
   3   6   5    8.31    0.39
   3   6   5    9.05    0.51
  -4  -6  -5   38.84    1.58
   4   6   5   35.92    2.03
   4   6   5   38.71    1.96
   4   6   5   39.23    1.76
   4   6   5   36.75    2.28
   4   6   5   34.27    2.08
   4   6   5   42.70    2.29
   4   6   5   37.73    1.78
   5   6   5    0.05    0.02
   5   6   5    0.06    0.04
   5   6   5    0.13    0.10
   5   6   5    0.02    0.05
   5   6   5    0.04    0.04
   5   6   5    0.06    0.06
   5   6   5    0.06    0.03
   5   6   5    0.02    0.02
   6   6   5    0.46    0.05
   6   6   5    0.47    0.07
   6   6   5    0.42    0.07
   6   6   5    0.39    0.05
   6   6   5    0.36    0.06
   6   6   5    0.35    0.03
   4  -7  -5    0.87    0.05
   3  -7  -5    6.48    0.25
   3  -7  -5    6.44    0.28
   2  -7  -5   25.53    1.00
   2  -7  -5   22.38    1.10
   2  -7  -5   25.03    0.87
   2  -7  -5   24.27    0.80
  -2   7   5   23.00    1.13
   1  -7  -5   37.12    1.69
   1  -7  -5   37.21    1.54
   1  -7  -5   38.07    1.24
   1  -7  -5   36.17    1.33
   1  -7  -5   38.10    1.27
  -1   7   5   36.73    1.70
  -1   7   5   37.94    1.46
  -1   7   5   37.61    1.27
   0  -7  -5   23.70    0.81
   0  -7  -5   24.63    0.83
   0  -7  -5   26.51    1.12
   0   7   5   20.79    1.17
   0   7   5   25.19    0.84
   0   7   5   24.43    1.19
   0   7   5   23.63    1.13
   0   7   5   24.88    0.88
   0   7   5   24.40    0.96
  -1  -7  -5    7.32    0.36
  -1  -7  -5    7.00    0.26
  -1  -7  -5    7.05    0.31
   1   7   5    7.19    0.33
   1   7   5    7.20    0.40
   1   7   5    7.28    0.34
   1   7   5    6.97    0.28
   1   7   5    7.44    0.28
   1   7   5    6.51    0.46
   1   7   5    7.01    0.38
  -2  -7  -5   27.98    0.96
  -2  -7  -5   29.52    1.17
   2   7   5   27.00    1.37
   2   7   5   25.26    1.70
   2   7   5   29.51    1.01
   2   7   5   27.13    1.35
   2   7   5   28.62    1.56
   2   7   5   26.92    1.32
   2   7   5   28.75    1.50
   2   7   5   28.16    1.12
   2   7   5   28.95    1.18
  -3  -7  -5   32.42    1.30
  -3  -7  -5   30.11    1.07
   3   7   5   31.07    1.47
   3   7   5   30.61    1.12
   3   7   5   30.47    1.47
   3   7   5   32.91    1.90
   3   7   5   30.84    1.25
   3   7   5   31.55    1.68
   3   7   5   31.18    1.31
   3   7   5   31.71    1.74
  -4  -7  -5    1.47    0.09
   4   7   5    1.69    0.11
   4   7   5    1.68    0.15
   4   7   5    1.48    0.12
   4   7   5    1.64    0.13
   4   7   5    1.56    0.11
   4   7   5    1.69    0.15
   4   7   5    1.53    0.21
   5   7   5    3.46    0.21
   5   7   5    3.64    0.20
   5   7   5    4.35    0.25
   5   7   5    3.69    0.21
   5   7   5    3.46    0.27
   6   7   5    9.47    0.45
   3  -8  -5    0.04    0.01
   3  -8  -5    0.02    0.01
   3  -8  -5    0.01    0.02
   2  -8  -5    2.11    0.10
   2  -8  -5    2.25    0.09
  -2   8   5    2.10    0.12
   1  -8  -5    8.45    0.43
   1  -8  -5    8.93    0.31
   1  -8  -5    8.99    0.33
  -1   8   5    8.24    0.47
  -1   8   5    8.73    0.34
  -1   8   5    8.65    0.34
   0  -8  -5    0.98    0.05
   0  -8  -5    1.02    0.06
   0  -8  -5    1.01    0.10
   0   8   5    1.01    0.09
   0   8   5    0.99    0.14
   0   8   5    1.01    0.07
  -1  -8  -5   88.74    3.62
  -1  -8  -5   90.80    3.89
  -1  -8  -5   89.83    2.97
   1   8   5   80.91    4.16
   1   8   5   85.62    3.83
   1   8   5   89.55    3.36
   1   8   5   88.24    4.60
   1   8   5   84.55    2.90
   1   8   5   92.64    3.11
  -2  -8  -5    1.60    0.07
  -2  -8  -5    1.51    0.09
   2   8   5    1.58    0.08
   2   8   5    1.54    0.11
   2   8   5    1.44    0.19
  -3  -8  -5    8.10    0.30
  -3  -8  -5    7.80    0.36
   3   8   5    8.74    0.42
   3   8   5    8.07    0.55
   3   8   5    8.62    0.49
   3   8   5    8.13    0.31
   3   8   5    8.28    0.38
   4   8   5  100.18    4.09
   4   8   5   97.89    5.22
   4   8   5  100.00    5.09
   4   8   5  101.52    4.58
   5   8   5   15.84    0.82
   5   8   5   16.00    0.86
   5   8   5   15.80    0.75
   1  -9  -5    0.83    0.05
   1  -9  -5    0.85    0.05
  -1   9   5    0.89    0.08
  -1   9   5    0.82    0.06
   0  -9  -5   14.38    0.48
   0  -9  -5   14.38    0.49
   0   9   5   13.92    0.78
   0   9   5   14.40    0.53
  -1  -9  -5    0.52    0.04
   1   9   5    0.45    0.04
  -2  -9  -5    1.70    0.08
   2   9   5    1.95    0.15
   2   9   5    1.98    0.12
   2   9   5    1.71    0.09
  -3  -9  -5    4.72    0.17
   3   9   5    4.65    0.25
   3   9   5    4.72    0.29
   4   9   5    0.31    0.06
   4   9   5    0.26    0.04
   4   9   5    0.25    0.04
   0  10   5    0.40    0.04
   0  10   5    0.59    0.06
  -1 -10  -5   32.43    1.14
   1  10   5   34.24    1.55
   1  10   5   33.83    1.20
   1  10   5   33.83    1.77
  -2 -10  -5   10.77    0.37
   2  10   5   10.80    0.39
   2  10   5   11.05    0.51
   2  10   5   10.36    0.59
  -3 -10  -5    1.64    0.07
   2   9  -6    2.54    0.14
   1   9  -6    7.87    0.36
  -1  -9   6    7.99    0.28
   0   9  -6    0.34    0.03
   0  -9   6    0.33    0.03
   2   8  -6    0.38    0.06
  -2  -8   6    0.44    0.03
   1   8  -6    7.54    0.38
   1   8  -6    8.24    0.30
  -1  -8   6    8.05    0.29
   0   8  -6   15.82    0.73
   0   8  -6   16.72    0.60
   0  -8   6   16.91    0.58
  -1   8  -6    0.03    0.02
   1  -8   6    0.04    0.02
   1  -8   6    0.07    0.02
  -2   8  -6    0.31    0.03
  -2   8  -6    0.29    0.04
   2  -8   6    0.31    0.03
   2  -8   6    0.29    0.03
   3   7  -6    0.78    0.08
   3   7  -6    0.70    0.13
   2   7  -6    5.49    0.30
   2   7  -6    6.34    0.40
  -2  -7   6    6.07    0.22
  -2  -7   6    6.22    0.27
   1   7  -6    1.68    0.14
   1   7  -6    2.07    0.10
   1   7  -6    2.04    0.18
  -1  -7   6    1.92    0.11
  -1  -7   6    2.03    0.09
   0   7  -6   12.62    0.47
   0   7  -6   12.16    0.58
   0   7  -6   12.51    0.72
   0  -7   6   12.70    0.54
   0  -7   6   12.88    0.45
  -1   7  -6   10.50    0.38
  -1   7  -6    9.28    0.58
  -1   7  -6   10.42    0.39
  -1   7  -6    9.90    0.47
   1  -7   6   10.07    0.35
   1  -7   6   10.21    0.36
  -2   7  -6    9.58    0.37
  -2   7  -6    9.79    0.38
   2  -7   6   10.14    0.35
   2  -7   6    9.77    0.37
  -3   7  -6    4.47    0.19
   3  -7   6    4.47    0.16
   3  -7   6    4.28    0.17
   5   6  -6    1.40    0.15
   4   6  -6   21.13    1.36
   4   6  -6   17.34    1.53
   3   6  -6   40.46    2.09
   3   6  -6   38.54    3.05
  -3  -6   6   38.29    1.62
   2   6  -6    0.36    0.09
   2   6  -6    0.33    0.07
   2   6  -6    0.27    0.06
   2   6  -6    0.35    0.03
   2   6  -6    0.31    0.10
  -2  -6   6    0.32    0.04
   1   6  -6   19.70    1.04
   1   6  -6   18.58    0.93
   1   6  -6   16.55    1.50
   1   6  -6   19.20    0.69
  -1  -6   6   19.98    0.80
  -1  -6   6   18.62    0.65
   0   6  -6  103.34    3.59
   0   6  -6  104.64    5.26
   0   6  -6  102.62    4.79
   0   6  -6  102.49    3.34
   0   6  -6   91.43    4.19
   0  -6   6  100.30    4.19
   0  -6   6  105.86    3.44
  -1   6  -6    8.59    0.43
  -1   6  -6    9.05    0.51
  -1   6  -6    8.55    0.34
  -1   6  -6    9.07    0.46
  -1   6  -6    8.78    0.34
   1  -6   6    8.54    0.44
   1  -6   6    8.77    0.32
   1  -6   6    8.21    0.31
  -2   6  -6    0.10    0.05
  -2   6  -6    0.13    0.05
  -2   6  -6    0.12    0.03
  -2   6  -6    0.20    0.08
   2  -6   6    0.15    0.03
   2  -6   6    0.15    0.03
   2  -6   6    0.11    0.03
  -3   6  -6   63.17    3.70
  -3   6  -6   66.18    2.11
   3  -6   6   64.72    2.07
   3  -6   6   64.43    2.24
   3  -6   6   57.31    4.26
   3  -6   6   63.00    2.58
   4  -6   6    8.51    0.54
   4  -6   6    8.05    0.36
   4  -6   6    8.86    0.32
   5   5  -6   10.07    0.89
   5   5  -6   12.01    0.81
   4   5  -6    0.57    0.06
   4   5  -6    0.67    0.13
   3   5  -6   23.20    1.07
   3   5  -6   20.56    1.45
   3   5  -6   19.40    1.12
   3   5  -6   19.91    1.01
   3   5  -6   18.72    1.63
   2   5  -6   25.35    2.07
   2   5  -6   27.19    1.29
   2   5  -6   26.46    1.42
   2   5  -6   24.96    0.94
  -2  -5   6   27.48    1.10
   1   5  -6   61.15    2.20
   1   5  -6   65.25    2.95
   1   5  -6   57.62    2.04
   1   5  -6   59.93    4.78
   1   5  -6   68.34    3.24
  -1  -5   6   56.22    2.10
  -1  -5   6   66.46    2.57
   0   5  -6   24.67    1.30
   0   5  -6   23.66    0.91
   0   5  -6   26.50    1.23
   0   5  -6   24.15    0.86
   0   5  -6   28.70    1.35
   0  -5   6   23.45    0.87
   0  -5   6   25.76    1.06
  -1   5  -6   62.97    2.74
  -1   5  -6   65.04    2.34
  -1   5  -6   70.08    3.85
  -1   5  -6   66.16    2.19
  -1   5  -6   67.15    3.11
   1  -5   6   68.46    2.72
   1  -5   6   65.79    2.23
   1  -5   6   61.23    2.16
  -2   5  -6  277.40    8.72
  -2   5  -6  259.53   15.40
   2  -5   6  267.26   10.87
   2  -5   6  256.70    9.37
   2  -5   6  277.09    8.72
   2  -5   6  263.85    9.01
  -3   5  -6    3.11    0.30
  -3   5  -6    3.69    0.19
  -3   5  -6    3.75    0.23
   3  -5   6    4.01    0.15
   3  -5   6    3.91    0.16
   3  -5   6    3.88    0.18
  -4   5  -6   23.68    1.49
   4  -5   6   26.01    1.01
   4  -5   6   24.88    1.10
   4  -5   6   24.96    1.15
   4  -5   6   23.03    1.50
   4  -5   6   26.43    0.88
   4  -5   6   21.95    1.69
   5  -5   6   21.44    0.88
   6   4  -6   13.93    0.98
   5   4  -6    6.03    0.47
   5   4  -6    5.47    0.28
   5   4  -6    5.34    0.33
   4   4  -6   29.45    2.07
   4   4  -6   23.01    1.35
   3   4  -6   14.32    1.16
   3   4  -6   14.83    1.05
   3   4  -6   13.38    0.75
   3   4  -6   14.57    0.73
   2   4  -6   35.36    2.55
   2   4  -6   39.11    1.97
   2   4  -6   38.89    2.91
   2   4  -6   36.53    1.92
   2   4  -6   39.56    1.80
   2   4  -6   37.57    1.91
   2   4  -6   35.27    1.32
  -2  -4   6   36.98    1.55
   1   4  -6   52.14    2.34
   1   4  -6   42.82    1.74
   1   4  -6   54.62    2.57
   1   4  -6   47.92    2.48
   1   4  -6   45.04    3.79
   1   4  -6   51.62    2.34
  -1  -4   6   50.77    2.04
   0   4  -6  193.96    8.99
   0   4  -6  187.37    9.55
   0  -4   6  195.23    7.92
  -1   4  -6    1.16    0.09
  -1   4  -6    1.14    0.14
  -1   4  -6    1.09    0.09
   1  -4   6    1.04    0.05
   1  -4   6    1.20    0.07
   1  -4   6    1.04    0.12
  -2   4  -6   75.58    2.52
  -2   4  -6   78.23    3.14
  -2   4  -6   75.72    4.44
   2  -4   6   67.37    3.99
   2  -4   6   77.94    2.57
   2  -4   6   76.86    2.68
   2  -4   6   78.26    3.10
   2  -4   6   76.72    2.48
  -3   4  -6    3.38    0.29
  -3   4  -6    2.98    0.17
   3  -4   6    3.20    0.19
   3  -4   6    3.01    0.13
   3  -4   6    3.08    0.16
   3  -4   6    3.13    0.15
   3  -4   6    3.19    0.14
  -4   4  -6   29.34    2.02
  -4   4  -6   31.89    1.42
   4  -4   6   34.43    1.50
   4  -4   6   34.90    1.57
   4  -4   6   34.23    1.52
   4  -4   6   35.80    1.20
   4  -4   6   35.10    1.39
   4  -4   6   32.58    2.31
   5  -4   6    1.62    0.07
   5  -4   6    1.50    0.11
   5  -4   6    1.60    0.09
   5  -4   6    1.76    0.15
   5  -4   6    1.45    0.10
   6   3  -6    1.31    0.16
   6   3  -6    1.62    0.11
   5   3  -6    2.03    0.12
   5   3  -6    2.03    0.15
   5   3  -6    2.10    0.15
   4   3  -6    1.33    0.19
   4   3  -6    1.79    0.11
   4   3  -6    1.70    0.11
   4   3  -6    1.78    0.13
   3   3  -6  101.09    6.68
   3   3  -6  104.35    5.06
   3   3  -6   91.84    7.56
   2   3  -6  135.69    5.93
   2   3  -6  123.55    6.29
   2   3  -6  129.86    6.49
  -2  -3   6  116.20    5.19
   1   3  -6  270.07   16.56
   1   3  -6  284.70   15.40
   1   3  -6  315.92   13.43
   1   3  -6  289.14   14.34
  -1  -3   6  275.20   11.82
   0   3  -6   48.12    2.37
   0   3  -6   46.57    2.75
   0   3  -6   48.17    2.46
   0   3  -6   49.09    2.22
   0  -3   6   43.89    1.95
  -2   3  -6    8.59    0.39
  -2   3  -6    8.90    0.59
  -3   3  -6    0.27    0.05
  -3   3  -6    0.32    0.10
   3  -3   6    0.31    0.03
   3  -3   6    0.27    0.04
   3  -3   6    0.26    0.03
   3  -3   6    0.30    0.03
  -4   3  -6    0.18    0.10
  -4   3  -6    0.12    0.04
   4  -3   6    0.21    0.03
   4  -3   6    0.20    0.07
   4  -3   6    0.17    0.03
   4  -3   6    0.26    0.05
   4  -3   6    0.35    0.06
   4  -3   6    0.17    0.03
   4  -3   6    0.18    0.08
  -5   3  -6    5.45    0.44
  -5   3  -6    5.88    0.29
   5  -3   6    5.93    0.29
   5  -3   6    5.89    0.41
   5  -3   6    6.11    0.32
   5  -3   6    6.22    0.27
   5  -3   6    6.27    0.31
   5  -3   6    6.41    0.23
   5  -3   6    5.75    0.47
   6  -3   6    0.10    0.03
   6  -3   6    0.06    0.02
   6  -3   6    0.13    0.03
   6  -3   6    0.13    0.03
   6   2  -6    2.94    0.26
   6   2  -6    3.08    0.19
   5   2  -6   31.28    1.42
   5   2  -6   30.15    1.66
   5   2  -6   30.92    1.45
   5   2  -6   31.99    1.66
   5   2  -6   31.18    1.57
   5   2  -6   33.30    2.20
   4   2  -6    1.09    0.08
   4   2  -6    0.84    0.17
   4   2  -6    1.07    0.09
   4   2  -6    0.98    0.10
   4   2  -6    0.98    0.07
   4   2  -6    0.86    0.09
   4   2  -6    0.98    0.08
   3   2  -6   17.45    1.32
   3   2  -6   18.88    1.12
   3   2  -6   18.28    0.87
   3   2  -6   17.00    0.86
   3   2  -6   21.12    0.97
   3   2  -6   18.86    0.85
   3   2  -6   18.53    0.94
   3   2  -6   19.02    0.72
   2   2  -6    8.98    0.54
   2   2  -6    8.73    0.47
   2   2  -6    8.78    0.46
   2   2  -6    8.30    0.47
   2   2  -6    8.99    0.49
   2   2  -6    9.64    0.45
   1   2  -6    2.94    0.17
   1   2  -6    2.59    0.19
   1   2  -6    3.26    0.17
   1   2  -6    2.91    0.16
  -1  -2   6    2.60    0.13
   0   2  -6  136.91    6.35
   0   2  -6  132.93    7.83
   0   2  -6  144.03    7.08
   0  -2   6  130.05    5.59
  -1   2  -6  196.32    8.77
  -1   2  -6  185.24   10.83
  -1   2  -6  176.99    7.72
  -1   2  -6  201.69    9.78
   1  -2   6  179.62    7.74
  -2   2  -6   48.68    2.08
  -2   2  -6   51.96    2.94
  -2   2  -6   49.47    2.61
  -3   2  -6    8.90    0.56
  -3   2  -6    8.91    0.37
   3  -2   6    8.09    0.40
   3  -2   6    8.01    0.60
   3  -2   6    7.84    0.35
   3  -2   6    7.48    0.38
   3  -2   6    7.74    0.30
  -4   2  -6    0.03    0.03
  -4   2  -6    0.00    0.08
   4  -2   6    0.01    0.02
   4  -2   6    0.01    0.03
   4  -2   6    0.03    0.05
   4  -2   6    0.06    0.05
   4  -2   6    0.03    0.02
   4  -2   6    0.05    0.02
  -5   2  -6   46.47    1.94
   5  -2   6   47.99    2.04
   5  -2   6   47.70    2.79
   5  -2   6   46.22    2.09
   5  -2   6   46.84    1.63
   5  -2   6   45.99    1.90
   5  -2   6   47.88    2.14
   5  -2   6   40.85    3.13
   6  -2   6    6.03    0.26
   6  -2   6    5.77    0.29
   6  -2   6    5.73    0.28
   6  -2   6    6.52    0.37
   6  -2   6    5.64    0.30
   6  -2   6    5.73    0.39
   6   1  -6    0.55    0.06
   6   1  -6    0.62    0.06
   5   1  -6    1.10    0.17
   5   1  -6    1.11    0.11
   5   1  -6    1.13    0.11
   5   1  -6    1.14    0.10
   5   1  -6    1.08    0.08
   4   1  -6   84.63    4.31
   4   1  -6   91.42    5.66
   4   1  -6   75.05    3.82
   4   1  -6   85.08    4.13
   4   1  -6   86.66    3.75
   4   1  -6   79.05    3.92
   4   1  -6   82.60    3.18
   4   1  -6   91.11    5.73
   4   1  -6   79.97    4.41
   4   1  -6   88.15    4.98
   4   1  -6   86.13    3.87
   3   1  -6    3.19    0.17
   3   1  -6    3.20    0.20
   3   1  -6    3.67    0.17
   3   1  -6    3.11    0.18
   3   1  -6    3.02    0.14
   3   1  -6    3.03    0.26
   2   1  -6   49.28    2.25
   2   1  -6   51.60    2.43
   2   1  -6   48.31    2.82
   2   1  -6   47.17    2.52
   2   1  -6   47.33    2.37
   2   1  -6   47.80    2.33
   1   1  -6    0.39    0.06
   1   1  -6    0.56    0.05
   1   1  -6    0.47    0.05
  -1  -1   6    0.41    0.03
  -1   1  -6    8.34    0.37
  -1   1  -6    9.11    0.46
  -1   1  -6    8.29    0.37
   1  -1   6    8.34    0.36
  -2   1  -6   17.86    0.93
  -2   1  -6   17.54    1.07
  -2   1  -6   17.51    0.75
  -3   1  -6   14.78    0.93
  -3   1  -6   15.05    0.64
  -4   1  -6    2.40    0.23
  -4   1  -6    2.32    0.13
   4  -1   6    2.12    0.14
   4  -1   6    2.02    0.13
   4  -1   6    1.80    0.19
   4  -1   6    1.97    0.10
   4  -1   6    2.27    0.13
   4  -1   6    2.07    0.09
   4  -1   6    2.36    0.19
  -5   1  -6   13.20    0.59
   5  -1   6   13.42    0.65
   5  -1   6   14.05    0.63
   5  -1   6   13.53    0.84
   5  -1   6   12.21    0.56
   5  -1   6   13.26    0.62
   6  -1   6    0.19    0.03
   6  -1   6    0.19    0.03
   6  -1   6    0.18    0.04
   6  -1   6    0.19    0.05
   6  -1   6    0.11    0.04
   6   0  -6    0.10    0.03
   5   0  -6    8.78    0.50
   5   0  -6    8.64    0.42
   5   0  -6    9.01    0.64
   5   0  -6    9.06    0.46
   5   0  -6    8.22    0.48
   5   0  -6    9.05    0.44
   4   0  -6   14.67    0.66
   4   0  -6   11.50    0.98
   4   0  -6   13.01    0.74
   4   0  -6   12.79    0.67
   4   0  -6   14.47    0.72
   4   0  -6   14.59    0.63
   4   0  -6   13.56    0.71
   4   0  -6   13.64    0.96
   3   0  -6  139.39    6.41
   3   0  -6  132.87    9.25
   3   0  -6  139.42    6.72
   3   0  -6  142.42    6.34
   3   0  -6  142.53    5.21
   3   0  -6  136.42    6.64
   2   0  -6  203.93    9.54
   2   0  -6  202.00   10.31
   2   0  -6  194.81    9.60
   2   0  -6  211.64    9.21
  -2   0   6  182.98    8.17
   1   0  -6   28.85    1.29
   1   0  -6   27.38    1.61
   1   0  -6   28.51    1.44
  -1   0   6   25.73    1.14
   0   0  -6  135.00    6.83
   0   0  -6  131.24    6.06
   0   0   6  128.37    5.42
  -1   0  -6  198.88   10.03
  -1   0  -6  187.66    7.95
  -2   0  -6   21.46    1.34
  -2   0  -6   23.97    1.19
  -2   0  -6   22.27    0.95
  -3   0  -6   64.69    4.36
  -3   0  -6   82.28    3.11
   3   0   6   78.53    4.47
  -4   0  -6   14.78    0.59
  -4   0  -6   13.56    0.85
   4   0   6   12.44    0.56
   4   0   6   13.48    0.62
   4   0   6   14.43    0.63
   4   0   6   12.55    0.53
   4   0   6   13.52    0.49
   4   0   6   14.11    0.85
   4   0   6   13.87    0.65
   4   0   6   11.88    0.83
  -5   0  -6    0.18    0.04
   5   0   6    0.17    0.05
   5   0   6    0.15    0.03
   5   0   6    0.16    0.06
   5   0   6    0.09    0.04
   5   0   6    0.19    0.04
   5   0   6    0.12    0.03
   6   0   6  136.37    5.96
   6   0   6  129.43    5.87
   6   0   6  121.83    7.75
   6   0   6  133.58    5.68
   6   0   6  133.21    7.71
   6   0   6  131.62    5.81
   6  -1  -6    4.25    0.22
   5  -1  -6   20.58    0.91
   5  -1  -6   20.26    1.38
   5  -1  -6   18.47    1.02
   5  -1  -6   19.69    0.93
   5  -1  -6   19.13    1.06
   5  -1  -6   21.00    1.03
   4  -1  -6   17.63    0.80
   4  -1  -6   16.46    0.93
   4  -1  -6   17.30    0.90
   4  -1  -6   18.10    1.05
   4  -1  -6   16.90    0.82
   4  -1  -6   17.47    0.87
   4  -1  -6   18.30    0.92
   4  -1  -6   15.87    0.85
   4  -1  -6   18.58    1.22
   3  -1  -6  197.94    9.26
   3  -1  -6  171.04    9.00
   3  -1  -6  221.03   13.37
   3  -1  -6  203.90    9.60
   3  -1  -6  210.89    9.71
  -3   1   6  205.49    8.57
  -3   1   6  195.97    8.26
   2  -1  -6   29.68    1.38
   2  -1  -6   28.72    1.53
   2  -1  -6   30.64    1.42
  -2   1   6   28.33    1.22
   1  -1  -6   41.30    2.13
   1  -1  -6   42.92    1.97
   1  -1  -6   38.19    2.37
   1  -1  -6   42.65    1.90
  -1   1   6   39.63    1.69
   0  -1  -6   18.95    0.97
   0   1   6   17.89    0.77
  -1  -1  -6   24.53    0.99
  -1  -1  -6   25.47    1.25
   1   1   6   21.64    0.91
  -2  -1  -6   16.73    0.86
  -2  -1  -6   15.76    0.68
  -2  -1  -6   16.33    0.68
  -3  -1  -6   38.03    1.59
   3   1   6   38.67    2.29
  -4  -1  -6    2.47    0.13
   4   1   6    2.36    0.10
   4   1   6    2.70    0.21
   4   1   6    2.69    0.13
   4   1   6    2.44    0.14
   4   1   6    2.49    0.14
   4   1   6    2.66    0.15
   4   1   6    2.58    0.20
  -5  -1  -6   17.52    0.78
   5   1   6   17.86    1.13
   5   1   6   17.83    0.72
   5   1   6   19.09    1.14
   5   1   6   18.62    0.83
   5   1   6   18.42    1.11
   5   1   6   18.84    0.85
   5   1   6   18.15    0.87
   6   1   6  260.80   10.96
   6   1   6  242.28   14.40
   6   1   6  254.51    9.18
   6   1   6  240.22   10.82
   6   1   6  234.79   14.45
   6   1   6  241.10   14.36
   6   1   6  244.97   10.59
   6   1   6  240.41   11.11
   7   1   6   75.61    3.18
   7   1   6   71.12    3.34
   6  -2  -6    1.75    0.10
   5  -2  -6    1.75    0.12
   5  -2  -6    1.83    0.12
   5  -2  -6    1.84    0.13
   4  -2  -6  217.77   13.04
   4  -2  -6  204.05   10.58
   4  -2  -6  222.68   11.28
   4  -2  -6  244.19   14.75
   4  -2  -6  217.73   11.37
   4  -2  -6  216.95   10.72
   4  -2  -6  237.37    9.94
  -4   2   6  211.00    9.11
   3  -2  -6    2.78    0.16
   3  -2  -6    2.57    0.17
   3  -2  -6    2.55    0.17
   3  -2  -6    2.51    0.11
   3  -2  -6    2.54    0.16
  -3   2   6    2.83    0.17
  -3   2   6    2.91    0.15
   2  -2  -6    9.43    0.47
   2  -2  -6    9.49    0.50
   2  -2  -6    8.99    0.44
   2  -2  -6    9.50    0.46
  -2   2   6    9.43    0.44
  -2   2   6    9.22    0.41
   1  -2  -6  315.63   13.99
   1  -2  -6  297.92   13.28
   1  -2  -6  305.22   14.52
   1  -2  -6  307.46   15.71
  -1   2   6  295.71   12.94
  -1   2   6  296.47   12.50
   0  -2  -6  181.04    8.92
   0  -2  -6  166.49    7.52
   0   2   6  167.75    6.44
   0   2   6  175.12    7.33
   0   2   6  167.76    7.05
  -1  -2  -6  111.02    5.33
  -1  -2  -6  102.34    4.22
  -1  -2  -6   98.65    4.49
   1   2   6  102.28    5.31
   1   2   6  104.52    4.38
   1   2   6   97.20    3.86
  -2  -2  -6    2.60    0.11
   2   2   6    1.86    0.19
   2   2   6    2.29    0.12
   2   2   6    2.30    0.13
  -3  -2  -6    2.72    0.13
  -3  -2  -6    2.79    0.14
   3   2   6    2.75    0.20
  -4  -2  -6   46.93    1.95
  -4  -2  -6   46.77    1.95
   4   2   6   45.34    1.65
   4   2   6   48.94    2.81
   4   2   6   46.94    2.05
   4   2   6   48.81    2.15
   4   2   6   44.45    1.78
   4   2   6   46.59    2.79
   5   2   6   48.32    2.10
   5   2   6   45.65    2.73
   5   2   6   46.21    2.70
   5   2   6   42.21    1.74
   5   2   6   45.31    2.72
   5   2   6   45.48    2.00
   6   2   6   22.59    1.33
   6   2   6   22.07    1.03
   6   2   6   21.29    1.00
   6   2   6   21.36    1.33
   6   2   6   22.73    0.98
   6   2   6   21.41    0.85
   7   2   6    0.01    0.02
   7   2   6    0.04    0.03
   7   2   6    0.09    0.03
   5  -3  -6   21.28    0.97
   5  -3  -6   20.23    0.87
   5  -3  -6   21.50    1.10
   4  -3  -6   10.04    0.48
   4  -3  -6    9.97    0.54
   4  -3  -6    9.63    0.42
   4  -3  -6    9.89    0.54
   4  -3  -6    9.85    0.54
   4  -3  -6    9.42    0.51
  -4   3   6   10.16    0.46
  -4   3   6    9.66    0.39
   3  -3  -6   30.54    1.13
   3  -3  -6   29.86    1.31
   3  -3  -6   31.12    1.51
   3  -3  -6   30.57    1.66
   3  -3  -6   29.32    1.66
   3  -3  -6   33.45    1.55
   3  -3  -6   34.00    1.46
  -3   3   6   32.89    1.42
  -3   3   6   34.07    1.35
   2  -3  -6    6.47    0.37
   2  -3  -6    6.60    0.35
   2  -3  -6    6.52    0.34
   2  -3  -6    6.21    0.32
  -2   3   6    7.40    0.34
  -2   3   6    6.71    0.31
   1  -3  -6   75.70    3.43
   1  -3  -6   75.06    3.55
   1  -3  -6   74.60    3.85
   1  -3  -6   72.36    3.26
  -1   3   6   72.39    3.06
  -1   3   6   74.21    3.18
   0  -3  -6  580.48   27.35
   0  -3  -6  596.70   29.66
   0  -3  -6  563.68   23.51
   0  -3  -6  552.02   25.07
   0   3   6  568.48   23.55
   0   3   6  555.14   21.53
   0   3   6  589.96   24.44
  -1  -3  -6   94.86    3.78
  -1  -3  -6   90.29    4.02
  -1  -3  -6  101.47    4.76
   1   3   6   90.76    3.92
   1   3   6   81.31    4.75
   1   3   6   92.26    3.46
  -2  -3  -6    4.10    0.18
   2   3   6    3.71    0.28
   2   3   6    3.90    0.18
   2   3   6    3.94    0.21
  -3  -3  -6  134.88    5.24
   3   3   6  120.78    6.60
   3   3   6  129.42    7.53
   3   3   6  124.14    6.06
  -4  -3  -6   10.45    0.46
   4   3   6   10.78    0.51
   4   3   6   10.73    0.68
   4   3   6   11.19    0.67
   4   3   6   10.60    0.49
   4   3   6   10.94    0.43
   4   3   6    9.69    0.51
   5   3   6    0.36    0.05
   5   3   6    0.30    0.05
   5   3   6    0.25    0.05
   5   3   6    0.48    0.09
   5   3   6    0.32    0.05
   5   3   6    0.28    0.06
   6   3   6    3.03    0.15
   6   3   6    3.16    0.23
   6   3   6    3.34    0.18
   6   3   6    3.08    0.17
   6   3   6    3.00    0.24
   7   3   6    1.78    0.10
   7   3   6    1.93    0.13
   7   3   6    1.75    0.10
   7   3   6    1.72    0.08
   5  -4  -6    0.05    0.03
   5  -4  -6    0.02    0.03
   5  -4  -6    0.02    0.02
   5  -4  -6    0.02    0.02
   4  -4  -6   81.13    3.48
   4  -4  -6   76.27    3.77
   4  -4  -6   73.81    3.71
   4  -4  -6   75.66    3.15
  -4   4   6   77.08    3.21
  -4   4   6   78.64    2.65
   3  -4  -6    0.08    0.04
   3  -4  -6    0.10    0.02
   3  -4  -6    0.14    0.03
   3  -4  -6    0.14    0.05
  -3   4   6    0.08    0.04
  -3   4   6    0.07    0.06
  -3   4   6    0.10    0.04
  -3   4   6    0.22    0.04
   2  -4  -6    5.69    0.34
   2  -4  -6    5.99    0.30
   2  -4  -6    5.62    0.26
   2  -4  -6    5.67    0.31
   2  -4  -6    5.62    0.20
   2  -4  -6    5.94    0.31
   2  -4  -6    5.66    0.22
  -2   4   6    5.85    0.23
  -2   4   6    5.74    0.25
  -2   4   6    5.94    0.28
  -2   4   6    6.13    0.32
   1  -4  -6   19.16    0.90
   1  -4  -6   19.54    0.93
   1  -4  -6   18.68    1.01
   1  -4  -6   19.16    0.86
  -1   4   6   18.66    0.86
  -1   4   6   18.29    0.71
  -1   4   6   18.85    0.81
   0  -4  -6   65.18    2.90
   0  -4  -6   69.38    2.70
   0  -4  -6   66.77    3.42
   0  -4  -6   64.02    3.15
   0   4   6   64.91    2.49
   0   4   6   64.69    2.83
   0   4   6   64.78    2.72
  -1  -4  -6    0.67    0.06
  -1  -4  -6    0.78    0.04
  -1  -4  -6    0.65    0.07
   1   4   6    0.71    0.06
   1   4   6    0.71    0.08
   1   4   6    0.58    0.05
   1   4   6    0.62    0.11
  -2  -4  -6   44.45    1.76
   2   4   6   43.17    2.05
   2   4   6   39.44    2.26
   2   4   6   42.99    1.64
  -3  -4  -6    2.13    0.11
   3   4   6    2.13    0.12
   3   4   6    2.25    0.16
   3   4   6    2.19    0.13
   3   4   6    1.86    0.21
   3   4   6    2.04    0.12
   3   4   6    2.05    0.13
  -4  -4  -6    8.57    0.38
   4   4   6    9.13    0.57
   4   4   6    8.94    0.36
   4   4   6    7.82    0.56
   4   4   6    7.93    0.43
   4   4   6    8.25    0.45
   4   4   6    8.88    0.41
   4   4   6    9.20    0.55
   4   4   6    8.86    0.43
   5   4   6    0.64    0.09
   5   4   6    0.70    0.07
   5   4   6    0.67    0.07
   5   4   6    0.60    0.07
   5   4   6    0.70    0.07
   5   4   6    0.70    0.06
   5   4   6    0.80    0.12
   6   4   6    0.57    0.05
   6   4   6    0.56    0.06
   6   4   6    0.59    0.06
   6   4   6    0.58    0.08
   6   4   6    0.68    0.09
   7   4   6   18.08    1.08
   5  -5  -6    0.83    0.05
   4  -5  -6    4.79    0.18
   4  -5  -6    4.87    0.22
  -4   5   6    4.59    0.24
   3  -5  -6   40.39    1.41
   3  -5  -6   38.94    1.63
   3  -5  -6   40.84    1.93
   3  -5  -6   36.66    1.77
  -3   5   6   40.86    1.45
  -3   5   6   38.87    1.78
  -3   5   6   40.00    1.68
  -3   5   6   40.24    1.39
   2  -5  -6   31.10    1.30
   2  -5  -6   29.90    1.67
   2  -5  -6   32.64    1.54
   2  -5  -6   31.85    1.42
   2  -5  -6   31.04    1.50
   2  -5  -6   31.23    1.13
   2  -5  -6   31.40    1.04
  -2   5   6   31.19    1.42
  -2   5   6   31.81    1.34
  -2   5   6   32.23    1.11
  -2   5   6   32.04    1.16
   1  -5  -6   24.34    0.90
   1  -5  -6   24.34    1.04
   1  -5  -6   24.62    0.83
   1  -5  -6   26.17    1.14
   1  -5  -6   25.43    1.19
   1  -5  -6   25.23    1.22
   1  -5  -6   25.09    1.34
  -1   5   6   26.07    1.14
  -1   5   6   24.97    0.93
  -1   5   6   25.38    1.07
  -1   5   6   24.16    0.88
   0  -5  -6   10.55    0.59
   0  -5  -6   11.95    0.51
   0  -5  -6   10.40    0.45
   0   5   6   10.20    0.51
   0   5   6    9.89    0.41
   0   5   6   10.09    0.46
   0   5   6   10.93    0.44
  -1  -5  -6    0.37    0.05
  -1  -5  -6    0.30    0.03
   1   5   6    0.39    0.10
   1   5   6    0.28    0.06
   1   5   6    0.30    0.05
   1   5   6    0.28    0.04
  -2  -5  -6   27.33    1.10
   2   5   6   27.13    1.59
   2   5   6   25.98    1.23
   2   5   6   25.64    1.46
   2   5   6   26.36    1.04
   2   5   6   26.36    0.95
   2   5   6   26.29    1.29
  -3  -5  -6   95.90    3.74
   3   5   6   87.93    3.71
   3   5   6   97.92    5.38
   3   5   6   89.28    4.34
   3   5   6   88.28    4.77
   3   5   6   85.91    3.42
   3   5   6   93.74    3.20
   3   5   6   83.62    5.36
   3   5   6   92.00    3.47
   3   5   6   93.70    4.14
  -4  -5  -6    1.52    0.08
   4   5   6    1.63    0.12
   4   5   6    1.53    0.11
   4   5   6    1.69    0.14
   4   5   6    1.44    0.09
   4   5   6    1.69    0.16
   4   5   6    1.36    0.20
   4   5   6    1.37    0.11
   4   5   6    1.54    0.10
   5   5   6    0.14    0.04
   5   5   6    0.22    0.04
   5   5   6    0.13    0.04
   5   5   6    0.20    0.07
   5   5   6    0.23    0.04
   5   5   6    0.26    0.04
   6   5   6   20.51    1.25
   6   5   6   20.48    1.25
   6   5   6   20.41    0.96
   6   5   6   21.49    0.97
   6   5   6   20.05    0.79
   4  -6  -6    5.97    0.26
   3  -6  -6    0.34    0.03
   3  -6  -6    0.23    0.03
   3  -6  -6    0.25    0.05
  -3   6   6    0.18    0.04
  -3   6   6    0.39    0.06
  -3   6   6    0.18    0.04
   2  -6  -6    1.26    0.10
   2  -6  -6    1.29    0.08
   2  -6  -6    1.25    0.07
   2  -6  -6    1.26    0.11
   2  -6  -6    1.33    0.06
  -2   6   6    1.28    0.10
  -2   6   6    1.57    0.09
  -2   6   6    1.31    0.10
  -2   6   6    1.21    0.14
   1  -6  -6   17.02    0.64
   1  -6  -6   17.21    0.61
   1  -6  -6   17.30    0.74
   1  -6  -6   17.95    0.59
   1  -6  -6   18.20    0.82
   1  -6  -6   16.88    0.96
   1  -6  -6   17.90    0.86
  -1   6   6   18.03    0.71
  -1   6   6   16.78    0.64
  -1   6   6   18.33    0.77
  -1   6   6   18.15    0.84
  -1   6   6   16.84    0.62
  -1   6   6   18.71    0.67
   0  -6  -6    1.05    0.05
   0  -6  -6    1.32    0.10
   0  -6  -6    1.09    0.06
   0  -6  -6    1.05    0.11
   0  -6  -6    1.08    0.06
   0   6   6    1.04    0.08
   0   6   6    1.25    0.07
   0   6   6    1.06    0.09
   0   6   6    1.08    0.08
   0   6   6    1.17    0.13
   0   6   6    1.12    0.08
   0   6   6    1.12    0.08
  -1  -6  -6   14.85    0.65
  -1  -6  -6   14.30    0.59
  -1  -6  -6   13.76    0.48
   1   6   6   13.72    0.49
   1   6   6   13.73    0.51
   1   6   6   12.84    0.80
   1   6   6   14.06    0.57
   1   6   6   13.68    0.70
   1   6   6   13.73    0.69
   1   6   6   13.65    0.60
   1   6   6   14.02    0.67
  -2  -6  -6    6.45    0.29
  -2  -6  -6    6.56    0.24
   2   6   6    6.53    0.45
   2   6   6    6.60    0.25
   2   6   6    6.44    0.30
   2   6   6    6.63    0.39
   2   6   6    6.50    0.43
   2   6   6    6.40    0.34
   2   6   6    6.81    0.31
   2   6   6    6.19    0.35
   2   6   6    6.57    0.25
  -3  -6  -6    1.11    0.06
  -3  -6  -6    1.11    0.07
   3   6   6    1.21    0.11
   3   6   6    0.97    0.09
   3   6   6    1.04    0.06
   3   6   6    1.17    0.12
   3   6   6    1.19    0.11
   3   6   6    1.17    0.08
   3   6   6    1.08    0.09
   3   6   6    1.34    0.19
  -4  -6  -6    7.25    0.32
   4   6   6    7.77    0.48
   4   6   6    7.14    0.33
   4   6   6    7.33    0.37
   4   6   6    6.99    0.48
   4   6   6    6.98    0.51
   4   6   6    7.56    0.44
   4   6   6    6.74    0.37
   5   6   6    5.98    0.38
   5   6   6    5.92    0.33
   5   6   6    6.82    0.41
   5   6   6    6.21    0.41
   5   6   6    6.06    0.32
   5   6   6    5.79    0.25
   5   6   6    5.83    0.32
   6   6   6    0.09    0.04
   6   6   6    0.03    0.02
   6   6   6    0.03    0.03
   6   6   6    0.04    0.03
   6   6   6    0.11    0.03
   4  -7  -6    0.72    0.04
   3  -7  -6   25.12    1.08
   3  -7  -6   26.87    1.22
   3  -7  -6   26.16    0.93
   2  -7  -6    2.08    0.14
   2  -7  -6    2.23    0.09
   2  -7  -6    2.20    0.10
   2  -7  -6    2.22    0.11
  -2   7   6    2.04    0.18
   1  -7  -6    5.28    0.19
   1  -7  -6    4.98    0.20
   1  -7  -6    5.03    0.27
   1  -7  -6    4.93    0.23
  -1   7   6    5.06    0.22
  -1   7   6    5.18    0.25
  -1   7   6    4.87    0.31
   0  -7  -6   47.58    1.58
   0  -7  -6   48.53    2.08
   0  -7  -6   45.37    1.53
   0   7   6   47.62    1.56
   0   7   6   43.60    2.07
   0   7   6   45.20    2.24
   0   7   6   46.26    1.79
   0   7   6   46.74    1.66
  -1  -7  -6   62.52    2.74
  -1  -7  -6   60.20    2.55
  -1  -7  -6   61.25    2.09
   1   7   6   63.26    2.37
   1   7   6   62.17    2.72
   1   7   6   61.56    2.05
   1   7   6   64.24    2.56
   1   7   6   57.34    2.93
   1   7   6   62.88    2.19
  -2  -7  -6   39.69    1.59
  -2  -7  -6   39.64    1.31
   2   7   6   38.46    2.03
   2   7   6   35.37    1.78
   2   7   6   39.03    1.50
   2   7   6   34.22    2.30
   2   7   6   40.10    1.37
   2   7   6   40.14    1.60
   2   7   6   39.29    2.09
   2   7   6   35.84    1.85
  -3  -7  -6   48.95    2.03
  -3  -7  -6   50.26    1.67
   3   7   6   47.21    1.91
   3   7   6   46.92    2.27
   3   7   6   49.29    2.59
   3   7   6   49.86    1.74
   3   7   6   47.46    2.64
   3   7   6   48.93    2.94
   3   7   6   51.34    2.27
   3   7   6   48.97    2.03
  -4  -7  -6   23.02    1.00
   4   7   6   23.79    1.46
   4   7   6   23.57    1.01
   4   7   6   23.62    1.24
   4   7   6   22.84    1.13
   4   7   6   22.33    1.36
   4   7   6   26.86    1.30
   4   7   6   24.91    1.13
   5   7   6   10.61    0.68
   5   7   6   10.54    0.53
   5   7   6   10.86    0.56
   5   7   6   10.23    0.53
   5   7   6   11.43    0.65
   2  -8  -6    5.08    0.20
  -2   8   6    5.02    0.22
   1  -8  -6    0.73    0.05
   1  -8  -6    0.73    0.05
  -1   8   6    0.72    0.08
   0  -8  -6   38.98    1.37
   0  -8  -6   39.92    1.32
   0  -8  -6   39.84    1.80
   0   8   6   41.32    1.44
   0   8   6   41.12    1.36
   0   8   6   39.50    1.81
  -1  -8  -6   48.47    1.67
  -1  -8  -6   49.93    2.04
  -1  -8  -6   49.08    2.20
   1   8   6   47.36    1.65
   1   8   6   51.80    2.60
   1   8   6   48.72    1.76
  -2  -8  -6   16.64    0.72
  -2  -8  -6   17.33    0.59
   2   8   6   16.34    0.93
   2   8   6   17.44    0.74
   2   8   6   16.41    0.99
   2   8   6   17.97    0.63
  -3  -8  -6    4.94    0.19
   3   8   6    4.84    0.25
   3   8   6    5.71    0.32
   3   8   6    4.55    0.19
   3   8   6    4.73    0.38
   3   8   6    5.13    0.27
   4   8   6    0.85    0.08
   4   8   6    0.68    0.07
   4   8   6    1.01    0.11
   4   8   6    0.59    0.09
   4   8   6    0.73    0.06
   5   8   6   15.09    0.67
   5   8   6   12.12    0.87
   5   8   6   14.80    0.72
   2  -9  -6    2.77    0.11
   1  -9  -6   45.45    1.59
   1  -9  -6   45.50    1.47
  -1   9   6   44.66    1.60
  -1   9   6   43.69    1.50
   0  -9  -6    1.25    0.06
   0  -9  -6    1.28    0.06
   0   9   6    1.35    0.11
   0   9   6    1.34    0.07
   0   9   6    1.23    0.09
  -1  -9  -6   10.68    0.37
   1   9   6   10.58    0.40
   1   9   6   10.12    0.58
  -2  -9  -6   24.37    0.86
   2   9   6   25.99    1.18
   2   9   6   24.07    0.90
   2   9   6   25.88    1.34
  -3  -9  -6    2.02    0.09
   3   9   6    2.17    0.16
   3   9   6    2.00    0.13
   4   9   6    0.06    0.02
   4   9   6    0.07    0.03
   0  10   6    5.93    0.23
  -1 -10  -6    2.51    0.10
   1  10   6    2.91    0.17
   1  10   6    2.79    0.15
   1  10   6    2.51    0.11
  -2 -10  -6   17.03    0.60
   2  10   6   16.99    0.93
   2  10   6   17.48    0.62
   2  10   6   17.94    0.81
   2   8  -7    0.01    0.03
  -2  -8   7    0.06    0.02
   1   8  -7   -0.01    0.03
   1   8  -7    0.02    0.01
  -1  -8   7    0.02    0.02
   0   8  -7    0.02    0.03
   0   8  -7    0.01    0.02
   0  -8   7    0.07    0.02
  -1   8  -7   15.14    0.55
   1  -8   7   14.93    0.51
   1  -8   7   15.46    0.53
  -2   8  -7   11.40    0.40
   2  -8   7   11.42    0.38
   3   7  -7    0.01    0.03
   3   7  -7   -0.01    0.04
   2   7  -7   28.59    1.27
  -2  -7   7   30.34    1.02
  -2  -7   7   30.22    1.24
   1   7  -7   26.86    1.23
   1   7  -7   29.14    1.55
   1   7  -7   29.75    1.03
  -1  -7   7   27.83    1.20
  -1  -7   7   29.91    0.99
   0   7  -7    9.21    0.55
   0   7  -7    9.60    0.45
   0   7  -7    9.24    0.36
   0  -7   7    9.81    0.34
   0  -7   7    9.03    0.41
  -1   7  -7    1.93    0.10
  -1   7  -7    1.94    0.11
  -1   7  -7    1.95    0.14
   1  -7   7    1.90    0.09
   1  -7   7    1.90    0.09
  -2   7  -7   21.64    0.75
  -2   7  -7   21.95    0.79
   2  -7   7   20.50    0.78
   2  -7   7   22.10    0.72
  -3   7  -7    8.60    0.32
   3  -7   7    8.43    0.29
   3  -7   7    8.64    0.32
   4   6  -7    0.24    0.08
   3   6  -7    0.11    0.05
   3   6  -7    0.08    0.07
   3   6  -7    0.07    0.04
  -3  -6   7    0.08    0.03
   2   6  -7   28.04    1.34
   2   6  -7   24.49    1.17
   2   6  -7   29.31    0.97
   2   6  -7   25.28    2.16
   2   6  -7   28.93    1.48
  -2  -6   7   27.76    1.15
   1   6  -7    0.30    0.06
   1   6  -7    0.18    0.07
   1   6  -7    0.17    0.06
   1   6  -7    0.13    0.03
  -1  -6   7    0.23    0.04
  -1  -6   7    0.14    0.02
   0   6  -7   14.52    0.53
   0   6  -7   14.23    0.50
   0   6  -7   13.50    0.65
   0   6  -7   15.06    0.80
   0   6  -7   13.78    0.71
   0  -6   7   14.45    0.50
   0  -6   7   13.32    0.61
  -1   6  -7    8.01    0.39
  -1   6  -7    8.11    0.31
  -1   6  -7    7.84    0.31
  -1   6  -7    7.65    0.46
   1  -6   7    7.71    0.28
   1  -6   7    7.87    0.29
  -2   6  -7    0.14    0.03
  -2   6  -7    0.14    0.05
   2  -6   7    0.13    0.03
   2  -6   7    0.17    0.03
   2  -6   7    0.15    0.03
  -3   6  -7    5.47    0.23
   3  -6   7    5.29    0.19
   3  -6   7    5.25    0.21
   3  -6   7    4.82    0.42
   4  -6   7    1.23    0.06
   5   5  -7   11.34    0.82
   4   5  -7   40.37    3.13
   3   5  -7   15.27    0.90
   3   5  -7   16.81    1.39
   3   5  -7   19.19    0.87
  -3  -5   7   17.52    0.73
   2   5  -7   52.38    1.81
   2   5  -7   55.36    2.70
   2   5  -7   52.75    2.45
   2   5  -7   43.90    2.13
   2   5  -7   49.73    3.97
  -2  -5   7   53.27    2.12
   1   5  -7    2.39    0.18
   1   5  -7    2.07    0.10
   1   5  -7    1.87    0.14
   1   5  -7    2.17    0.15
  -1  -5   7    1.98    0.09
  -1  -5   7    2.03    0.11
   0   5  -7   83.40    3.79
   0   5  -7   70.86    2.58
   0   5  -7   74.94    3.44
   0   5  -7   74.36    4.23
   0   5  -7   70.35    2.40
   0   5  -7   65.16    3.02
   0  -5   7   72.78    3.01
   0  -5   7   70.48    2.47
  -1   5  -7   63.96    3.53
  -1   5  -7   57.58    2.14
  -1   5  -7   58.67    2.51
  -1   5  -7   62.83    2.85
  -1   5  -7   60.20    2.01
   1  -5   7   56.16    1.98
   1  -5   7   62.60    2.50
   1  -5   7   59.55    2.05
  -2   5  -7   48.08    1.61
   2  -5   7   46.98    1.57
   2  -5   7   47.90    1.62
   2  -5   7   47.34    1.70
  -3   5  -7    7.52    0.31
  -3   5  -7    7.35    0.54
   3  -5   7    7.92    0.30
   3  -5   7    8.09    0.28
   3  -5   7    7.80    0.34
  -4   5  -7    2.36    0.22
   4  -5   7    2.35    0.12
   4  -5   7    2.31    0.20
   4  -5   7    2.52    0.11
   5  -5   7    8.63    0.36
   5   4  -7    8.07    0.43
   5   4  -7    7.12    0.58
   4   4  -7   33.02    2.66
   4   4  -7   35.11    1.75
   3   4  -7    0.07    0.07
   3   4  -7    0.10    0.05
   3   4  -7    0.05    0.04
   2   4  -7   16.67    1.48
   2   4  -7   20.22    0.92
   2   4  -7   19.11    1.01
   2   4  -7   17.47    0.66
   2   4  -7   19.70    1.31
  -2  -4   7   17.95    0.78
   1   4  -7   31.07    1.14
   1   4  -7   36.15    1.53
   1   4  -7   33.39    1.86
   1   4  -7   31.24    1.63
   1   4  -7   28.47    2.48
  -1  -4   7   33.51    1.33
  -1  -4   7   28.89    1.09
   0   4  -7    5.75    0.32
   0   4  -7    5.87    0.37
   0   4  -7    6.31    0.31
   0   4  -7    4.87    0.28
   0   4  -7    5.28    0.22
   0   4  -7    5.25    0.22
   0  -4   7    5.32    0.21
   0  -4   7    6.06    0.25
  -1   4  -7   41.37    2.22
  -1   4  -7   36.40    1.58
  -1   4  -7   36.20    1.26
  -1   4  -7   35.87    1.34
  -1   4  -7   36.66    1.89
   1  -4   7   37.53    1.56
   1  -4   7   37.51    1.28
  -2   4  -7  255.28    8.24
  -2   4  -7  248.03   14.57
   2  -4   7  253.98    8.52
   2  -4   7  255.12    8.22
   2  -4   7  255.30   10.30
   2  -4   7  247.06    8.86
  -3   4  -7    8.26    0.56
  -3   4  -7    7.59    0.36
   3  -4   7    7.69    0.30
   3  -4   7    8.09    0.28
   3  -4   7    7.89    0.34
  -4   4  -7   18.16    0.79
  -4   4  -7   18.35    1.15
   4  -4   7   19.00    0.76
   4  -4   7   19.82    0.66
   4  -4   7   17.31    1.13
   4  -4   7   16.04    1.27
   5  -4   7    9.50    0.33
   5  -4   7    9.38    0.39
   5  -4   7    8.61    0.45
   5  -4   7    9.16    0.59
   5   3  -7    0.38    0.07
   5   3  -7    0.30    0.10
   4   3  -7    0.31    0.09
   4   3  -7    0.32    0.05
   4   3  -7    0.24    0.11
   3   3  -7   15.90    1.48
   3   3  -7   19.32    1.33
   3   3  -7   20.55    0.98
   2   3  -7    0.35    0.03
   2   3  -7    0.39    0.06
   2   3  -7    0.49    0.06
   2   3  -7    0.30    0.09
   2   3  -7    0.31    0.06
   2   3  -7    0.40    0.07
  -2  -3   7    0.34    0.03
   1   3  -7   13.78    0.74
   1   3  -7   13.20    0.72
   1   3  -7   15.61    0.68
   1   3  -7   13.24    0.83
  -1  -3   7   13.24    0.58
   0   3  -7   53.88    3.49
   0   3  -7   62.95    3.13
   0   3  -7   63.94    3.02
   0  -3   7   59.93    2.48
  -1   3  -7    0.39    0.05
   1  -3   7    0.42    0.04
  -2   3  -7    4.89    0.23
  -2   3  -7    5.13    0.36
   2  -3   7    4.89    0.18
   2  -3   7    4.77    0.19
   2  -3   7    4.61    0.18
   2  -3   7    4.72    0.21
  -3   3  -7   11.51    0.51
   3  -3   7   11.13    0.42
   3  -3   7   11.89    0.53
   3  -3   7   11.65    0.48
   3  -3   7   11.52    0.39
   3  -3   7   10.30    0.82
  -4   3  -7   32.18    1.40
   4  -3   7   34.10    1.50
   4  -3   7   31.31    1.47
   4  -3   7   32.98    1.54
   4  -3   7   32.83    1.18
   4  -3   7   33.80    1.37
   4  -3   7   34.08    2.02
  -5   3  -7    1.87    0.19
  -5   3  -7    1.42    0.10
   5  -3   7    1.55    0.11
   5  -3   7    1.59    0.11
   5  -3   7    1.54    0.15
   5  -3   7    1.52    0.09
   5  -3   7    1.58    0.09
   5  -3   7    1.57    0.07
   6  -3   7   12.87    0.54
   6   2  -7    0.06    0.03
   6   2  -7   -0.02    0.05
   5   2  -7    1.61    0.21
   5   2  -7    1.80    0.14
   5   2  -7    1.70    0.12
   4   2  -7    3.83    0.20
   4   2  -7    3.84    0.24
   4   2  -7    3.41    0.21
   4   2  -7    3.95    0.22
   4   2  -7    4.31    0.37
   4   2  -7    3.67    0.20
   3   2  -7   66.05    3.30
   3   2  -7   68.93    3.15
   3   2  -7   64.26    2.92
   3   2  -7   58.62    4.36
   2   2  -7  108.96    6.32
   2   2  -7  125.55    5.15
   2   2  -7  103.76    5.46
   2   2  -7  109.89    5.67
  -2  -2   7  100.12    4.51
   1   2  -7   27.54    1.41
   1   2  -7   27.37    1.36
   1   2  -7   27.40    1.57
  -1  -2   7   25.26    1.12
   0   2  -7   58.16    2.96
   0   2  -7   58.63    3.31
   0  -2   7   54.18    2.35
  -1   2  -7    2.87    0.14
  -1   2  -7    2.98    0.22
  -1   2  -7    2.93    0.18
   1  -2   7    2.80    0.14
  -2   2  -7   10.96    0.71
  -2   2  -7   11.11    0.61
  -2   2  -7   11.26    0.49
  -3   2  -7    0.91    0.14
  -3   2  -7    0.87    0.07
   3  -2   7    0.89    0.05
   3  -2   7    0.94    0.05
   3  -2   7    0.94    0.07
   3  -2   7    0.85    0.06
  -4   2  -7   13.01    0.56
   4  -2   7   12.37    0.53
   4  -2   7   11.83    0.61
   4  -2   7   13.06    0.59
   4  -2   7   12.38    0.46
   4  -2   7   11.80    0.58
   4  -2   7   12.57    0.80
  -5   2  -7   62.68    2.55
  -5   2  -7   54.24    3.59
   5  -2   7   62.84    2.81
   5  -2   7   63.40    2.50
   5  -2   7   58.92    2.67
   5  -2   7   60.81    2.75
   5  -2   7   61.06    3.66
   5  -2   7   64.66    2.16
   6  -2   7   40.04    2.44
   6  -2   7   43.33    2.42
   6  -2   7   39.38    1.87
   6  -2   7   40.51    1.67
   6   1  -7    1.19    0.08
   6   1  -7    1.14    0.09
   5   1  -7   20.73    0.92
   5   1  -7   20.00    0.94
   5   1  -7   20.85    1.08
   5   1  -7   18.97    1.42
   4   1  -7  163.38    7.94
   4   1  -7  156.90    7.24
   4   1  -7  159.12   10.99
   4   1  -7  168.66    7.37
   4   1  -7  171.09    8.34
   3   1  -7    0.21    0.09
   3   1  -7    0.12    0.03
   3   1  -7    0.15    0.04
   3   1  -7    0.12    0.04
   3   1  -7    0.17    0.05
   3   1  -7    0.17    0.04
   2   1  -7   61.09    2.93
   2   1  -7   61.00    2.89
   2   1  -7   61.86    3.12
   2   1  -7   61.39    3.49
  -2  -1   7   56.06    2.48
   1   1  -7    1.25    0.11
   1   1  -7    1.34    0.09
  -1  -1   7    1.38    0.07
   0   1  -7    0.23    0.04
   0   1  -7    0.25    0.05
  -1   1  -7   13.49    0.58
  -1   1  -7   12.93    0.83
  -1   1  -7   14.28    0.73
   1  -1   7   14.16    0.58
  -2   1  -7    0.74    0.10
  -2   1  -7    0.77    0.06
  -2   1  -7    0.73    0.07
  -3   1  -7    0.11    0.07
   3  -1   7    0.06    0.02
  -4   1  -7    3.14    0.17
   4  -1   7    3.30    0.17
   4  -1   7    3.01    0.24
   4  -1   7    3.08    0.13
   4  -1   7    2.73    0.17
   4  -1   7    2.92    0.14
   4  -1   7    2.94    0.18
  -5   1  -7   90.50    3.82
   5  -1   7   93.90    4.21
   5  -1   7   87.28    4.01
   5  -1   7   96.62    3.24
   5  -1   7   88.95    3.76
   5  -1   7   94.36    4.14
   5  -1   7   93.24    5.48
   6  -1   7    3.65    0.19
   6  -1   7    3.80    0.27
   6  -1   7    3.63    0.19
   6  -1   7    3.53    0.20
   6  -1   7    4.03    0.17
   6  -1   7    3.78    0.25
   6   0  -7    2.83    0.15
   5   0  -7   74.60    3.63
   5   0  -7   70.38    3.16
   5   0  -7   71.27    3.69
   5   0  -7   68.51    3.22
   4   0  -7  191.77    9.40
   4   0  -7  198.16    8.28
   4   0  -7  175.47    8.92
   4   0  -7  182.63   12.34
   4   0  -7  173.40    8.14
   3   0  -7   12.79    0.64
   3   0  -7   14.51    0.66
   3   0  -7   12.99    0.69
   3   0  -7   11.97    0.95
   3   0  -7   12.52    0.62
   3   0  -7   13.37    0.68
   3   0  -7   13.81    0.61
   2   0  -7   10.44    0.55
   2   0  -7   11.00    0.57
   2   0  -7   11.05    0.54
   2   0  -7   11.21    0.53
  -2   0   7   10.36    0.46
   1   0  -7   21.44    1.00
   1   0  -7   21.67    1.12
   1   0  -7   21.77    1.04
   1   0  -7   21.06    1.25
  -1   0   7   20.69    0.89
   0   0  -7   13.43    0.80
   0   0  -7   13.53    0.71
   0   0   7   13.18    0.57
  -1   0  -7   27.72    1.14
  -1   0  -7   25.22    1.60
  -1   0  -7   29.76    1.43
   1   0   7   26.68    1.14
  -2   0  -7   68.45    3.58
  -2   0  -7   69.05    2.85
  -2   0  -7   69.57    2.85
  -3   0  -7  246.21    9.86
   3   0   7  232.95   14.21
  -4   0  -7   80.36    3.13
   4   0   7   73.25    3.39
   4   0   7   80.03    4.49
   4   0   7   75.34    2.85
   4   0   7   72.67    3.08
   4   0   7   72.29    3.28
   4   0   7   74.22    2.65
   4   0   7   74.53    3.45
  -5   0  -7  152.09    6.36
   5   0   7  159.10    5.80
   5   0   7  154.07    9.13
   5   0   7  152.52    6.68
   5   0   7  160.25    6.91
   5   0   7  148.64    6.28
   5   0   7  152.82    7.02
   6   0   7   93.15    4.15
   6   0   7   96.32    3.95
   6   0   7   91.75    4.08
   6   0   7   86.25    5.39
   6   0   7   87.27    5.36
   6  -1  -7    0.30    0.04
   5  -1  -7   38.35    1.82
   5  -1  -7   32.56    1.85
   5  -1  -7   35.18    1.62
   4  -1  -7    2.94    0.18
   4  -1  -7    3.09    0.18
   4  -1  -7    2.75    0.20
   4  -1  -7    2.66    0.19
   4  -1  -7    2.93    0.18
   3  -1  -7    5.68    0.32
   3  -1  -7    6.32    0.31
   3  -1  -7    5.67    0.33
   3  -1  -7    5.87    0.32
  -3   1   7    5.89    0.27
  -3   1   7    6.01    0.30
   2  -1  -7    1.03    0.08
   2  -1  -7    1.05    0.08
   2  -1  -7    1.34    0.09
  -2   1   7    1.11    0.07
   1  -1  -7    2.37    0.15
   1  -1  -7    2.55    0.14
   1  -1  -7    2.46    0.17
   1  -1  -7    2.55    0.14
  -1   1   7    2.34    0.12
   0  -1  -7  106.81    5.54
   0   1   7  106.29    4.38
  -1  -1  -7   41.74    2.08
  -1  -1  -7   38.76    1.65
   1   1   7   38.88    1.65
  -2  -1  -7    0.06    0.03
  -2  -1  -7    0.01    0.02
  -3  -1  -7   28.86    1.20
  -3  -1  -7   28.68    1.20
   3   1   7   28.21    1.72
  -4  -1  -7   63.24    2.49
   4   1   7   62.50    2.70
   4   1   7   59.39    2.12
   4   1   7   63.07    3.58
   4   1   7   60.32    2.28
   4   1   7   56.36    2.45
   4   1   7   59.47    2.62
   4   1   7   58.99    2.75
   4   1   7   56.58    3.56
  -5  -1  -7   12.57    0.58
   5   1   7   14.12    0.85
   5   1   7   12.10    0.56
   5   1   7   13.88    0.82
   5   1   7   13.71    0.54
   5   1   7   13.14    0.62
   5   1   7   14.06    0.84
   5   1   7   13.59    0.62
   5   1   7   12.90    0.65
   6   1   7   28.62    1.37
   6   1   7   30.60    1.80
   6   1   7   30.79    1.80
   6   1   7   30.63    1.40
   6   1   7   28.70    1.79
   6   1   7   30.26    1.82
   6   1   7   31.81    1.37
   6   1   7   28.74    1.34
   6   1   7   31.46    1.16
   5  -2  -7    2.50    0.16
   5  -2  -7    2.41    0.15
   5  -2  -7    2.40    0.15
   4  -2  -7   44.06    2.22
   4  -2  -7   47.53    2.09
   4  -2  -7   42.31    2.38
   4  -2  -7   49.93    2.73
   4  -2  -7   47.36    2.37
   4  -2  -7   45.24    2.27
  -4   2   7   44.09    1.92
   3  -2  -7   15.88    0.77
   3  -2  -7   15.68    0.79
   3  -2  -7   15.01    0.55
   3  -2  -7   13.88    0.64
   3  -2  -7   16.31    0.72
   3  -2  -7   14.83    0.82
   3  -2  -7   14.10    0.74
  -3   2   7   15.83    0.71
  -3   2   7   15.96    0.67
   2  -2  -7    6.10    0.33
   2  -2  -7    6.13    0.36
   2  -2  -7    6.81    0.34
  -2   2   7    6.74    0.32
  -2   2   7    6.67    0.30
   1  -2  -7   11.87    0.66
   1  -2  -7   12.71    0.61
   1  -2  -7   12.73    0.59
   1  -2  -7   12.03    0.56
  -1   2   7   12.08    0.53
  -1   2   7   12.29    0.56
   0  -2  -7   61.29    2.65
   0  -2  -7   60.41    3.48
   0  -2  -7   65.08    3.14
   0  -2  -7   57.28    2.48
   0   2   7   55.34    2.28
   0   2   7   62.67    2.50
  -1  -2  -7   78.01    3.11
  -1  -2  -7   81.36    3.92
   1   2   7   72.13    3.12
   1   2   7   76.67    3.23
   1   2   7   69.59    2.85
  -2  -2  -7    0.13    0.02
   2   2   7    0.20    0.03
  -3  -2  -7   20.87    0.85
   3   2   7   19.39    1.22
  -4  -2  -7   18.21    0.74
   4   2   7   15.92    0.72
   4   2   7   18.10    0.82
   4   2   7   17.86    0.78
   4   2   7   18.74    1.08
   4   2   7   15.99    0.68
   4   2   7   17.54    0.62
   4   2   7   16.69    1.07
   5   2   7    9.28    0.39
   5   2   7    9.68    0.45
   5   2   7    9.86    0.48
   5   2   7    9.63    0.60
   5   2   7    9.87    0.62
   5   2   7    9.03    0.62
   6   2   7    5.53    0.34
   6   2   7    5.47    0.23
   6   2   7    5.57    0.29
   6   2   7    5.67    0.37
   6   2   7    5.42    0.34
   6   2   7    5.64    0.27
   6   2   7    5.40    0.28
   6   2   7    5.04    0.37
   5  -3  -7    0.04    0.02
   5  -3  -7    0.06    0.03
   5  -3  -7    0.09    0.03
   4  -3  -7  146.95    6.18
   4  -3  -7  133.51    6.59
   4  -3  -7  136.46    6.68
   4  -3  -7  137.38    7.02
   4  -3  -7  134.26    5.60
   4  -3  -7  134.27    7.06
  -4   3   7  136.38    4.92
  -4   3   7  140.07    5.68
   3  -3  -7  251.92   11.57
   3  -3  -7  218.53   12.48
   3  -3  -7  230.96   11.14
   3  -3  -7  234.27    8.48
   3  -3  -7  233.23    9.83
   3  -3  -7  244.16   10.83
  -3   3   7  254.83   10.33
  -3   3   7  265.48    9.95
   2  -3  -7    9.43    0.47
   2  -3  -7    8.86    0.43
   2  -3  -7    9.39    0.34
   2  -3  -7    8.80    0.46
   2  -3  -7    8.76    0.50
  -2   3   7    9.26    0.44
  -2   3   7    9.33    0.41
   1  -3  -7    5.85    0.31
   1  -3  -7    6.09    0.34
   1  -3  -7    6.07    0.31
   1  -3  -7    6.06    0.29
  -1   3   7    5.74    0.29
  -1   3   7    5.88    0.28
   0  -3  -7   52.72    2.24
   0  -3  -7   57.15    2.61
   0  -3  -7   55.83    2.83
   0  -3  -7   54.45    2.40
   0   3   7   55.80    2.35
   0   3   7   53.98    2.26
   0   3   7   51.12    2.06
  -1  -3  -7   49.02    2.41
  -1  -3  -7   48.16    1.91
  -1  -3  -7   45.24    2.04
   1   3   7   46.28    1.76
   1   3   7   45.69    1.99
   1   3   7   42.69    2.43
  -2  -3  -7   15.89    0.64
   2   3   7   14.60    0.86
   2   3   7   15.43    0.61
   2   3   7   14.63    0.74
  -3  -3  -7   22.36    0.91
   3   3   7   21.15    1.01
   3   3   7   22.67    1.32
   3   3   7   20.66    1.22
  -4  -3  -7    0.30    0.04
   4   3   7    0.19    0.04
   4   3   7    0.24    0.06
   4   3   7    0.20    0.04
   4   3   7    0.21    0.03
   4   3   7    0.32    0.08
   4   3   7    0.32    0.05
   4   3   7    0.23    0.03
  -5  -3  -7   52.62    2.32
   5   3   7   57.45    2.45
   5   3   7   53.18    3.33
   5   3   7   59.14    2.57
   5   3   7   56.19    2.13
   5   3   7   56.63    3.32
   5   3   7   56.59    3.35
   6   3   7   37.04    1.44
   6   3   7   35.20    1.65
   6   3   7   39.20    2.26
   6   3   7   38.33    2.26
   6   3   7   38.83    1.74
   5  -4  -7   40.93    1.59
   5  -4  -7   35.61    1.75
   5  -4  -7   39.95    2.00
   4  -4  -7    6.37    0.36
   4  -4  -7    6.77    0.30
   4  -4  -7    6.63    0.33
   4  -4  -7    6.66    0.39
  -4   4   7    6.95    0.33
  -4   4   7    6.90    0.28
  -4   4   7    6.87    0.28
   3  -4  -7    3.66    0.19
   3  -4  -7    4.15    0.23
   3  -4  -7    3.70    0.16
  -3   4   7    4.10    0.19
  -3   4   7    4.28    0.25
  -3   4   7    3.81    0.21
  -3   4   7    4.15    0.18
   2  -4  -7   19.49    0.68
   2  -4  -7   20.48    0.74
   2  -4  -7   19.61    0.86
   2  -4  -7   19.78    1.09
   2  -4  -7   20.63    0.99
   2  -4  -7   21.62    0.94
   2  -4  -7   21.42    1.01
  -2   4   7   20.37    0.94
  -2   4   7   20.81    0.89
  -2   4   7   20.29    0.73
  -2   4   7   21.05    0.77
   1  -4  -7   50.24    2.33
   1  -4  -7   50.28    2.62
   1  -4  -7   50.88    2.41
   1  -4  -7   51.02    2.22
  -1   4   7   50.00    2.18
  -1   4   7   48.54    1.81
  -1   4   7   49.42    2.09
   0  -4  -7    1.38    0.10
   0  -4  -7    1.32    0.08
   0  -4  -7    1.32    0.07
   0  -4  -7    1.29    0.10
   0   4   7    1.22    0.10
   0   4   7    1.32    0.09
   0   4   7    1.32    0.08
  -1  -4  -7    7.06    0.37
  -1  -4  -7    7.56    0.41
  -1  -4  -7    7.52    0.31
  -1  -4  -7    7.56    0.35
   1   4   7    7.16    0.35
   1   4   7    7.38    0.31
   1   4   7    6.72    0.45
  -2  -4  -7   22.96    0.92
   2   4   7   21.55    1.23
   2   4   7   22.73    0.87
   2   4   7   22.10    1.08
   2   4   7   21.11    1.32
  -3  -4  -7   30.29    1.22
   3   4   7   28.42    1.62
   3   4   7   29.04    1.42
   3   4   7   27.34    1.36
   3   4   7   28.31    1.76
   3   4   7   30.10    1.35
   3   4   7   31.22    1.76
   3   4   7   29.54    1.04
   3   4   7   28.53    1.12
   3   4   7   28.98    1.21
   3   4   7   29.94    1.29
  -4  -4  -7    1.16    0.07
   4   4   7    1.22    0.08
   4   4   7    1.08    0.07
   4   4   7    1.07    0.17
   4   4   7    1.12    0.08
   4   4   7    1.32    0.14
   4   4   7    1.09    0.08
   4   4   7    1.23    0.11
   4   4   7    0.97    0.09
   4   4   7    1.04    0.05
  -5  -4  -7  106.51    4.79
   5   4   7  124.02    5.05
   5   4   7  118.94    4.39
   5   4   7  117.61    6.90
   5   4   7  109.62    6.87
   5   4   7  121.97    5.30
   6   4   7    0.01    0.03
   6   4   7    0.10    0.04
   6   4   7    0.03    0.02
   6   4   7    0.21    0.06
   4  -5  -7    0.23    0.03
  -4   5   7    0.15    0.04
  -4   5   7    0.14    0.04
   3  -5  -7   16.10    0.58
   3  -5  -7   15.86    0.67
   3  -5  -7   15.85    0.80
  -3   5   7   15.33    0.77
  -3   5   7   16.46    0.60
  -3   5   7   16.46    0.61
  -3   5   7   15.58    0.70
   2  -5  -7   30.52    1.26
   2  -5  -7   29.24    1.44
   2  -5  -7   31.31    1.08
   2  -5  -7   30.18    1.48
   2  -5  -7   30.57    1.37
   2  -5  -7   29.46    1.00
  -2   5   7   29.94    1.29
  -2   5   7   28.87    1.37
  -2   5   7   31.26    1.12
  -2   5   7   30.90    1.07
   1  -5  -7    0.00    0.02
   1  -5  -7    0.19    0.05
   1  -5  -7    0.16    0.02
   1  -5  -7    0.00    0.04
   1  -5  -7    0.01    0.02
   1  -5  -7    0.08    0.04
  -1   5   7    0.01    0.03
  -1   5   7    0.02    0.03
  -1   5   7    0.02    0.03
  -1   5   7   -0.04    0.04
   0  -5  -7   19.58    0.86
   0  -5  -7   18.22    0.92
   0  -5  -7   18.98    1.01
   0  -5  -7   18.22    0.65
   0  -5  -7   19.23    0.78
   0   5   7   17.91    0.67
   0   5   7   18.84    0.80
   0   5   7   18.98    0.75
   0   5   7   18.15    0.70
   0   5   7   19.63    0.87
  -1  -5  -7   13.11    0.57
  -1  -5  -7   13.04    0.51
  -1  -5  -7   12.35    0.43
   1   5   7   12.19    0.57
   1   5   7   11.24    0.71
   1   5   7   12.66    0.50
   1   5   7   11.11    0.46
   1   5   7   10.88    0.58
  -2  -5  -7    1.24    0.07
   2   5   7    1.05    0.09
   2   5   7    1.05    0.08
   2   5   7    1.11    0.09
   2   5   7    1.01    0.16
   2   5   7    1.04    0.06
   2   5   7    1.04    0.07
  -3  -5  -7   30.80    1.22
   3   5   7   27.99    1.43
   3   5   7   29.32    1.16
   3   5   7   30.48    1.36
   3   5   7   28.38    1.63
   3   5   7   28.36    1.21
   3   5   7   31.13    1.04
   3   5   7   28.97    1.12
   3   5   7   25.32    1.76
   3   5   7   31.33    1.76
  -4  -5  -7   33.14    1.30
   4   5   7   33.98    1.45
   4   5   7   31.19    1.29
   4   5   7   27.31    1.52
   4   5   7   34.64    1.89
   4   5   7   28.46    1.74
   4   5   7   30.26    1.20
   4   5   7   30.80    1.46
   4   5   7   30.97    1.89
  -5  -5  -7   23.90    1.07
   5   5   7   26.90    1.55
   5   5   7   27.16    1.19
   5   5   7   26.11    1.56
   5   5   7   23.28    1.20
   5   5   7   25.88    0.99
   6   5   7    0.14    0.05
   6   5   7    0.01    0.02
   6   5   7    0.03    0.03
   6   5   7    0.02    0.02
   6   5   7    0.02    0.03
   4  -6  -7    4.70    0.21
   3  -6  -7    0.63    0.05
   3  -6  -7    0.55    0.04
  -3   6   7    0.53    0.06
  -3   6   7    0.60    0.06
  -3   6   7    0.58    0.07
   2  -6  -7    7.27    0.26
   2  -6  -7    6.87    0.39
   2  -6  -7    7.85    0.29
   2  -6  -7    7.08    0.37
   2  -6  -7    7.86    0.33
  -2   6   7    7.36    0.35
  -2   6   7    7.50    0.33
  -2   6   7    7.51    0.31
  -2   6   7    7.11    0.41
  -2   6   7    7.52    0.31
   1  -6  -7   11.59    0.43
   1  -6  -7   11.71    0.39
   1  -6  -7   11.24    0.49
   1  -6  -7   10.55    0.58
   1  -6  -7   12.23    0.56
   1  -6  -7   11.36    0.58
  -1   6   7   10.86    0.42
  -1   6   7   11.67    0.46
  -1   6   7   12.35    0.52
  -1   6   7   11.83    0.48
  -1   6   7   11.57    0.58
  -1   6   7   11.11    0.44
   0  -6  -7    5.87    0.36
   0  -6  -7    6.46    0.31
   0  -6  -7    5.84    0.22
   0  -6  -7    5.72    0.21
   0   6   7    6.02    0.25
   0   6   7    5.50    0.24
   0   6   7    5.97    0.28
   0   6   7    5.68    0.23
   0   6   7    5.59    0.33
   0   6   7    6.94    0.28
   0   6   7    5.76    0.24
  -1  -6  -7  196.18    8.33
  -1  -6  -7  186.23    6.41
  -1  -6  -7  192.01    7.81
   1   6   7  180.72    6.78
   1   6   7  193.21    7.76
   1   6   7  186.74    6.20
   1   6   7  189.80    6.68
   1   6   7  194.82    8.15
   1   6   7  196.40    7.17
   1   6   7  185.13    9.05
  -2  -6  -7   11.60    0.41
  -2  -6  -7   11.78    0.50
   2   6   7   11.58    0.50
   2   6   7   11.55    0.73
   2   6   7   12.24    0.44
   2   6   7   11.90    0.41
   2   6   7   12.06    0.51
   2   6   7   11.32    0.58
   2   6   7   11.47    0.60
   2   6   7   10.90    0.72
  -3  -6  -7   71.26    2.89
   3   6   7   65.55    3.36
   3   6   7   72.62    3.21
   3   6   7   68.29    2.69
   3   6   7   69.82    2.87
   3   6   7   73.86    4.16
   3   6   7   65.69    3.71
   3   6   7   71.97    2.47
  -4  -6  -7   21.97    0.93
   4   6   7   21.40    0.86
   4   6   7   20.82    1.28
   4   6   7   22.73    1.05
   4   6   7   22.01    1.06
   4   6   7   21.72    0.94
   4   6   7   23.39    1.36
   4   6   7   23.75    1.36
  -5  -6  -7   53.78    2.34
   5   6   7   62.04    3.38
   5   6   7   57.27    2.62
   5   6   7   53.99    3.34
   5   6   7   56.57    2.89
   5   6   7   52.86    3.36
   5   6   7   60.01    2.60
   6   6   7   12.59    0.51
   6   6   7   13.94    0.62
   6   6   7   12.36    0.80
   6   6   7   13.67    0.81
   6   6   7   13.26    0.63
   3  -7  -7    6.70    0.25
   3  -7  -7    6.83    0.29
   2  -7  -7    6.36    0.24
   2  -7  -7    6.22    0.22
   2  -7  -7    6.35    0.28
   1  -7  -7   18.44    0.67
   1  -7  -7   18.75    0.61
   1  -7  -7   18.01    0.85
   1  -7  -7   18.14    0.76
  -1   7   7   18.68    0.74
  -1   7   7   18.36    0.65
  -1   7   7   17.32    0.88
  -1   7   7   18.84    0.70
  -1   7   7   17.74    0.67
   0  -7  -7   10.57    0.36
   0  -7  -7   10.54    0.37
   0  -7  -7   10.34    0.50
   0   7   7    9.72    0.39
   0   7   7   10.19    0.54
   0   7   7   10.33    0.39
   0   7   7   10.36    0.40
   0   7   7   10.56    0.45
  -1  -7  -7   48.39    2.19
  -1  -7  -7   48.26    2.04
  -1  -7  -7   49.15    1.67
   1   7   7   48.23    1.64
   1   7   7   51.10    2.05
   1   7   7   49.34    1.75
   1   7   7   49.97    1.91
  -2  -7  -7   22.09    0.91
  -2  -7  -7   22.77    0.75
   2   7   7   20.33    1.24
   2   7   7   19.67    1.04
   2   7   7   22.24    0.93
   2   7   7   22.58    0.79
   2   7   7   22.00    0.89
   2   7   7   21.86    0.74
  -3  -7  -7   40.85    1.41
  -3  -7  -7   42.50    1.72
   3   7   7   41.75    2.49
   3   7   7   37.11    2.25
   3   7   7   44.09    1.93
   3   7   7   40.28    1.63
   3   7   7   41.84    1.93
   3   7   7   42.56    1.72
   3   7   7   41.24    1.47
  -4  -7  -7    0.11    0.02
   4   7   7    0.06    0.04
   4   7   7    0.09    0.03
   4   7   7    0.08    0.04
   4   7   7    0.10    0.05
   4   7   7    0.22    0.10
   5   7   7   15.27    0.97
   5   7   7   16.97    0.94
   5   7   7   16.26    0.81
   5   7   7   15.51    0.75
   5   7   7   14.94    0.75
   5   7   7   15.14    0.67
   2  -8  -7   43.41    1.53
  -2   8   7   42.83    1.45
   1  -8  -7    7.93    0.28
   1  -8  -7    8.06    0.30
  -1   8   7    8.06    0.31
   0  -8  -7    0.93    0.05
   0  -8  -7    0.95    0.09
   0  -8  -7    0.93    0.06
   0   8   7    0.95    0.06
   0   8   7    1.06    0.09
   0   8   7    0.92    0.13
  -1  -8  -7   73.44    2.52
  -1  -8  -7   70.86    3.29
   1   8   7   74.77    2.64
   1   8   7   71.95    2.46
   1   8   7   80.83    3.90
  -2  -8  -7   58.20    1.95
   2   8   7   57.58    2.04
   2   8   7   56.36    2.38
  -3  -8  -7    1.85    0.08
   3   8   7    1.81    0.09
   3   8   7    1.91    0.12
   3   8   7    2.15    0.13
   4   8   7    6.12    0.46
   4   8   7    7.26    0.33
   4   8   7    7.84    0.36
   5   8   7    1.60    0.09
   5   8   7    1.71    0.10
   5   8   7    1.66    0.10
   1  -9  -7    0.35    0.03
   1  -9  -7    0.33    0.03
  -1   9   7    0.36    0.05
   0  -9  -7    1.42    0.06
   0  -9  -7    1.34    0.06
   0   9   7    1.44    0.08
   0   9   7    1.26    0.11
   0   9   7    1.33    0.09
  -1  -9  -7    1.61    0.07
   1   9   7    1.34    0.12
   1   9   7    1.61    0.08
  -2  -9  -7    1.67    0.07
   2   9   7    1.64    0.08
  -3  -9  -7    3.83    0.14
   3   9   7    3.87    0.21
  -4  -9  -7    0.90    0.04
   4   9   7    1.11    0.08
  -1 -10  -7    2.72    0.10
   1  10   7    2.68    0.11
   1  10   7    2.92    0.15
  -2 -10  -7   10.59    0.37
   2  10   7   10.89    0.51
   2  10   7   10.84    0.39
   2   8  -8    2.93    0.16
  -2  -8   8    2.89    0.11
   1   8  -8    0.03    0.03
   1   8  -8    0.04    0.01
  -1  -8   8    0.05    0.02
   0   8  -8    1.22    0.06
   0   8  -8    1.11    0.09
   0  -8   8    1.22    0.06
  -1   8  -8    0.38    0.03
   3   7  -8   10.24    0.55
   2   7  -8   19.75    0.86
  -2  -7   8   19.93    0.69
   1   7  -8   25.68    0.88
   1   7  -8   23.14    1.05
  -1  -7   8   24.36    0.84
   0   7  -8    2.94    0.18
   0   7  -8    2.93    0.13
   0  -7   8    3.20    0.13
  -1   7  -8   36.93    1.31
   1  -7   8   36.56    1.21
   1  -7   8   36.52    1.25
  -2   7  -8   81.11    2.59
  -2   7  -8   76.03    2.78
   2  -7   8   78.68    2.57
  -3   7  -8   11.25    0.39
   4   6  -8    3.06    0.26
   4   6  -8    3.19    0.17
   3   6  -8    5.33    0.31
   2   6  -8   19.00    1.04
   2   6  -8   18.16    0.82
  -2  -6   8   18.45    0.65
  -2  -6   8   19.31    0.80
   1   6  -8   12.71    0.72
   1   6  -8   11.74    0.58
   1   6  -8   12.86    0.46
  -1  -6   8   12.35    0.54
  -1  -6   8   12.69    0.44
   0   6  -8   17.58    1.01
   0   6  -8   18.84    0.83
   0   6  -8   18.84    0.68
   0   6  -8   18.85    0.64
   0  -6   8   17.94    0.79
   0  -6   8   19.16    0.65
  -1   6  -8    9.01    0.34
  -1   6  -8    9.15    0.43
  -1   6  -8    8.71    0.51
  -1   6  -8    9.38    0.35
   1  -6   8    7.43    0.43
   1  -6   8    9.10    0.32
   1  -6   8    9.05    0.32
  -2   6  -8    9.89    0.38
  -2   6  -8   10.26    0.64
  -2   6  -8   10.04    0.39
   2  -6   8    9.41    0.38
   2  -6   8   10.10    0.35
   2  -6   8   10.64    0.36
  -3   6  -8   34.00    1.16
   3  -6   8   35.15    1.13
   3  -6   8   33.65    1.22
   4  -6   8    4.37    0.17
   5   5  -8    2.51    0.22
   4   5  -8    2.00    0.13
   4   5  -8    2.46    0.23
   3   5  -8   28.28    1.78
   3   5  -8   21.60    1.31
  -3  -5   8   26.16    1.06
   2   5  -8    0.09    0.02
   2   5  -8    0.10    0.05
  -2  -5   8    0.07    0.03
   1   5  -8  100.80    4.98
   1   5  -8   95.17    3.39
   1   5  -8   90.07    3.97
  -1  -5   8   99.06    3.97
  -1  -5   8   95.25    3.25
   0   5  -8    4.94    0.20
   0   5  -8    5.14    0.34
   0   5  -8    5.35    0.32
   0   5  -8    4.81    0.27
   0   5  -8    4.76    0.20
   0  -5   8    4.98    0.19
   0  -5   8    4.72    0.23
  -1   5  -8   64.73    2.70
  -1   5  -8   66.89    2.15
  -1   5  -8   65.27    3.78
  -1   5  -8   64.39    2.30
   1  -5   8   65.25    2.68
   1  -5   8   65.09    2.20
   1  -5   8   61.50    2.13
  -2   5  -8    0.68    0.12
  -2   5  -8    0.82    0.08
  -2   5  -8    0.74    0.06
   2  -5   8    0.77    0.05
   2  -5   8    0.80    0.06
   2  -5   8    0.73    0.06
  -3   5  -8   24.31    0.84
  -3   5  -8   22.37    1.46
   3  -5   8   24.76    0.81
   3  -5   8   23.55    1.00
   3  -5   8   25.27    0.87
   4  -5   8    0.11    0.02
   4  -5   8    0.13    0.05
   4  -5   8    0.10    0.02
   5   4  -8    3.30    0.32
   5   4  -8    4.33    0.23
   4   4  -8    2.52    0.15
   4   4  -8    2.35    0.26
   3   4  -8   70.64    6.16
   3   4  -8   81.77    4.12
   3   4  -8   91.13    5.46
  -3  -4   8   78.30    3.32
   2   4  -8   35.24    1.24
   2   4  -8   31.80    1.47
   2   4  -8   31.33    2.73
   2   4  -8   38.06    2.41
   2   4  -8   36.57    1.85
  -2  -4   8   36.40    1.46
   1   4  -8   18.54    1.04
   1   4  -8   15.51    0.77
   1   4  -8   16.99    0.63
   1   4  -8   19.82    0.96
  -1  -4   8   16.05    0.61
  -1  -4   8   17.81    0.74
   0   4  -8   14.35    0.75
   0   4  -8   13.91    0.50
   0   4  -8   13.52    0.86
   0   4  -8   14.08    0.52
   0   4  -8   13.71    0.64
   0  -4   8   14.13    0.50
   0  -4   8   14.83    0.61
  -1   4  -8   16.62    0.63
  -1   4  -8   17.07    0.76
  -1   4  -8   18.88    1.06
  -1   4  -8   17.00    0.61
   1  -4   8   16.82    0.60
   1  -4   8   17.53    0.73
   1  -4   8   16.17    0.58
  -2   4  -8    0.24    0.05
  -2   4  -8    0.22    0.09
   2  -4   8    0.19    0.03
   2  -4   8    0.28    0.03
   2  -4   8    0.19    0.03
   2  -4   8    0.27    0.04
  -3   4  -8    4.49    0.35
  -3   4  -8    4.21    0.22
   3  -4   8    4.50    0.20
   3  -4   8    4.43    0.18
   3  -4   8    4.43    0.17
  -4   4  -8   11.18    0.51
  -4   4  -8   11.78    0.75
   4  -4   8   11.80    0.49
   4  -4   8   11.20    0.74
   4  -4   8   11.38    0.43
   5  -4   8    1.46    0.06
   5  -4   8    1.33    0.12
   5  -4   8    1.32    0.07
   5   3  -8   66.92    4.40
   5   3  -8   63.02    3.36
   4   3  -8   42.93    2.08
   4   3  -8   40.44    1.85
   4   3  -8   37.93    2.79
   3   3  -8   39.15    3.61
   3   3  -8   51.16    3.22
   3   3  -8   50.18    2.13
   2   3  -8   15.86    0.72
   2   3  -8   15.42    0.55
   2   3  -8   12.89    0.67
   2   3  -8   17.90    0.93
   2   3  -8   13.28    1.24
   2   3  -8   16.53    1.11
   2   3  -8   14.51    0.81
   2   3  -8   16.39    0.84
  -2  -3   8   15.51    0.65
   1   3  -8    3.87    0.34
   1   3  -8    4.08    0.25
   1   3  -8    3.43    0.21
   1   3  -8    4.02    0.16
   1   3  -8    4.37    0.24
   1   3  -8    4.43    0.28
  -1  -3   8    4.35    0.19
   0   3  -8    0.72    0.05
   0   3  -8    0.77    0.08
   0   3  -8    0.81    0.07
   0   3  -8    0.82    0.09
  -1   3  -8    0.69    0.05
  -1   3  -8    0.74    0.07
  -1   3  -8    0.69    0.08
  -1   3  -8    0.73    0.10
   1  -3   8    0.69    0.06
   1  -3   8    0.72    0.04
  -2   3  -8    0.05    0.03
  -2   3  -8    0.04    0.02
  -2   3  -8    0.10    0.07
  -2   3  -8    0.05    0.04
   2  -3   8    0.06    0.02
   2  -3   8    0.05    0.02
   2  -3   8    0.07    0.02
   2  -3   8    0.05    0.02
  -3   3  -8    0.08    0.08
  -3   3  -8    0.08    0.03
   3  -3   8    0.13    0.03
   3  -3   8    0.09    0.02
   3  -3   8    0.08    0.02
  -4   3  -8   28.30    1.97
  -4   3  -8   31.74    1.39
   4  -3   8   35.08    1.18
   4  -3   8   34.26    2.01
   4  -3   8   34.65    1.36
   5  -3   8    0.02    0.02
   5  -3   8    0.06    0.04
   5  -3   8    0.07    0.02
   5   2  -8   10.87    0.88
   5   2  -8   12.42    0.66
   5   2  -8   12.75    0.58
   4   2  -8   23.29    1.16
   4   2  -8   25.78    1.77
   4   2  -8   25.81    1.29
   3   2  -8    6.15    0.34
   3   2  -8    6.92    0.38
   3   2  -8    7.03    0.54
   2   2  -8    5.54    0.30
   2   2  -8    5.85    0.35
   2   2  -8    5.66    0.28
   2   2  -8    4.98    0.48
   2   2  -8    5.41    0.20
   2   2  -8    5.03    0.43
  -2  -2   8    5.48    0.24
   1   2  -8   22.94    1.19
   1   2  -8   24.12    1.38
   1   2  -8   23.49    1.23
  -1  -2   8   22.82    0.98
   0   2  -8   17.83    0.94
   0   2  -8   18.16    1.06
   0  -2   8   17.37    0.75
  -1   2  -8    6.24    0.36
  -1   2  -8    6.78    0.43
   1  -2   8    6.39    0.29
  -2   2  -8    6.91    0.44
  -2   2  -8    6.19    0.36
  -2   2  -8    6.28    0.29
  -2   2  -8    6.26    0.29
   2  -2   8    5.83    0.24
  -3   2  -8    9.50    0.63
  -3   2  -8    9.61    0.42
   3  -2   8    9.46    0.45
   3  -2   8    9.28    0.40
   3  -2   8    9.26    0.35
   3  -2   8    9.22    0.33
  -4   2  -8   -0.01    0.03
  -4   2  -8    0.02    0.07
   4  -2   8    0.10    0.02
   4  -2   8    0.03    0.02
   4  -2   8    0.05    0.02
   4  -2   8   -0.01    0.04
  -5   2  -8   10.86    0.50
   5  -2   8   11.55    0.48
   5  -2   8   11.02    0.55
   5  -2   8   11.23    0.41
   5  -2   8   11.44    0.72
   6  -2   8   25.00    1.56
   6  -2   8   27.49    1.08
   5   1  -8   19.35    1.38
   5   1  -8   20.81    1.04
   5   1  -8   18.28    0.91
   4   1  -8   10.73    0.55
   4   1  -8   10.21    0.51
   4   1  -8   10.94    0.56
   4   1  -8    9.34    0.78
   3   1  -8   18.55    0.94
   3   1  -8   19.23    0.92
   3   1  -8   16.36    0.84
   3   1  -8   17.65    1.28
   2   1  -8    7.10    0.34
   2   1  -8    6.73    0.52
   2   1  -8    5.94    0.42
   2   1  -8    6.90    0.36
  -2  -1   8    6.51    0.29
   1   1  -8    5.52    0.31
   1   1  -8    5.89    0.36
  -1  -1   8    5.45    0.25
   0   1  -8   85.89    5.13
   0   1  -8   91.26    4.61
   0  -1   8   89.65    3.66
  -1   1  -8    6.85    0.32
  -1   1  -8    7.61    0.41
   1  -1   8    7.42    0.32
  -2   1  -8   61.56    3.61
  -2   1  -8   64.19    2.57
  -2   1  -8   59.99    2.56
  -2   1  -8   62.00    3.22
  -3   1  -8   28.54    1.65
  -3   1  -8   28.07    1.16
   3  -1   8   26.30    1.66
   3  -1   8   27.36    1.13
   3  -1   8   26.62    0.91
   3  -1   8   26.34    0.98
   3  -1   8   28.40    1.25
  -4   1  -8   36.14    2.18
  -4   1  -8   37.93    1.54
   4  -1   8   36.02    1.30
   4  -1   8   35.49    1.50
   4  -1   8   37.34    1.65
   4  -1   8   34.77    1.69
   4  -1   8   37.13    2.21
  -5   1  -8    0.10    0.03
  -5   1  -8    0.07    0.03
   5  -1   8    0.14    0.04
   5  -1   8    0.10    0.03
   5  -1   8    0.13    0.06
   5  -1   8    0.14    0.04
   5  -1   8    0.15    0.02
   5  -1   8    0.11    0.02
   6  -1   8   25.55    1.18
   6  -1   8   27.01    1.10
   6  -1   8   26.43    1.23
   6  -1   8   26.71    1.61
   6  -1   8   27.61    1.59
   6   0  -8    0.21    0.03
   5   0  -8   14.69    0.72
   5   0  -8   15.77    0.82
   4   0  -8   79.18    4.44
   4   0  -8   78.12    5.79
   4   0  -8   88.28    4.19
   4   0  -8   90.56    3.88
   4   0  -8   90.36    3.81
   4   0  -8   88.35    4.39
   3   0  -8   87.40    4.16
   3   0  -8   93.32    4.37
   3   0  -8   87.10    4.58
   3   0  -8   89.06    4.30
   3   0  -8   93.15    6.05
   3   0  -8   89.51    3.97
   3   0  -8   88.89    4.04
  -3   0   8   88.93    3.70
   2   0  -8   52.75    2.53
   2   0  -8   52.29    2.41
   2   0  -8   52.04    2.69
   2   0  -8   50.78    2.49
  -2   0   8   51.34    2.15
   1   0  -8  117.28    6.83
   1   0  -8  121.70    5.67
   1   0  -8  117.45    6.16
  -1   0   8  117.74    4.88
   0   0  -8  161.48    8.43
   0   0  -8  162.14    9.31
   0   0   8  161.78    6.65
  -1   0  -8    0.10    0.02
  -1   0  -8    0.10    0.03
  -1   0  -8    0.09    0.04
   1   0   8    0.15    0.03
  -2   0  -8    8.48    0.47
  -2   0  -8    8.59    0.38
  -2   0  -8    8.79    0.54
  -3   0  -8   11.26    0.71
  -3   0  -8   11.58    0.50
  -3   0  -8   12.10    0.50
   3   0   8   11.07    0.48
   3   0   8   11.08    0.71
   3   0   8   10.95    0.42
  -4   0  -8   17.00    0.72
   4   0   8   17.44    1.04
   4   0   8   16.59    0.65
   4   0   8   15.88    0.60
   4   0   8   16.42    0.70
   4   0   8   17.35    0.77
   4   0   8   15.50    0.79
  -5   0  -8   48.25    1.99
   5   0   8   48.50    2.14
   5   0   8   43.01    2.84
   5   0   8   46.29    1.95
   5   0   8   50.99    1.67
   5   0   8   48.58    2.19
   5   0   8   46.06    2.08
   6   0   8   11.85    0.80
   6   0   8   13.37    0.78
   6   0   8   12.52    0.59
   6   0   8   13.98    0.62
   5  -1  -8    6.56    0.34
   5  -1  -8    6.55    0.38
   5  -1  -8    6.77    0.36
   4  -1  -8   31.12    1.72
   4  -1  -8   32.63    1.51
   4  -1  -8   35.16    1.70
   4  -1  -8   32.23    1.64
   3  -1  -8  175.59    9.22
   3  -1  -8  178.27    8.76
   3  -1  -8  185.43    8.65
   3  -1  -8  180.37    8.35
   3  -1  -8  173.76   12.11
   3  -1  -8  175.18    8.12
  -3   1   8  190.81    7.45
  -3   1   8  188.71    7.74
   2  -1  -8    2.08    0.13
   2  -1  -8    2.49    0.14
   2  -1  -8    1.95    0.13
  -2   1   8    2.04    0.12
   1  -1  -8    3.91    0.21
   1  -1  -8    3.68    0.23
   1  -1  -8    4.18    0.21
   1  -1  -8    4.28    0.26
  -1   1   8    3.91    0.19
   0  -1  -8  247.15   12.96
   0  -1  -8  236.77   11.50
   0  -1  -8  258.12   14.39
   0   1   8  256.82   10.30
  -1  -1  -8    0.13    0.03
  -1  -1  -8    0.12    0.02
   1   1   8    0.13    0.03
  -2  -1  -8    3.74    0.18
  -2  -1  -8    3.88    0.26
  -3  -1  -8   34.26    1.39
   3   1   8   32.99    2.00
   3   1   8   32.63    1.18
  -4  -1  -8   35.25    1.40
  -4  -1  -8   33.61    1.39
   4   1   8   31.31    1.99
   4   1   8   33.00    1.50
   4   1   8   32.42    1.18
   4   1   8   32.18    1.53
   4   1   8   34.63    2.01
   4   1   8   31.69    1.36
   4   1   8   33.83    1.27
  -5  -1  -8    0.05    0.03
   5   1   8    0.07    0.03
   5   1   8    0.13    0.04
   5   1   8    0.16    0.06
   5   1   8    0.04    0.03
   6   1   8    0.02    0.03
   6   1   8    0.08    0.03
   6   1   8    0.04    0.03
   6   1   8    0.15    0.05
   6   1   8    0.11    0.04
   6   1   8    0.06    0.03
   6   1   8    0.18    0.04
   6   1   8    0.07    0.02
   6   1   8    0.03    0.04
   5  -2  -8    8.61    0.43
   5  -2  -8    8.96    0.47
   5  -2  -8    8.80    0.48
   4  -2  -8    5.67    0.35
   4  -2  -8    6.38    0.34
   4  -2  -8    6.51    0.31
   4  -2  -8    5.73    0.33
   4  -2  -8    5.74    0.34
  -4   2   8    5.64    0.29
   3  -2  -8    9.93    0.55
   3  -2  -8   10.81    0.60
   3  -2  -8   11.25    0.59
   3  -2  -8   11.35    0.57
   3  -2  -8    9.87    0.47
   3  -2  -8   11.46    0.54
   3  -2  -8   10.99    0.40
  -3   2   8   11.90    0.50
  -3   2   8   11.81    0.54
   2  -2  -8    2.57    0.15
   2  -2  -8    2.40    0.15
   2  -2  -8    2.37    0.10
   2  -2  -8    2.49    0.15
  -2   2   8    2.57    0.14
  -2   2   8    2.53    0.15
   1  -2  -8    0.06    0.02
   1  -2  -8    0.12    0.03
   1  -2  -8    0.17    0.04
  -1   2   8    0.09    0.03
  -1   2   8    0.10    0.03
   0  -2  -8   31.59    1.60
   0  -2  -8   29.21    1.77
   0   2   8   30.51    1.27
  -1  -2  -8  239.71   14.61
  -1  -2  -8  265.98   13.20
  -1  -2  -8  262.99   10.45
   1   2   8  247.04   10.42
   1   2   8  253.34   10.82
  -2  -2  -8  195.85    8.06
  -3  -2  -8    9.15    0.38
   3   2   8    8.15    0.32
   3   2   8    8.60    0.55
   3   2   8    8.49    0.35
  -4  -2  -8   14.63    0.61
   4   2   8   13.76    0.68
   4   2   8   14.02    0.64
   4   2   8   13.18    0.60
   4   2   8   14.66    0.90
   4   2   8   14.81    0.57
   4   2   8   14.58    0.89
   4   2   8   14.09    0.52
  -5  -2  -8    1.58    0.10
   5   2   8    1.67    0.12
   5   2   8    1.62    0.10
   5   2   8    1.77    0.15
   5   2   8    1.56    0.09
   5   2   8    1.62    0.16
   5   2   8    1.62    0.11
   6   2   8    5.43    0.28
   6   2   8    5.75    0.29
   6   2   8    5.85    0.35
   6   2   8    5.39    0.37
   6   2   8    5.42    0.27
   6   2   8    5.75    0.38
   6   2   8    5.71    0.24
   6   2   8    5.48    0.35
   5  -3  -8    1.39    0.09
   5  -3  -8    1.45    0.09
   5  -3  -8    1.33    0.07
   4  -3  -8   30.01    1.33
   4  -3  -8   27.76    1.46
   4  -3  -8   29.62    1.20
   4  -3  -8   30.38    1.51
   4  -3  -8   27.58    1.51
   4  -3  -8   26.65    1.42
  -4   3   8   29.72    1.07
  -4   3   8   29.79    1.24
   3  -3  -8   53.55    2.62
   3  -3  -8   51.54    2.22
   3  -3  -8   53.99    1.91
   3  -3  -8   54.17    2.45
  -3   3   8   55.54    2.37
  -3   3   8   55.55    2.26
   2  -3  -8    0.01    0.02
   2  -3  -8    0.05    0.03
   2  -3  -8    0.01    0.03
   2  -3  -8    0.08    0.02
   2  -3  -8    0.01    0.02
  -2   3   8    0.01    0.04
  -2   3   8    0.04    0.03
  -2   3   8    0.04    0.03
   1  -3  -8    9.18    0.51
   1  -3  -8    9.10    0.46
   1  -3  -8    9.72    0.47
   1  -3  -8    9.52    0.44
  -1   3   8    9.04    0.44
  -1   3   8    9.24    0.42
   0  -3  -8  169.13    7.86
   0  -3  -8  168.46    8.53
   0  -3  -8  165.62    7.19
   0   3   8  151.79    6.17
   0   3   8  165.17    6.76
   0   3   8  165.09    7.01
  -1  -3  -8  148.63    6.02
  -1  -3  -8  146.43    6.41
  -1  -3  -8  153.52    7.59
   1   3   8  138.82    5.51
   1   3   8  145.46    6.25
  -2  -3  -8  106.99    4.12
   2   3   8   97.30    3.78
   2   3   8   95.74    4.76
  -3  -3  -8    1.15    0.07
   3   3   8    1.21    0.07
   3   3   8    1.30    0.13
   3   3   8    1.34    0.11
   3   3   8    1.15    0.06
   3   3   8    1.16    0.08
   3   3   8    1.01    0.08
  -4  -3  -8    8.08    0.35
   4   3   8    7.34    0.34
   4   3   8    7.82    0.33
   4   3   8    7.65    0.37
   4   3   8    7.87    0.29
   4   3   8    8.09    0.39
   4   3   8    8.29    0.51
   4   3   8    7.22    0.52
  -5  -3  -8    1.32    0.08
   5   3   8    1.42    0.09
   5   3   8    1.30    0.08
   5   3   8    1.43    0.09
   5   3   8    1.57    0.16
   5   3   8    1.47    0.12
   5   3   8    1.39    0.13
   5   3   8    1.37    0.10
   6   3   8    1.21    0.08
   6   3   8    1.24    0.08
   6   3   8    1.02    0.11
   6   3   8    1.07    0.08
   6   3   8    1.03    0.08
   6   3   8    1.46    0.13
   5  -4  -8    0.68    0.06
   5  -4  -8    0.65    0.04
   4  -4  -8    8.02    0.37
   4  -4  -8    7.44    0.33
  -4   4   8    7.78    0.31
  -4   4   8    7.48    0.31
  -4   4   8    7.56    0.36
   3  -4  -8   23.72    0.84
   3  -4  -8   21.85    1.16
   3  -4  -8   23.10    0.98
  -3   4   8   24.29    0.84
  -3   4   8   23.43    1.08
  -3   4   8   23.42    1.01
  -3   4   8   24.31    0.88
   2  -4  -8   96.36    3.30
   2  -4  -8  103.40    3.57
   2  -4  -8   97.84    5.26
   2  -4  -8  106.37    4.87
   2  -4  -8  103.54    4.47
   2  -4  -8   99.03    4.70
   2  -4  -8   98.72    4.14
  -2   4   8  104.71    3.65
  -2   4   8  100.65    4.38
  -2   4   8  103.93    4.20
  -2   4   8  101.39    3.45
   1  -4  -8   50.33    2.09
   1  -4  -8   47.85    2.20
   1  -4  -8   48.83    2.27
   1  -4  -8   46.58    2.46
   1  -4  -8   44.67    1.67
   1  -4  -8   45.91    1.94
   1  -4  -8   44.78    1.54
  -1   4   8   47.72    1.97
  -1   4   8   45.76    1.61
  -1   4   8   46.89    1.71
  -1   4   8   48.15    2.06
   0  -4  -8   20.98    0.90
   0  -4  -8   20.21    1.06
   0  -4  -8   20.27    0.97
   0   4   8   19.01    0.74
   0   4   8   19.40    0.78
   0   4   8   19.17    0.85
   0   4   8   19.69    0.89
  -1  -4  -8   69.83    3.66
  -1  -4  -8   70.44    3.37
  -1  -4  -8   71.45    3.09
  -1  -4  -8   70.46    2.89
   1   4   8   69.12    3.03
   1   4   8   70.35    2.67
   1   4   8   70.14    3.68
  -2  -4  -8   12.70    0.52
   2   4   8   11.69    0.74
   2   4   8   11.84    0.62
   2   4   8   12.70    0.51
   2   4   8   12.54    0.45
  -3  -4  -8    3.97    0.17
   3   4   8    3.43    0.27
   3   4   8    3.56    0.19
   3   4   8    3.41    0.20
   3   4   8    3.51    0.17
   3   4   8    3.73    0.15
   3   4   8    3.49    0.17
   3   4   8    3.46    0.30
   3   4   8    3.43    0.21
   3   4   8    3.74    0.25
  -4  -4  -8   17.03    0.70
   4   4   8   16.72    1.03
   4   4   8   16.24    0.59
   4   4   8   15.48    0.69
   4   4   8   16.02    0.59
   4   4   8   15.55    0.74
   4   4   8   16.89    0.78
   4   4   8   16.75    0.65
   4   4   8   17.32    1.01
  -5  -4  -8    5.19    0.27
   5   4   8    6.35    0.27
   5   4   8    6.19    0.31
   5   4   8    6.10    0.40
   5   4   8    6.01    0.27
   5   4   8    7.11    0.43
   5   4   8    5.71    0.29
   6   4   8   17.16    0.77
   6   4   8   17.65    1.06
   6   4   8   17.33    0.68
   6   4   8   17.08    1.06
   6   4   8   17.23    0.81
   4  -5  -8   32.41    1.30
  -4   5   8   30.34    1.15
  -4   5   8   31.75    1.11
   3  -5  -8    0.10    0.02
   3  -5  -8    0.12    0.03
   3  -5  -8    0.12    0.04
  -3   5   8    0.10    0.04
  -3   5   8    0.24    0.05
  -3   5   8    0.11    0.04
  -3   5   8    0.13    0.06
   2  -5  -8    3.65    0.14
   2  -5  -8    3.28    0.19
   2  -5  -8    3.41    0.17
   2  -5  -8    3.18    0.20
   2  -5  -8    3.43    0.13
  -2   5   8    3.51    0.16
  -2   5   8    3.44    0.17
  -2   5   8    3.20    0.19
  -2   5   8    3.04    0.22
   1  -5  -8   52.71    2.50
   1  -5  -8   51.13    2.13
   1  -5  -8   50.56    2.71
   1  -5  -8   51.10    1.69
   1  -5  -8   54.74    2.30
   1  -5  -8   50.37    2.42
   1  -5  -8   51.09    1.83
  -1   5   8   50.99    2.16
  -1   5   8   52.08    1.88
  -1   5   8   52.63    1.98
  -1   5   8   51.52    2.27
  -1   5   8   51.50    1.78
   0  -5  -8    0.24    0.03
   0  -5  -8    0.24    0.04
   0  -5  -8    0.26    0.04
   0  -5  -8    0.29    0.05
   0  -5  -8    0.25    0.05
   0  -5  -8    0.29    0.03
   0   5   8    0.30    0.04
   0   5   8    0.41    0.05
   0   5   8    0.28    0.04
   0   5   8    0.29    0.04
   0   5   8    0.30    0.05
   0   5   8    0.24    0.06
   0   5   8    0.36    0.05
  -1  -5  -8    4.74    0.21
  -1  -5  -8    5.04    0.25
  -1  -5  -8    4.76    0.18
   1   5   8    4.89    0.23
   1   5   8    4.84    0.23
   1   5   8    4.97    0.19
   1   5   8    4.72    0.19
   1   5   8    4.52    0.19
   1   5   8    4.41    0.19
   1   5   8    5.12    0.27
   1   5   8    4.32    0.34
  -2  -5  -8   21.81    0.89
   2   5   8   20.62    1.04
   2   5   8   21.91    0.77
   2   5   8   21.17    0.77
   2   5   8   20.39    1.00
   2   5   8   21.36    0.85
   2   5   8   21.43    0.89
   2   5   8   21.34    0.72
   2   5   8   20.85    1.21
   3   5   8    0.04    0.03
   3   5   8    0.01    0.02
   3   5   8    0.09    0.03
   3   5   8    0.02    0.03
   3   5   8    0.01    0.02
   3   5   8    0.00    0.04
   3   5   8    0.04    0.03
   3   5   8    0.08    0.09
  -4  -5  -8    3.41    0.15
   4   5   8    2.97    0.18
   4   5   8    2.92    0.15
   4   5   8    2.83    0.24
   4   5   8    3.06    0.15
   4   5   8    3.07    0.22
   4   5   8    2.75    0.12
  -5  -5  -8   40.13    1.82
   5   5   8   44.69    2.62
   5   5   8   42.94    2.62
   5   5   8   45.15    2.03
   5   5   8   44.82    1.81
   5   5   8   44.33    2.02
   5   5   8   44.90    1.68
   6   5   8   19.07    0.89
   6   5   8   18.57    0.73
   6   5   8   19.29    1.15
   6   5   8   18.93    1.15
   4  -6  -8    8.30    0.35
   3  -6  -8    0.12    0.02
   3  -6  -8    0.13    0.03
  -3   6   8    0.15    0.04
  -3   6   8    0.13    0.03
   2  -6  -8    4.36    0.16
   2  -6  -8    4.48    0.20
   2  -6  -8    4.46    0.18
   2  -6  -8    4.15    0.24
   2  -6  -8    4.27    0.24
  -2   6   8    4.44    0.20
  -2   6   8    4.22    0.20
  -2   6   8    4.34    0.22
  -2   6   8    4.16    0.27
   1  -6  -8    1.90    0.09
   1  -6  -8    1.89    0.14
   1  -6  -8    1.98    0.09
   1  -6  -8    1.83    0.13
   1  -6  -8    2.00    0.11
  -1   6   8    1.91    0.12
  -1   6   8    1.93    0.11
  -1   6   8    2.19    0.12
  -1   6   8    2.04    0.12
  -1   6   8    1.86    0.11
  -1   6   8    1.91    0.16
   0  -6  -8   47.37    1.60
   0  -6  -8   45.74    1.68
   0  -6  -8   46.52    2.48
   0  -6  -8   46.23    1.55
   0  -6  -8   50.89    2.11
   0   6   8   47.76    1.57
   0   6   8   44.80    2.09
   0   6   8   48.99    1.82
   0   6   8   47.59    1.68
   0   6   8   48.06    1.72
   0   6   8   45.44    1.63
  -1  -6  -8   59.75    2.56
  -1  -6  -8   58.59    1.96
  -1  -6  -8   57.46    2.38
   1   6   8   59.66    2.39
   1   6   8   57.66    2.05
   1   6   8   59.50    2.22
   1   6   8   56.90    1.91
   1   6   8   57.18    2.78
   1   6   8   58.42    2.53
   1   6   8   51.90    2.08
  -2  -6  -8  147.81    4.92
  -2  -6  -8  148.55    5.98
   2   6   8  149.63    5.12
   2   6   8  149.17    4.75
   2   6   8  141.95    5.51
   2   6   8  138.02    6.94
   2   6   8  139.56    7.56
   2   6   8  149.35    5.94
  -3  -6  -8   36.13    1.45
   3   6   8   34.78    1.93
   3   6   8   36.41    1.45
   3   6   8   32.03    1.70
   3   6   8   33.85    1.38
   3   6   8   36.68    1.25
   3   6   8   32.28    2.10
   3   6   8   36.31    2.10
   3   6   8   35.52    1.63
  -4  -6  -8   23.38    0.98
   4   6   8   21.45    1.34
   4   6   8   23.17    0.98
   4   6   8   23.25    0.91
   4   6   8   22.61    1.11
   4   6   8   25.08    1.43
   4   6   8   24.30    1.43
   4   6   8   23.74    1.10
   5   6   8    6.12    0.27
   5   6   8    5.72    0.40
   5   6   8    5.90    0.39
   5   6   8    5.54    0.25
   5   6   8    6.17    0.31
   5   6   8    5.87    0.31
   6   6   8    0.46    0.05
   6   6   8    0.42    0.03
   6   6   8    0.36    0.06
   3  -7  -8    1.53    0.07
   3  -7  -8    1.56    0.08
   2  -7  -8    3.87    0.16
   2  -7  -8    3.87    0.18
  -2   7   8    3.84    0.18
  -2   7   8    3.61    0.18
   1  -7  -8    3.79    0.22
   1  -7  -8    4.02    0.16
   1  -7  -8    4.05    0.15
   1  -7  -8    4.01    0.18
  -1   7   8    3.58    0.26
  -1   7   8    3.97    0.18
  -1   7   8    4.16    0.19
  -1   7   8    3.96    0.18
   0  -7  -8    3.03    0.18
   0  -7  -8    2.86    0.11
   0  -7  -8    2.83    0.12
   0   7   8    2.71    0.13
   0   7   8    2.87    0.21
   0   7   8    2.89    0.15
   0   7   8    2.90    0.14
   0   7   8    2.70    0.16
   0   7   8    2.77    0.14
  -1  -7  -8    6.73    0.29
  -1  -7  -8    6.58    0.24
  -1  -7  -8    6.63    0.34
   1   7   8    6.38    0.31
   1   7   8    6.73    0.26
   1   7   8    6.68    0.32
   1   7   8    6.35    0.26
  -2  -7  -8  215.54    9.12
  -2  -7  -8  230.05    7.48
   2   7   8  226.91    9.05
   2   7   8  228.98    7.79
   2   7   8  209.06   11.45
   2   7   8  222.21    7.23
   2   7   8  219.97    8.37
  -3  -7  -8   48.90    1.60
  -3  -7  -8   47.25    1.95
   3   7   8   44.02    2.17
   3   7   8   48.20    1.95
   3   7   8   45.06    2.81
   3   7   8   48.96    2.18
   3   7   8   45.58    2.54
   3   7   8   47.43    1.67
  -4  -7  -8    0.98    0.05
  -4  -7  -8    1.01    0.06
   4   7   8    0.89    0.09
   4   7   8    0.88    0.15
   4   7   8    0.97    0.08
   4   7   8    1.02    0.09
   4   7   8    0.95    0.10
   5   7   8    1.30    0.10
   5   7   8    1.38    0.10
   5   7   8    1.32    0.09
   5   7   8    1.26    0.12
   5   7   8    1.38    0.10
   5   7   8    1.33    0.08
   2  -8  -8    3.30    0.13
  -2   8   8    3.20    0.15
   1  -8  -8   19.33    0.69
   1  -8  -8   18.64    0.63
  -1   8   8   18.78    0.66
   0  -8  -8    0.07    0.02
   0   8   8    0.26    0.05
   0   8   8    0.16    0.03
  -1  -8  -8    0.34    0.04
  -1  -8  -8    0.42    0.03
   1   8   8    0.38    0.04
   1   8   8    0.35    0.05
  -2  -8  -8   24.50    1.06
  -2  -8  -8   25.81    0.87
   2   8   8   25.13    1.07
   2   8   8   25.72    0.91
  -3  -8  -8    0.47    0.03
   3   8   8    0.48    0.06
   3   8   8    0.42    0.04
   3   8   8    0.45    0.06
   4   8   8    6.72    0.30
   4   8   8    7.04    0.33
   4   8   8    5.54    0.42
   5   8   8    1.19    0.07
   5   8   8    1.24    0.08
   5   8   8    1.09    0.07
   1  -9  -8   12.11    0.44
   1  -9  -8   12.23    0.41
  -1   9   8   12.03    0.43
   0  -9  -8    2.54    0.10
   0   9   8    2.56    0.12
   0   9   8    2.66    0.13
  -1  -9  -8   13.64    0.48
   1   9   8   14.02    0.51
  -2  -9  -8    2.09    0.09
   2   9   8    2.22    0.10
  -3  -9  -8    0.11    0.02
   3   9   8    0.07    0.01
   3   9   8    0.04    0.03
   4   9   8   18.90    0.88
   1  10   8    0.63    0.04
  -2 -10  -8    5.26    0.19
   1   8  -9    2.59    0.14
   2   7  -9    1.07    0.09
  -2  -7   9    1.10    0.06
   1   7  -9    4.46    0.17
   1   7  -9    4.10    0.23
  -1  -7   9    4.34    0.17
   0   7  -9    0.00    0.03
   0   7  -9    0.00    0.02
   0  -7   9    0.00    0.02
  -1   7  -9   38.24    1.35
   1  -7   9   36.74    1.29
   1  -7   9   38.61    1.25
  -2   7  -9   70.34    2.31
  -2   7  -9   70.64    2.48
   2  -7   9   69.87    2.30
   2   6  -9   28.55    1.24
  -2  -6   9   29.10    1.00
  -2  -6   9   29.42    1.22
   1   6  -9    4.06    0.24
   1   6  -9    4.26    0.17
   1   6  -9    4.15    0.29
  -1  -6   9    4.08    0.20
  -1  -6   9    4.27    0.17
   0   6  -9    3.33    0.25
   0   6  -9    3.42    0.15
   0   6  -9    3.58    0.21
   0  -6   9    3.86    0.18
   0  -6   9    3.68    0.15
  -1   6  -9   15.60    0.69
  -1   6  -9   15.72    0.58
  -1   6  -9   15.34    0.55
   1  -6   9   15.09    0.53
   1  -6   9   15.68    0.55
  -2   6  -9   38.75    1.30
  -2   6  -9   38.89    1.39
  -2   6  -9   40.04    2.28
   2  -6   9   37.05    1.38
   2  -6   9   38.77    1.28
  -3   6  -9   21.93    0.78
   3  -6   9   22.45    0.82
   3  -6   9   24.18    0.76
   4   5  -9    0.09    0.07
   3   5  -9   53.58    3.46
   3   5  -9   51.57    2.11
  -3  -5   9   47.13    2.10
   2   5  -9   62.25    3.26
   2   5  -9   60.71    2.59
  -2  -5   9   63.96    2.58
   1   5  -9    5.18    0.20
   1   5  -9    5.21    0.33
   1   5  -9    4.83    0.27
  -1  -5   9    5.02    0.19
  -1  -5   9    5.07    0.24
   0   5  -9    6.79    0.35
   0   5  -9    6.73    0.26
   0   5  -9    7.15    0.44
   0   5  -9    7.04    0.42
   0   5  -9    6.98    0.27
   0  -5   9    6.39    0.31
   0  -5   9    6.94    0.26
  -1   5  -9   27.22    1.18
  -1   5  -9   27.32    0.99
  -1   5  -9   26.90    0.94
  -1   5  -9   29.91    1.64
   1  -5   9   25.08    0.91
   1  -5   9   27.40    0.94
  -2   5  -9   24.11    0.82
  -2   5  -9   23.35    0.86
  -2   5  -9   23.58    1.42
   2  -5   9   23.53    0.79
   2  -5   9   24.46    0.82
   2  -5   9   22.11    0.85
  -3   5  -9   11.06    0.40
  -3   5  -9    9.64    0.67
   3  -5   9   10.40    0.40
   3  -5   9   11.05    0.37
   4  -5   9    3.30    0.15
   4  -5   9    3.26    0.24
   4  -5   9    3.61    0.14
   5   4  -9    2.88    0.27
   5   4  -9    3.74    0.20
   4   4  -9    0.03    0.03
   4   4  -9    0.05    0.08
   3   4  -9   10.46    0.78
  -3  -4   9    9.95    0.45
   2   4  -9   39.92    2.08
   2   4  -9   37.96    1.66
   2   4  -9   37.04    2.71
   2   4  -9   40.97    1.40
  -2  -4   9   41.60    1.65
   1   4  -9    0.57    0.08
   1   4  -9    0.39    0.07
   1   4  -9    0.54    0.09
   1   4  -9    0.47    0.04
   1   4  -9    0.53    0.11
  -1  -4   9    0.47    0.04
  -1  -4   9    0.41    0.05
   0   4  -9   12.34    0.60
   0   4  -9   13.19    0.46
   0   4  -9   13.46    0.80
   0   4  -9   13.02    0.49
   0  -4   9   12.67    0.46
   0  -4   9   13.27    0.57
  -1   4  -9    0.25    0.06
  -1   4  -9    0.30    0.05
  -1   4  -9    0.31    0.04
  -1   4  -9    0.24    0.07
   1  -4   9    0.31    0.04
   1  -4   9    0.28    0.05
   1  -4   9    0.22    0.03
  -2   4  -9   45.32    1.70
  -2   4  -9   50.41    2.82
  -2   4  -9   49.02    1.60
   2  -4   9   47.38    1.70
   2  -4   9   46.82    1.62
   2  -4   9   46.51    1.57
  -3   4  -9   14.50    0.52
  -3   4  -9   11.81    0.88
   3  -4   9   14.93    0.60
   3  -4   9   14.67    0.49
   3  -4   9   14.50    0.53
  -4   4  -9    0.80    0.12
   4  -4   9    0.68    0.10
   4  -4   9    0.86    0.05
   4  -4   9    0.81    0.05
   5  -4   9   10.18    0.43
   5   3  -9    0.03    0.06
   5   3  -9    0.10    0.04
   4   3  -9    0.12    0.09
   4   3  -9    0.05    0.03
   4   3  -9    0.05    0.03
   3   3  -9   42.49    2.79
   3   3  -9   40.20    1.84
  -3  -3   9   38.56    1.68
   2   3  -9    1.64    0.08
   2   3  -9    2.03    0.21
   2   3  -9    1.54    0.12
   2   3  -9    1.72    0.11
   2   3  -9    2.02    0.15
  -2  -3   9    1.79    0.10
   1   3  -9    0.30    0.06
   1   3  -9    0.21    0.05
   1   3  -9    0.27    0.08
   1   3  -9    0.39    0.03
   1   3  -9    0.15    0.05
  -1  -3   9    0.36    0.05
   0   3  -9   46.47    2.54
   0   3  -9   51.41    2.84
   0   3  -9   47.11    1.61
   0   3  -9   49.31    2.46
   0   3  -9   47.04    2.04
   0   3  -9   48.23    1.73
   0  -3   9   52.09    2.03
   0  -3   9   47.67    1.66
  -1   3  -9    0.13    0.03
  -1   3  -9    0.20    0.07
  -1   3  -9    0.12    0.04
  -1   3  -9    0.14    0.05
  -1   3  -9    0.14    0.04
   1  -3   9    0.15    0.04
   1  -3   9    0.20    0.03
   1  -3   9    0.17    0.03
  -2   3  -9   35.62    1.24
  -2   3  -9   39.73    2.19
   2  -3   9   37.05    1.51
   2  -3   9   35.33    1.25
   2  -3   9   35.96    1.21
   2  -3   9   36.23    1.31
  -3   3  -9    1.45    0.18
  -3   3  -9    1.51    0.10
   3  -3   9    1.53    0.09
   3  -3   9    1.59    0.08
   3  -3   9    1.70    0.09
  -4   3  -9   12.11    0.80
  -4   3  -9   12.07    0.55
   4  -3   9   12.42    0.80
   4  -3   9   12.66    0.46
   4  -3   9   12.94    0.53
   5  -3   9   28.41    1.02
   5  -3   9   29.71    1.18
   5  -3   9   27.66    1.73
   5   2  -9   11.47    0.90
   5   2  -9   13.15    0.68
   5   2  -9   12.92    0.59
   4   2  -9    7.01    0.37
   4   2  -9    7.62    0.40
   3   2  -9   14.14    0.68
   3   2  -9   14.14    1.04
   3   2  -9   15.24    0.76
  -3  -2   9   13.19    0.61
   2   2  -9    9.17    0.54
   2   2  -9    7.79    0.40
   2   2  -9    8.45    0.66
   2   2  -9    9.09    0.42
   2   2  -9    8.61    0.32
   2   2  -9    8.73    0.47
  -2  -2   9    9.04    0.39
   1   2  -9   67.67    3.48
   1   2  -9   61.42    2.77
   1   2  -9   64.99    2.37
   1   2  -9   72.19    3.89
   1   2  -9   66.28    3.36
  -1  -2   9   69.39    2.77
   0   2  -9   56.01    2.96
   0   2  -9   54.44    2.02
   0   2  -9   60.04    3.31
   0  -2   9   57.18    2.36
  -1   2  -9   42.91    2.33
  -1   2  -9   37.76    2.07
   1  -2   9   37.86    1.35
   1  -2   9   39.32    1.65
  -2   2  -9   20.65    0.73
  -2   2  -9   22.78    1.28
  -2   2  -9   19.80    1.12
   2  -2   9   20.09    0.72
   2  -2   9   20.86    0.70
   2  -2   9   21.95    0.87
   2  -2   9   20.15    0.76
  -3   2  -9    9.87    0.46
  -3   2  -9   10.95    0.68
  -3   2  -9   10.20    0.45
   3  -2   9    9.87    0.36
   3  -2   9    9.92    0.38
   3  -2   9   10.51    0.44
  -4   2  -9   16.17    1.13
  -4   2  -9   18.17    0.79
   4  -2   9   18.82    0.66
   4  -2   9   18.55    1.14
   4  -2   9   19.14    0.77
  -5   2  -9    0.05    0.07
   5  -2   9    0.10    0.02
   5  -2   9    0.12    0.02
   5  -2   9    0.11    0.05
   6  -2   9   31.62    1.30
   5   1  -9    0.06    0.04
   5   1  -9    0.04    0.06
   5   1  -9   -0.01    0.03
   4   1  -9    4.18    0.26
   4   1  -9    3.65    0.22
   4   1  -9    4.05    0.23
   3   1  -9   13.66    0.66
   3   1  -9   14.74    0.74
   3   1  -9   13.66    1.02
  -3  -1   9   13.33    0.60
   2   1  -9    4.22    0.28
   2   1  -9    3.96    0.23
   2   1  -9    3.90    0.16
   2   1  -9    4.26    0.22
   2   1  -9    4.18    0.35
   2   1  -9    3.56    0.20
  -2  -1   9    4.10    0.20
   1   1  -9    1.42    0.10
  -1  -1   9    1.52    0.09
   0   1  -9   65.37    3.79
   0   1  -9   64.24    3.40
   0  -1   9   66.57    2.71
  -1   1  -9    0.67    0.09
  -1   1  -9    0.63    0.06
   1  -1   9    0.62    0.06
  -2   1  -9   51.75    2.83
  -2   1  -9   59.19    3.18
   2  -1   9   52.00    1.92
  -3   1  -9   37.63    2.14
  -3   1  -9   35.60    1.50
  -3   1  -9   36.67    1.51
   3  -1   9   34.76    1.28
   3  -1   9   34.93    1.18
   3  -1   9   35.03    2.16
   3  -1   9   36.11    1.48
  -4   1  -9   72.29    4.16
  -4   1  -9   72.67    2.96
   4  -1   9   69.90    4.25
   4  -1   9   70.96    2.91
   4  -1   9   69.54    2.51
   5  -1   9    0.31    0.03
   5  -1   9    0.26    0.07
   5  -1   9    0.26    0.04
   6  -1   9    9.65    0.42
   6  -1   9   10.12    0.60
   6  -1   9    9.81    0.62
   5   0  -9    0.93    0.09
   5   0  -9    0.96    0.08
   4   0  -9   17.11    0.81
   4   0  -9   16.65    1.23
   4   0  -9   17.27    0.93
   4   0  -9   17.37    0.90
   4   0  -9   17.07    0.88
   3   0  -9    0.29    0.06
   3   0  -9    0.35    0.06
   3   0  -9    0.11    0.09
   3   0  -9    0.30    0.05
  -3   0   9    0.22    0.06
  -3   0   9    0.23    0.05
   2   0  -9    0.02    0.02
   2   0  -9    0.01    0.01
   2   0  -9    0.02    0.02
   2   0  -9    0.02    0.02
   2   0  -9   -0.01    0.05
   2   0  -9    0.01    0.03
  -2   0   9    0.07    0.03
   1   0  -9    0.77    0.08
   1   0  -9    0.65    0.06
   1   0  -9    0.71    0.06
  -1   0   9    0.73    0.06
   0   0  -9   88.53    5.15
   0   0  -9   88.12    4.63
   0   0   9   91.18    3.68
  -1   0  -9    4.69    0.27
  -1   0  -9    4.48    0.21
  -1   0  -9    5.06    0.31
   1   0   9    4.52    0.22
  -2   0  -9    7.00    0.39
  -2   0  -9    7.52    0.45
  -2   0  -9    6.59    0.30
   2   0   9    6.41    0.44
  -3   0  -9   54.69    2.12
  -3   0  -9   53.28    2.99
   3   0   9   50.69    1.67
   3   0   9   51.92    2.09
   3   0   9   51.34    3.04
   3   0   9   51.20    1.80
   3   0   9   43.10    1.93
  -4   0  -9   21.52    0.89
   4   0   9   20.14    0.86
   4   0   9   20.80    0.81
   4   0   9   20.16    0.75
   4   0   9   20.80    1.28
   5   0   9    1.27    0.06
   5   0   9    1.12    0.09
   5   0   9    1.19    0.13
   5   0   9    1.06    0.07
   6   0   9    0.70    0.06
   6   0   9    0.83    0.07
   6   0   9    0.73    0.08
   6   0   9    0.73    0.05
   5  -1  -9    0.01    0.03
   5  -1  -9    0.01    0.02
   5  -1  -9    0.04    0.03
   4  -1  -9    3.84    0.24
   4  -1  -9    4.21    0.24
   4  -1  -9    3.87    0.22
   4  -1  -9    3.98    0.25
  -4   1   9    3.68    0.20
   3  -1  -9  188.22    8.09
   3  -1  -9  203.69    8.91
   3  -1  -9  201.83    9.49
   3  -1  -9  210.41    9.61
   3  -1  -9  187.66   13.28
   3  -1  -9  191.10   10.12
   3  -1  -9  189.97    9.16
  -3   1   9  211.63    8.18
  -3   1   9  202.57    8.48
   2  -1  -9   20.36    0.75
   2  -1  -9   20.63    1.05
   2  -1  -9   22.23    1.03
   2  -1  -9   19.68    0.88
   2  -1  -9   20.81    1.10
   2  -1  -9   20.50    1.00
   2  -1  -9   21.03    0.97
   2  -1  -9   20.56    1.47
  -2   1   9   22.56    0.89
   1  -1  -9    7.95    0.49
   1  -1  -9    7.82    0.41
   1  -1  -9    8.03    0.44
  -1   1   9    8.04    0.36
   0  -1  -9  156.31    8.18
   0  -1  -9  159.80    9.07
   0   1   9  156.34    6.48
  -1  -1  -9    8.86    0.48
  -1  -1  -9    8.74    0.37
  -1  -1  -9    8.67    0.53
   1   1   9    8.59    0.38
  -2  -1  -9    0.48    0.04
  -2  -1  -9    0.38    0.06
  -3  -1  -9   52.21    2.11
   3   1   9   51.71    3.04
   3   1   9   50.86    1.67
   3   1   9   49.34    1.80
   3   1   9   51.74    3.03
   3   1   9   49.21    2.08
  -4  -1  -9   47.19    2.08
   4   1   9   52.30    2.98
   4   1   9   48.66    2.05
   4   1   9   49.66    1.77
   4   1   9   49.89    1.90
   4   1   9   51.80    3.00
   5   1   9   35.56    2.11
   5   1   9   34.82    1.34
   5   1   9   33.94    1.44
   5   1   9   35.08    1.61
   5   1   9   34.99    2.10
   6   1   9    0.13    0.04
   6   1   9    0.14    0.02
   6   1   9    0.15    0.03
   6   1   9    0.13    0.04
   6   1   9    0.12    0.03
   5  -2  -9    0.21    0.03
   5  -2  -9    0.13    0.03
   4  -2  -9    0.43    0.06
   4  -2  -9    0.49    0.06
   4  -2  -9    0.43    0.05
   4  -2  -9    0.41    0.06
   4  -2  -9    0.47    0.07
  -4   2   9    0.47    0.06
   3  -2  -9    6.76    0.30
   3  -2  -9    6.71    0.34
   3  -2  -9    6.63    0.36
   3  -2  -9    6.58    0.25
   3  -2  -9    6.67    0.38
   3  -2  -9    6.27    0.38
  -3   2   9    7.29    0.36
  -3   2   9    6.66    0.32
   2  -2  -9   18.53    0.83
   2  -2  -9   18.83    1.04
   2  -2  -9   20.80    0.97
   2  -2  -9   19.53    0.94
   2  -2  -9   19.31    0.91
   2  -2  -9   20.29    0.71
  -2   2   9   19.80    0.89
  -2   2   9   20.72    0.85
  -2   2   9   18.91    0.69
   1  -2  -9   24.58    1.18
   1  -2  -9   23.75    1.32
   1  -2  -9   25.97    1.22
  -1   2   9   25.48    1.11
  -1   2   9   25.16    1.06
   0  -2  -9  243.43   11.68
   0  -2  -9  254.12   14.67
   0  -2  -9  255.14   13.18
   0   2   9  263.92   10.49
  -1  -2  -9   63.85    3.20
  -1  -2  -9   62.24    2.54
  -1  -2  -9   58.49    3.55
   1   2   9   60.24    2.55
   1   2   9   62.79    2.64
  -2  -2  -9   54.66    2.26
  -3  -2  -9   10.58    0.43
   3   2   9   10.20    0.34
   3   2   9    9.26    0.42
   3   2   9    9.50    0.62
   3   2   9    9.76    0.37
  -4  -2  -9   49.40    1.99
   4   2   9   45.37    1.96
   4   2   9   46.36    2.19
   4   2   9   48.16    1.83
   4   2   9   46.34    1.69
   4   2   9   48.32    2.86
   4   2   9   50.49    2.87
  -5  -2  -9    0.01    0.02
   5   2   9    0.02    0.03
   5   2   9    0.08    0.05
   5   2   9    0.04    0.02
   5   2   9    0.05    0.05
   6   2   9   11.74    0.74
   6   2   9   11.88    0.48
   6   2   9   11.83    0.55
   6   2   9   12.23    0.76
   6   2   9   13.12    0.76
   6   2   9   12.42    0.58
   6   2   9   12.61    0.74
   5  -3  -9    0.04    0.02
   5  -3  -9    0.11    0.03
   5  -3  -9    0.02    0.01
   4  -3  -9   36.12    1.67
   4  -3  -9   36.49    1.51
   4  -3  -9   37.59    1.90
  -4   3   9   35.89    1.55
  -4   3   9   37.04    1.34
   3  -3  -9   23.01    1.13
   3  -3  -9   22.37    0.95
   3  -3  -9   21.88    1.16
   3  -3  -9   22.70    0.81
   3  -3  -9   23.29    1.06
  -3   3   9   23.36    0.98
  -3   3   9   22.47    1.04
  -3   3   9   22.69    0.81
   2  -3  -9   24.56    1.15
   2  -3  -9   23.75    1.23
   2  -3  -9   23.26    0.83
   2  -3  -9   21.97    1.11
   2  -3  -9   22.78    0.98
   2  -3  -9   22.36    1.07
   2  -3  -9   23.02    0.77
  -2   3   9   22.81    0.82
  -2   3   9   23.85    1.05
  -2   3   9   24.61    1.00
   1  -3  -9    0.13    0.04
   1  -3  -9    0.11    0.03
   1  -3  -9    0.14    0.03
   1  -3  -9    0.13    0.02
   1  -3  -9    0.14    0.04
   1  -3  -9    0.10    0.02
  -1   3   9    0.14    0.05
  -1   3   9    0.12    0.04
  -1   3   9    0.11    0.03
   0  -3  -9   99.86    4.62
   0  -3  -9   95.91    5.01
   0   3   9   94.86    4.14
   0   3   9   95.35    3.99
  -1  -3  -9   25.04    1.03
  -1  -3  -9   24.99    1.31
   1   3   9   24.04    1.09
  -2  -3  -9   47.25    1.96
  -3  -3  -9    8.85    0.38
   3   3   9    8.42    0.37
   3   3   9    8.53    0.30
   3   3   9    8.98    0.32
   3   3   9    8.31    0.36
   3   3   9    8.39    0.54
  -4  -3  -9    1.42    0.08
   4   3   9    1.32    0.06
   4   3   9    1.21    0.09
   4   3   9    1.25    0.09
   4   3   9    1.33    0.12
   4   3   9    1.26    0.08
   4   3   9    1.25    0.15
  -5  -3  -9   17.86    0.78
   5   3   9   18.77    1.13
   5   3   9   18.43    0.72
   5   3   9   17.84    0.82
   5   3   9   18.52    0.86
   5   3   9   18.15    1.14
   6   3   9   55.19    3.33
   6   3   9   57.89    3.30
   6   3   9   53.66    3.30
   6   3   9   57.46    2.12
   6   3   9   56.91    2.56
   6   3   9   55.58    2.43
   6   3   9   53.53    3.31
   6   3   9   57.13    2.29
   4  -4  -9   18.95    0.83
   4  -4  -9   17.41    0.75
  -4   4   9   17.37    0.65
  -4   4   9   18.42    0.68
   3  -4  -9    0.36    0.03
   3  -4  -9    0.33    0.04
   3  -4  -9    0.34    0.07
   3  -4  -9    0.36    0.05
  -3   4   9    0.39    0.05
  -3   4   9    0.37    0.06
  -3   4   9    0.35    0.08
  -3   4   9    0.41    0.06
   2  -4  -9    0.42    0.04
   2  -4  -9    0.35    0.03
  -2   4   9    0.23    0.07
  -2   4   9    0.37    0.06
  -2   4   9    0.38    0.05
  -2   4   9    0.34    0.06
   1  -4  -9    7.86    0.36
   1  -4  -9    8.07    0.46
   1  -4  -9    7.73    0.42
   1  -4  -9    8.41    0.42
   1  -4  -9    8.02    0.31
   1  -4  -9    8.90    0.40
   1  -4  -9    8.21    0.28
  -1   4   9    8.25    0.38
  -1   4   9    8.06    0.31
  -1   4   9    7.69    0.34
  -1   4   9    8.35    0.41
  -1   4   9    8.35    0.33
   0  -4  -9    3.64    0.18
   0  -4  -9    3.57    0.15
   0  -4  -9    3.75    0.14
   0  -4  -9    3.74    0.23
   0  -4  -9    4.22    0.21
   0  -4  -9    4.05    0.21
   0   4   9    3.84    0.22
   0   4   9    3.63    0.17
   0   4   9    3.66    0.19
   0   4   9    3.70    0.16
   0   4   9    3.50    0.18
  -1  -4  -9   64.46    2.76
  -1  -4  -9   62.92    2.58
  -1  -4  -9   63.06    3.00
  -1  -4  -9   61.97    3.26
   1   4   9   60.44    2.38
   1   4   9   65.27    2.70
   1   4   9   59.64    2.21
  -2  -4  -9    7.46    0.32
   2   4   9    6.99    0.32
   2   4   9    6.55    0.37
   2   4   9    7.44    0.28
   2   4   9    7.40    0.26
   2   4   9    7.19    0.32
  -3  -4  -9    1.51    0.08
   3   4   9    1.44    0.07
   3   4   9    1.46    0.08
   3   4   9    1.42    0.09
   3   4   9    1.28    0.15
   3   4   9    1.54    0.08
   3   4   9    1.35    0.09
   3   4   9    1.42    0.12
  -4  -4  -9    1.32    0.08
   4   4   9    1.38    0.12
   4   4   9    1.28    0.09
   4   4   9    1.44    0.16
   4   4   9    1.35    0.08
   4   4   9    1.32    0.07
   4   4   9    1.21    0.06
   4   4   9    1.42    0.09
  -5  -4  -9   69.73    2.94
   5   4   9   73.99    4.23
   5   4   9   72.03    2.70
   5   4   9   69.14    4.22
   5   4   9   75.33    3.25
   5   4   9   73.38    2.91
   5   4   9   64.27    3.09
   6   4   9   15.56    0.71
   6   4   9   14.93    0.59
   6   4   9   15.87    0.93
   6   4   9   14.19    0.93
   4  -5  -9    4.17    0.18
  -4   5   9    3.83    0.17
  -4   5   9    3.85    0.17
   3  -5  -9    1.99    0.10
   3  -5  -9    1.89    0.08
  -3   5   9    1.91    0.11
  -3   5   9    1.78    0.12
  -3   5   9    2.05    0.12
   2  -5  -9    4.22    0.15
   2  -5  -9    4.40    0.17
   2  -5  -9    3.82    0.24
   2  -5  -9    4.41    0.20
  -2   5   9    4.05    0.22
  -2   5   9    4.37    0.19
  -2   5   9    3.99    0.26
  -2   5   9    4.02    0.20
  -2   5   9    4.35    0.20
   1  -5  -9    0.56    0.06
   1  -5  -9    0.56    0.07
   1  -5  -9    0.52    0.04
   1  -5  -9    0.60    0.07
   1  -5  -9    0.56    0.04
   1  -5  -9    0.54    0.05
  -1   5   9    0.52    0.06
  -1   5   9    0.53    0.09
  -1   5   9    0.67    0.07
  -1   5   9    0.52    0.06
  -1   5   9    0.52    0.06
   0  -5  -9   29.88    1.41
   0  -5  -9   27.85    1.04
   0  -5  -9   28.77    0.99
   0  -5  -9   29.48    1.54
   0  -5  -9   27.40    1.20
   0  -5  -9   31.47    1.31
   0  -5  -9   29.34    0.96
   0   5   9   28.58    1.07
   0   5   9   29.22    1.02
   0   5   9   28.53    0.98
   0   5   9   29.05    1.30
   0   5   9   28.95    1.13
  -1  -5  -9  203.09    7.01
  -1  -5  -9  216.69    9.10
  -1  -5  -9  208.96    8.54
  -1  -5  -9  211.58    6.77
   1   5   9  193.88    7.02
   1   5   9  219.94    8.47
   1   5   9  207.57    7.83
   1   5   9  207.20    6.77
   1   5   9  209.57    7.30
   1   5   9  200.61    7.30
  -2  -5  -9   16.73    0.69
   2   5   9   14.64    0.78
   2   5   9   16.25    0.67
   2   5   9   16.91    0.56
   2   5   9   17.02    0.70
   2   5   9   15.78    0.82
   2   5   9   17.04    0.60
   2   5   9   16.56    0.60
  -3  -5  -9    4.73    0.21
   3   5   9    4.44    0.31
   3   5   9    4.77    0.34
   3   5   9    4.55    0.18
   3   5   9    4.45    0.22
   3   5   9    4.49    0.25
   3   5   9    4.75    0.19
   3   5   9    4.58    0.21
  -4  -5  -9    0.97    0.07
   4   5   9    1.01    0.09
   4   5   9    1.05    0.08
   4   5   9    0.97    0.07
   4   5   9    0.92    0.05
   4   5   9    0.99    0.07
   4   5   9    1.03    0.14
   4   5   9    0.94    0.10
  -5  -5  -9    0.38    0.04
   5   5   9    0.36    0.04
   5   5   9    0.47    0.06
   5   5   9    0.19    0.07
   5   5   9    0.25    0.04
   5   5   9    0.27    0.06
   6   5   9    2.23    0.11
   6   5   9    2.30    0.17
   6   5   9    2.33    0.13
   6   5   9    2.27    0.17
   4  -6  -9    0.75    0.04
   3  -6  -9    0.02    0.01
   3  -6  -9    0.02    0.02
  -3   6   9    0.08    0.04
  -3   6   9   -0.01    0.02
   2  -6  -9   20.87    0.83
   2  -6  -9   18.96    0.98
   2  -6  -9   20.15    0.72
  -2   6   9   19.80    0.86
  -2   6   9   18.78    0.93
  -2   6   9   20.18    0.75
  -2   6   9   20.35    0.72
   1  -6  -9    2.97    0.18
   1  -6  -9    2.83    0.12
   1  -6  -9    2.89    0.14
   1  -6  -9    3.08    0.11
   1  -6  -9    2.60    0.17
  -1   6   9    2.56    0.20
  -1   6   9    2.85    0.15
  -1   6   9    2.66    0.14
  -1   6   9    2.77    0.14
  -1   6   9    2.81    0.16
   0  -6  -9   85.76    2.89
   0  -6  -9   84.50    3.01
   0  -6  -9   84.19    2.79
   0  -6  -9   91.46    3.77
   0   6   9   85.05    3.25
   0   6   9   83.80    2.81
   0   6   9   83.80    2.92
   0   6   9   85.17    3.02
   0   6   9   85.81    3.71
   0   6   9   83.99    3.07
  -1  -6  -9  146.97    6.26
  -1  -6  -9  140.21    4.81
  -1  -6  -9  144.85    5.86
  -1  -6  -9  135.22    4.64
   1   6   9  139.06    6.80
   1   6   9  146.30    5.39
   1   6   9  145.78    5.83
   1   6   9  141.52    4.66
   1   6   9  142.56    5.02
  -2  -6  -9   86.05    2.85
  -2  -6  -9   83.54    3.47
   2   6   9   86.25    2.76
   2   6   9   77.76    4.42
   2   6   9   85.63    2.97
   2   6   9   86.72    3.45
   2   6   9   82.45    3.21
  -3  -6  -9   13.29    0.56
   3   6   9   13.59    0.48
   3   6   9   13.08    0.80
   3   6   9   13.06    0.82
   3   6   9   13.12    0.56
   3   6   9   12.13    0.56
   3   6   9   12.86    0.81
   3   6   9   12.39    0.63
  -4  -6  -9   16.58    0.70
   4   6   9   16.92    0.80
   4   6   9   16.32    0.71
   4   6   9   16.49    0.80
   4   6   9   16.79    1.03
   4   6   9   16.85    1.02
   4   6   9   16.69    0.65
   4   6   9   16.10    0.60
   5   6   9    6.43    0.28
   5   6   9    6.92    0.34
   5   6   9    7.00    0.45
   5   6   9    6.73    0.34
   5   6   9    6.63    0.44
   5   6   9    6.83    0.30
   6   6   9    1.49    0.12
   3  -7  -9    2.09    0.10
   3  -7  -9    2.09    0.08
   2  -7  -9    5.40    0.23
   2  -7  -9    5.25    0.20
  -2   7   9    5.23    0.22
  -2   7   9    4.96    0.22
   1  -7  -9   47.88    1.55
   1  -7  -9   46.57    1.68
   1  -7  -9   47.40    1.94
  -1   7   9   47.67    1.58
  -1   7   9   48.02    1.72
  -1   7   9   45.62    1.64
   0  -7  -9   61.83    2.70
   0  -7  -9   62.38    1.99
   0  -7  -9   59.03    2.15
   0  -7  -9   60.75    2.06
   0   7   9   58.59    2.09
   0   7   9   60.20    2.67
   0   7   9   60.99    2.16
   0   7   9   60.50    2.20
   0   7   9   61.97    2.02
  -1  -7  -9    8.24    0.30
  -1  -7  -9    7.95    0.41
  -1  -7  -9    7.92    0.29
   1   7   9    8.74    0.32
   1   7   9    8.43    0.31
   1   7   9    8.15    0.38
   1   7   9    8.21    0.37
  -2  -7  -9    5.50    0.21
  -2  -7  -9    5.09    0.24
   2   7   9    5.48    0.22
   2   7   9    5.71    0.22
   2   7   9    5.54    0.27
   2   7   9    5.29    0.27
  -3  -7  -9   27.39    0.90
  -3  -7  -9   24.86    1.09
   3   7   9   27.52    0.94
   3   7   9   26.36    1.11
   3   7   9   24.82    1.23
  -4  -7  -9    3.47    0.16
  -4  -7  -9    3.56    0.14
   4   7   9    3.53    0.18
   4   7   9    3.26    0.20
   4   7   9    3.43    0.20
   4   7   9    3.49    0.25
   5   7   9    7.67    0.41
   5   7   9    8.82    0.51
   5   7   9    8.33    0.53
   5   7   9    7.88    0.52
   5   7   9    8.46    0.44
   5   7   9    8.43    0.37
   5   7   9    9.02    0.41
   2  -8  -9    5.55    0.20
  -2   8   9    5.22    0.21
   1  -8  -9    0.72    0.04
   1  -8  -9    0.71    0.05
  -1   8   9    0.73    0.07
   0  -8  -9   19.05    0.63
   0  -8  -9   19.17    0.64
   0   8   9   18.41    0.65
   0   8   9   18.02    0.68
  -1  -8  -9    0.29    0.03
  -1  -8  -9    0.32    0.04
   1   8   9    0.24    0.05
   1   8   9    0.35    0.04
  -2  -8  -9    6.03    0.22
   2   8   9    6.22    0.24
   2   8   9    5.82    0.29
  -3  -8  -9    2.99    0.12
   3   8   9    2.96    0.16
   3   8   9    2.83    0.12
   3   8   9    3.05    0.17
  -4  -8  -9    3.09    0.12
   4   8   9    3.04    0.16
   4   8   9    3.12    0.17
   1  -9  -9    0.67    0.03
   1  -9  -9    0.74    0.04
  -1   9   9    0.68    0.06
   0   9   9    4.62    0.19
   0   9   9    4.58    0.18
  -1  -9  -9    0.64    0.03
   1   9   9    0.67    0.05
  -2  -9  -9    2.17    0.09
   2   9   9    2.28    0.10
  -3  -9  -9   10.75    0.38
   3   9   9   10.66    0.39
   3   9   9   10.90    0.52
   2   7 -10    1.27    0.09
  -2  -7  10    1.31    0.06
   1   7 -10   24.79    1.06
  -1  -7  10   25.45    0.86
   0   7 -10    3.86    0.15
   0   7 -10    3.68    0.20
   0  -7  10    3.87    0.15
  -1   7 -10    4.76    0.18
   1  -7  10    4.64    0.17
   1  -7  10    4.73    0.17
   2   6 -10    0.69    0.08
  -2  -6  10    0.71    0.05
   1   6 -10   53.91    2.30
   1   6 -10   55.81    1.95
  -1  -6  10   55.85    1.88
   0   6 -10   21.25    0.94
   0   6 -10   22.09    0.79
   0  -6  10   21.71    0.75
  -1   6 -10    7.54    0.30
  -1   6 -10    7.77    0.36
   1  -6  10    7.53    0.28
   1  -6  10    7.46    0.27
  -2   6 -10   29.72    0.99
  -2   6 -10   28.39    1.06
   2  -6  10   30.05    0.98
  -3   6 -10    6.27    0.23
   3  -6  10    5.91    0.23
   3  -6  10    6.28    0.21
   4   5 -10    2.06    0.19
   3   5 -10    0.00    0.04
   3   5 -10    0.02    0.07
   3   5 -10    0.02    0.03
   2   5 -10    1.11    0.10
  -2  -5  10    1.07    0.06
  -2  -5  10    1.15    0.08
   1   5 -10   22.59    1.01
   1   5 -10   23.02    1.25
   1   5 -10   24.11    0.84
  -1  -5  10   22.28    0.98
  -1  -5  10   23.79    0.81
   0   5 -10    9.19    0.54
   0   5 -10    9.62    0.36
   0   5 -10    9.70    0.59
   0   5 -10    9.34    0.45
   0  -5  10    9.37    0.34
   0  -5  10    8.85    0.42
  -1   5 -10    5.43    0.22
  -1   5 -10    5.26    0.28
  -1   5 -10    5.45    0.22
  -1   5 -10    5.51    0.36
   1  -5  10    5.40    0.21
   1  -5  10    4.98    0.20
  -2   5 -10   12.13    0.46
  -2   5 -10   11.91    0.76
  -2   5 -10   12.18    0.45
   2  -5  10   12.24    0.42
   2  -5  10   12.92    0.43
   2  -5  10   11.67    0.45
  -3   5 -10    3.88    0.17
   3  -5  10    4.03    0.15
   3  -5  10    3.86    0.16
   4  -5  10    0.04    0.02
   4   4 -10   12.98    0.65
   4   4 -10   11.89    0.90
   3   4 -10   36.25    2.30
   3   4 -10   32.57    1.39
  -3  -4  10   30.60    1.39
   2   4 -10    4.09    0.15
   2   4 -10    3.62    0.22
  -2  -4  10    3.89    0.19
   1   4 -10    7.21    0.43
   1   4 -10    6.82    0.41
   1   4 -10    6.39    0.34
   1   4 -10    6.64    0.52
   1   4 -10    6.62    0.26
  -1  -4  10    6.37    0.25
  -1  -4  10    6.61    0.31
   0   4 -10    0.17    0.06
   0   4 -10    0.17    0.06
   0   4 -10    0.20    0.03
   0   4 -10    0.11    0.03
   0  -4  10    0.31    0.04
   0  -4  10    0.17    0.04
  -1   4 -10    0.56    0.08
  -1   4 -10    0.54    0.05
  -1   4 -10    0.58    0.09
  -1   4 -10    0.45    0.06
   1  -4  10    0.53    0.05
   1  -4  10    0.55    0.05
  -2   4 -10    4.54    0.20
  -2   4 -10    4.37    0.19
  -2   4 -10    4.85    0.34
   2  -4  10    4.45    0.18
   2  -4  10    4.52    0.18
   2  -4  10    4.47    0.19
  -3   4 -10   28.40    0.97
   3  -4  10   27.39    1.16
   3  -4  10   29.18    0.94
   3  -4  10   27.67    1.01
   4  -4  10    1.10    0.06
   4  -4  10    1.17    0.12
   4  -4  10    1.03    0.06
   5   3 -10    0.57    0.06
   5   3 -10    0.64    0.10
   4   3 -10   17.31    0.82
   4   3 -10   17.35    1.27
   4   3 -10   18.49    0.92
   3   3 -10    2.39    0.14
   3   3 -10    2.12    0.15
   3   3 -10    2.07    0.25
  -3  -3  10    2.25    0.13
   2   3 -10    7.86    0.57
   2   3 -10    7.06    0.27
   2   3 -10    6.91    0.45
   2   3 -10    7.05    0.36
   2   3 -10    6.75    0.35
  -2  -3  10    7.47    0.33
   1   3 -10    8.66    0.43
   1   3 -10    8.45    0.67
   1   3 -10    8.93    0.56
   1   3 -10    9.20    0.34
  -1  -3  10    9.35    0.40
  -1  -3  10    8.89    0.33
   0   3 -10   43.39    1.55
   0   3 -10   42.15    1.83
   0   3 -10   40.41    2.28
   0   3 -10   48.34    2.56
   0   3 -10   42.13    1.45
   0  -3  10   45.13    1.82
   0  -3  10   43.35    1.49
  -1   3 -10    0.59    0.05
  -1   3 -10    0.44    0.06
  -1   3 -10    0.50    0.09
  -1   3 -10    0.46    0.07
   1  -3  10    0.52    0.05
   1  -3  10    0.54    0.06
   1  -3  10    0.50    0.05
  -2   3 -10   30.89    1.79
  -2   3 -10   31.37    1.03
  -2   3 -10   28.79    1.08
   2  -3  10   29.52    1.07
   2  -3  10   29.34    1.00
   2  -3  10   29.10    1.03
  -3   3 -10   28.15    1.62
  -3   3 -10   25.16    0.92
   3  -3  10   26.46    0.96
   3  -3  10   26.69    1.11
   3  -3  10   26.98    0.89
  -4   3 -10   19.63    1.19
   4  -3  10   20.25    0.71
   4  -3  10   18.51    1.21
   5  -3  10    3.10    0.23
   5  -3  10    3.40    0.13
   5  -3  10    3.27    0.15
   5   2 -10    2.62    0.25
   5   2 -10    3.23    0.16
   5   2 -10    3.09    0.18
   4   2 -10   14.16    0.71
   4   2 -10   15.96    1.10
   4   2 -10   15.00    0.78
   3   2 -10    2.66    0.17
   3   2 -10    2.99    0.19
   3   2 -10    3.38    0.30
  -3  -2  10    2.60    0.15
   2   2 -10    3.05    0.12
   2   2 -10    2.35    0.28
   2   2 -10    3.14    0.22
   2   2 -10    2.90    0.17
   2   2 -10    2.93    0.17
  -2  -2  10    3.26    0.16
   1   2 -10   51.37    1.76
   1   2 -10   47.54    2.50
   1   2 -10   49.39    2.59
   1   2 -10   47.50    2.07
   1   2 -10   47.38    1.63
   1   2 -10   52.28    2.89
  -1  -2  10   48.27    1.69
  -1  -2  10   52.93    2.07
   0   2 -10    0.66    0.09
   0   2 -10    0.68    0.06
   0   2 -10    0.77    0.05
   0   2 -10    0.63    0.07
   0   2 -10    0.87    0.09
   0  -2  10    0.80    0.07
   0  -2  10    0.67    0.05
  -1   2 -10   31.51    1.05
  -1   2 -10   30.88    1.32
  -1   2 -10   31.01    1.12
  -1   2 -10   30.49    1.84
  -1   2 -10   30.60    1.64
   1  -2  10   31.23    1.07
   1  -2  10   32.27    1.31
   1  -2  10   30.06    1.03
  -2   2 -10    3.27    0.26
  -2   2 -10    3.07    0.16
   2  -2  10    2.99    0.13
   2  -2  10    3.55    0.15
   2  -2  10    3.16    0.13
   2  -2  10    2.99    0.14
  -3   2 -10   87.04    4.80
   3  -2  10   82.47    2.91
   3  -2  10   72.82    4.89
   3  -2  10   83.85    3.36
   3  -2  10   84.75    2.69
  -4   2 -10    4.34    0.33
   4  -2  10    4.16    0.32
   4  -2  10    4.48    0.20
   4  -2  10    4.49    0.18
   5  -2  10    8.38    0.30
   5  -2  10    8.45    0.36
   5  -2  10    7.76    0.53
   5   1 -10    4.69    0.40
   5   1 -10    5.51    0.30
   5   1 -10    5.47    0.26
   4   1 -10    6.41    0.52
   4   1 -10    6.27    0.33
   4   1 -10    6.10    0.35
   4   1 -10    6.61    0.38
   3   1 -10    0.10    0.04
   3   1 -10    0.07    0.08
   3   1 -10    0.15    0.05
  -3  -1  10    0.12    0.04
   2   1 -10   48.88    2.72
   2   1 -10   43.39    1.93
   2   1 -10   46.60    1.64
   2   1 -10   47.86    2.11
   2   1 -10   47.19    3.18
   2   1 -10   43.10    2.42
  -2  -1  10   48.47    1.94
   1   1 -10    0.10    0.02
   1   1 -10    0.14    0.03
   1   1 -10    0.11    0.04
   1   1 -10    0.14    0.05
   1   1 -10    0.09    0.02
   1   1 -10    0.07    0.03
  -1  -1  10    0.11    0.02
  -1  -1  10    0.08    0.03
   0   1 -10   53.58    2.92
   0   1 -10   49.43    1.78
   0   1 -10   48.58    2.09
   0   1 -10   49.00    2.62
   0  -1  10   51.23    2.09
   0  -1  10   48.89    1.71
  -1   1 -10   79.20    3.37
  -1   1 -10   82.69    4.25
  -1   1 -10   88.37    4.75
  -1   1 -10   76.61    2.89
   1  -1  10   80.12    2.77
   1  -1  10   83.97    3.38
  -2   1 -10    4.54    0.32
  -2   1 -10    4.26    0.20
  -2   1 -10    4.24    0.19
   2  -1  10    4.60    0.20
   2  -1  10    4.24    0.17
   2  -1  10    4.40    0.17
   2  -1  10    4.29    0.18
  -3   1 -10    3.54    0.18
  -3   1 -10    3.94    0.28
   3  -1  10    3.65    0.17
   3  -1  10    3.49    0.15
   3  -1  10    3.45    0.27
   3  -1  10    3.47    0.14
  -4   1 -10    1.43    0.16
   4  -1  10    1.42    0.08
   4  -1  10    1.33    0.14
   4  -1  10    1.48    0.08
  -5   1 -10    0.11    0.03
   5  -1  10    0.11    0.02
   5  -1  10    0.11    0.03
   5  -1  10    0.10    0.05
   6  -1  10    1.38    0.07
   5   0 -10   36.39    1.67
   5   0 -10   36.91    1.90
   4   0 -10   16.50    1.24
   4   0 -10   17.25    0.82
   4   0 -10   17.01    0.91
   4   0 -10   18.67    0.94
   3   0 -10    7.97    0.43
   3   0 -10    7.61    0.36
   3   0 -10    8.18    0.62
   3   0 -10    7.56    0.40
  -3   0  10    7.85    0.40
  -3   0  10    8.16    0.37
   2   0 -10   97.42    4.25
   2   0 -10   88.96    3.87
   2   0 -10   88.40    3.32
   2   0 -10   90.15    4.88
   2   0 -10   97.88    4.52
  -2   0  10  102.87    3.90
   1   0 -10    0.17    0.02
   1   0 -10    0.18    0.04
   1   0 -10    0.17    0.04
   1   0 -10    0.20    0.04
  -1   0  10    0.19    0.04
  -1   0  10    0.18    0.03
   0   0 -10   41.13    2.26
   0   0 -10   44.69    2.52
   0   0  10   43.67    1.80
  -1   0 -10  148.77    8.41
  -1   0 -10  145.96    7.55
   1   0  10  142.95    6.01
  -2   0 -10    0.02    0.02
  -2   0 -10    0.08    0.05
   2   0  10    0.02    0.02
   2   0  10    0.15    0.03
   2   0  10    0.06    0.02
   2   0  10    0.02    0.02
  -3   0 -10   78.09    4.49
  -3   0 -10   77.06    3.20
   3   0  10   77.32    2.53
   3   0  10   77.70    2.92
   3   0  10   75.63    2.73
   3   0  10   79.32    3.16
   3   0  10   75.46    4.60
  -4   0 -10   53.56    2.23
   4   0  10   52.84    1.89
   4   0  10   51.99    3.20
   4   0  10   53.98    2.19
   4   0  10   54.78    2.03
  -5   0 -10    0.14    0.03
   5   0  10    0.16    0.02
   5   0  10    0.12    0.03
   5   0  10    0.11    0.05
   6   0  10    6.30    0.32
   6   0  10    7.04    0.29
   6   0  10    6.63    0.43
   6   0  10    6.68    0.41
   5  -1 -10    5.39    0.30
   5  -1 -10    5.34    0.27
   4  -1 -10    0.12    0.04
   4  -1 -10    0.15    0.04
   4  -1 -10    0.15    0.05
  -4   1  10    0.16    0.04
   3  -1 -10   23.96    1.20
   3  -1 -10   23.29    1.03
   3  -1 -10   26.41    1.24
   3  -1 -10   23.72    1.30
   3  -1 -10   25.22    1.14
   3  -1 -10   23.86    1.71
  -3   1  10   25.18    1.05
  -3   1  10   24.17    1.10
   2  -1 -10    7.36    0.34
   2  -1 -10    7.05    0.41
   2  -1 -10    7.33    0.39
   2  -1 -10    7.22    0.28
   2  -1 -10    7.70    0.37
   2  -1 -10    7.36    0.41
  -2   1  10    7.61    0.37
  -2   1  10    7.99    0.35
   1  -1 -10    2.92    0.17
   1  -1 -10    3.21    0.18
   1  -1 -10    3.52    0.22
   1  -1 -10    3.05    0.19
   1  -1 -10    3.00    0.13
  -1   1  10    3.24    0.17
  -1   1  10    3.01    0.13
   0   1  10    0.22    0.04
  -1  -1 -10   44.30    2.55
  -1  -1 -10   43.89    2.29
  -1  -1 -10   43.95    1.81
   1   1  10   43.12    1.83
  -2  -1 -10   16.81    0.68
  -2  -1 -10   15.65    0.95
   2   1  10   15.72    0.67
   2   1  10   15.37    0.58
  -3  -1 -10    6.22    0.28
   3   1  10    5.78    0.27
   3   1  10    5.70    0.22
   3   1  10    6.23    0.40
   3   1  10    5.69    0.23
   3   1  10    6.52    0.42
  -4  -1 -10    0.05    0.03
   4   1  10    0.05    0.02
   4   1  10    0.08    0.05
   4   1  10   -0.03    0.05
   4   1  10    0.10    0.02
   4   1  10    0.05    0.03
  -5  -1 -10   34.92    1.57
   5   1  10   38.01    1.54
   5   1  10   39.53    1.33
   5   1  10   38.81    1.44
   5   1  10   34.35    2.25
   5   1  10   39.12    2.25
   6   1  10    4.84    0.21
   6   1  10    4.59    0.31
   6   1  10    4.72    0.30
   5  -2 -10   35.39    1.78
   5  -2 -10   34.42    1.58
   4  -2 -10    2.71    0.18
   4  -2 -10    2.96    0.18
   4  -2 -10    2.90    0.17
   4  -2 -10    3.01    0.14
  -4   2  10    2.71    0.16
   3  -2 -10   21.02    0.90
   3  -2 -10   22.11    1.00
   3  -2 -10   21.67    0.76
   3  -2 -10   22.55    1.09
   3  -2 -10   20.04    1.06
  -3   2  10   21.94    0.93
  -3   2  10   20.75    0.98
   2  -2 -10  127.60    5.27
   2  -2 -10  123.54    5.96
   2  -2 -10  130.93    6.18
   2  -2 -10  127.11    4.53
   2  -2 -10  125.31    6.68
   2  -2 -10  129.78    5.79
  -2   2  10  136.66    5.33
  -2   2  10  129.76    4.37
  -2   2  10  129.89    5.53
   1  -2 -10    0.59    0.06
   1  -2 -10    0.65    0.04
   1  -2 -10    0.64    0.04
   1  -2 -10    0.58    0.06
   1  -2 -10    0.57    0.06
  -1   2  10    0.53    0.05
  -1   2  10    0.60    0.06
  -1   2  10    0.55    0.08
   0  -2 -10    2.65    0.15
   0  -2 -10    2.54    0.18
   0  -2 -10    2.86    0.17
   0   2  10    2.73    0.16
   0   2  10    2.41    0.14
   0   2  10    2.45    0.11
  -1  -2 -10    1.50    0.08
  -1  -2 -10    1.37    0.12
  -1  -2 -10    1.42    0.11
   1   2  10    1.50    0.09
   1   2  10    1.40    0.10
  -2  -2 -10    4.13    0.19
   2   2  10    4.20    0.19
   2   2  10    4.10    0.16
   2   2  10    4.06    0.17
  -3  -2 -10    3.83    0.18
   3   2  10    3.63    0.17
   3   2  10    3.77    0.26
   3   2  10    3.69    0.14
   3   2  10    3.58    0.29
   3   2  10    3.48    0.15
  -4  -2 -10    0.44    0.05
   4   2  10    0.52    0.04
   4   2  10    0.36    0.07
   4   2  10    0.26    0.05
   4   2  10    0.41    0.04
   4   2  10    0.26    0.08
  -5  -2 -10    3.43    0.17
   5   2  10    3.53    0.26
   5   2  10    3.42    0.17
   5   2  10    3.67    0.27
   5   2  10    3.40    0.19
   5   2  10    3.60    0.17
   6   2  10    9.05    0.38
   6   2  10    8.74    0.54
   6   2  10    9.12    0.56
   6   2  10    8.81    0.56
   6   2  10    9.06    0.36
   6   2  10    8.29    0.42
   5  -3 -10    1.19    0.07
   4  -3 -10   34.38    1.73
   4  -3 -10   33.16    1.53
   4  -3 -10   33.12    1.38
  -4   3  10   33.11    1.23
   3  -3 -10    2.86    0.19
   3  -3 -10    2.73    0.11
   3  -3 -10    2.68    0.16
   3  -3 -10    2.76    0.14
   3  -3 -10    2.74    0.17
  -3   3  10    2.72    0.16
  -3   3  10    2.77    0.19
  -3   3  10    2.74    0.13
   2  -3 -10    6.67    0.34
   2  -3 -10    6.87    0.37
   2  -3 -10    6.89    0.31
   2  -3 -10    7.00    0.26
   2  -3 -10    6.32    0.36
  -2   3  10    7.30    0.27
  -2   3  10    6.90    0.36
  -2   3  10    7.22    0.33
   1  -3 -10    2.62    0.14
   1  -3 -10    2.65    0.16
   1  -3 -10    2.56    0.17
   1  -3 -10    2.67    0.11
   1  -3 -10    2.70    0.16
   1  -3 -10    2.62    0.11
   1  -3 -10    2.49    0.11
  -1   3  10    2.85    0.12
  -1   3  10    2.76    0.17
  -1   3  10    2.62    0.15
   0  -3 -10   11.44    0.43
   0  -3 -10   11.23    0.57
   0  -3 -10   11.85    0.51
   0  -3 -10   12.82    0.59
   0  -3 -10   11.41    0.40
   0  -3 -10   11.79    0.64
   0   3  10   11.71    0.52
   0   3  10   11.57    0.55
   0   3  10   11.65    0.42
  -1  -3 -10   10.03    0.56
  -1  -3 -10   10.20    0.43
   1   3  10    9.49    0.36
   1   3  10   10.44    0.47
  -2  -3 -10   23.62    0.98
   2   3  10   22.97    0.97
   2   3  10   22.61    0.84
   2   3  10   23.79    0.78
  -3  -3 -10    1.02    0.07
   3   3  10    1.15    0.14
   3   3  10    1.00    0.10
   3   3  10    0.89    0.06
   3   3  10    1.06    0.06
   3   3  10    0.92    0.06
  -4  -3 -10    1.07    0.07
   4   3  10    1.00    0.07
   4   3  10    1.18    0.15
   4   3  10    1.02    0.08
   4   3  10    1.01    0.06
   4   3  10    1.01    0.11
  -5  -3 -10   43.36    1.82
   5   3  10   44.11    1.80
   5   3  10   42.35    2.62
   5   3  10   44.13    2.00
   5   3  10   44.38    1.67
   5   3  10   43.45    2.61
   6   3  10    0.12    0.03
   6   3  10    0.09    0.03
   6   3  10    0.19    0.03
   6   3  10    0.15    0.04
   6   3  10    0.14    0.03
   6   3  10    0.16    0.03
   4  -4 -10    0.06    0.02
  -4   4  10    0.10    0.03
  -4   4  10    0.07    0.03
   3  -4 -10    0.05    0.04
   3  -4 -10   -0.01    0.02
   3  -4 -10    0.02    0.01
   3  -4 -10    0.02    0.02
  -3   4  10    0.04    0.04
  -3   4  10    0.00    0.03
  -3   4  10    0.00    0.03
   2  -4 -10    8.98    0.39
   2  -4 -10    8.89    0.33
   2  -4 -10    8.36    0.45
  -2   4  10    8.79    0.36
  -2   4  10    8.20    0.44
  -2   4  10    9.02    0.34
  -2   4  10    8.61    0.41
   1  -4 -10    2.03    0.11
   1  -4 -10    1.71    0.13
   1  -4 -10    1.78    0.12
   1  -4 -10    1.89    0.09
   1  -4 -10    1.98    0.08
  -1   4  10    1.88    0.10
  -1   4  10    1.84    0.14
  -1   4  10    1.91    0.11
  -1   4  10    1.86    0.12
   0  -4 -10   60.16    2.19
   0  -4 -10   64.46    2.28
   0  -4 -10   69.79    3.11
   0  -4 -10   64.80    3.37
   0  -4 -10   67.26    2.12
   0  -4 -10   64.06    2.65
   0   4  10   63.66    2.33
   0   4  10   65.90    2.69
   0   4  10   63.16    2.12
   0   4  10   62.71    2.80
   0   4  10   64.18    2.20
  -1  -4 -10  149.09    7.91
  -1  -4 -10  157.24    7.29
  -1  -4 -10  159.13    6.27
  -1  -4 -10  155.78    4.97
   1   4  10  149.94    4.97
   1   4  10  158.75    6.22
   1   4  10  144.46    5.16
   1   4  10  146.48    5.37
  -2  -4 -10  156.21    6.28
   2   4  10  150.86    4.98
   2   4  10  157.07    6.23
   2   4  10  146.75    5.37
  -3  -4 -10    4.06    0.19
   3   4  10    3.96    0.16
   3   4  10    3.97    0.19
   3   4  10    3.76    0.27
   3   4  10    3.87    0.31
   3   4  10    3.87    0.19
   3   4  10    3.97    0.16
  -4  -4 -10   21.24    0.90
   4   4  10   20.32    0.99
   4   4  10   21.88    0.84
   4   4  10   21.91    1.30
   4   4  10   21.49    0.89
   4   4  10   22.24    0.77
   4   4  10   19.99    1.32
  -5  -4 -10   17.42    0.76
   5   4  10   18.59    0.84
   5   4  10   17.74    0.75
   5   4  10   18.38    1.09
   5   4  10   18.10    0.71
   5   4  10   16.74    1.11
   6   4  10   14.93    0.60
   6   4  10   15.97    0.64
   6   4  10   14.65    0.93
   6   4  10   15.76    0.93
   6   4  10   15.02    0.71
   4  -5 -10    1.05    0.06
   3  -5 -10    6.61    0.29
   3  -5 -10    6.59    0.24
  -3   5  10    6.35    0.27
  -3   5  10    6.62    0.27
   2  -5 -10    3.28    0.14
   2  -5 -10    3.30    0.20
   2  -5 -10    3.23    0.16
  -2   5  10    3.48    0.17
  -2   5  10    3.40    0.16
  -2   5  10    3.20    0.22
  -2   5  10    3.13    0.18
   1  -5 -10    9.86    0.52
   1  -5 -10   10.57    0.45
   1  -5 -10   10.11    0.38
   1  -5 -10   10.80    0.35
  -1   5  10    9.45    0.51
  -1   5  10   10.28    0.47
  -1   5  10   10.24    0.39
  -1   5  10   10.16    0.41
   0  -5 -10    2.42    0.10
   0  -5 -10    2.43    0.11
   0  -5 -10    2.53    0.15
   0  -5 -10    2.41    0.10
   0  -5 -10    2.32    0.13
   0  -5 -10    2.48    0.15
   0   5  10    2.34    0.12
   0   5  10    2.49    0.12
   0   5  10    2.41    0.13
   0   5  10    2.42    0.17
  -1  -5 -10    7.78    0.28
  -1  -5 -10    7.43    0.38
  -1  -5 -10    8.11    0.33
  -1  -5 -10    7.72    0.28
   1   5  10    7.33    0.29
   1   5  10    7.50    0.30
   1   5  10    7.54    0.30
   1   5  10    7.64    0.28
   1   5  10    7.96    0.35
  -2  -5 -10  165.86    6.74
   2   5  10  169.36    5.77
   2   5  10  168.14    5.35
   2   5  10  168.70    5.77
   2   5  10  174.38    6.69
   2   5  10  153.61    6.20
   2   5  10  148.19    7.81
  -3  -5 -10    0.48    0.04
   3   5  10    0.43    0.05
   3   5  10    0.57    0.06
   3   5  10    0.60    0.07
   3   5  10    0.76    0.12
   3   5  10    0.43    0.04
   3   5  10    0.43    0.04
  -4  -5 -10   39.97    1.64
   4   5  10   38.36    2.37
   4   5  10   38.68    1.51
   4   5  10   38.12    1.39
   4   5  10   38.91    1.81
   4   5  10   40.58    2.35
   4   5  10   40.34    1.63
   5   5  10   27.24    1.56
   5   5  10   26.34    0.99
   5   5  10   24.62    1.06
   5   5  10   25.08    1.19
   5   5  10   24.73    1.54
   6   5  10    6.59    0.40
   6   5  10    5.76    0.27
   3  -6 -10    0.58    0.04
   3  -6 -10    0.57    0.03
  -3   6  10    0.54    0.06
  -3   6  10    0.56    0.05
   2  -6 -10   25.66    0.92
   2  -6 -10   26.90    1.07
  -2   6  10   26.02    0.92
  -2   6  10   23.88    1.10
  -2   6  10   26.44    0.96
   1  -6 -10   27.49    1.09
   1  -6 -10   27.24    0.95
   1  -6 -10   26.47    1.19
   1  -6 -10   24.73    1.28
   1  -6 -10   27.01    0.87
  -1   6  10   26.03    0.90
  -1   6  10   26.72    0.98
  -1   6  10   24.03    1.20
  -1   6  10   26.32    0.93
   0  -6 -10    2.40    0.15
   0  -6 -10    2.12    0.10
   0  -6 -10    2.33    0.10
   0  -6 -10    2.29    0.09
   0   6  10    2.33    0.18
   0   6  10    2.30    0.14
   0   6  10    2.22    0.12
   0   6  10    2.31    0.12
   0   6  10    2.21    0.12
   0   6  10    2.14    0.11
  -1  -6 -10   15.36    0.53
  -1  -6 -10   14.82    0.70
  -1  -6 -10   14.65    0.52
   1   6  10   15.35    0.56
   1   6  10   15.59    0.53
   1   6  10   15.18    0.66
   1   6  10   15.11    0.63
  -2  -6 -10    3.20    0.13
  -2  -6 -10    3.06    0.15
   2   6  10    3.29    0.14
   2   6  10    2.66    0.24
   2   6  10    3.21    0.17
   2   6  10    3.13    0.18
   2   6  10    3.16    0.14
  -3  -6 -10    0.14    0.03
   3   6  10    0.13    0.06
   3   6  10    0.14    0.04
   3   6  10    0.15    0.03
   3   6  10    0.13    0.04
   3   6  10    0.16    0.05
  -4  -6 -10    8.47    0.38
   4   6  10    8.68    0.55
   4   6  10    8.90    0.43
   4   6  10    8.61    0.56
   4   6  10    8.66    0.38
   4   6  10    8.38    0.32
   4   6  10    8.86    0.35
   4   6  10    8.13    0.43
   5   6  10    0.88    0.09
   5   6  10    0.81    0.08
   5   6  10    0.84    0.06
   5   6  10    0.98    0.11
   5   6  10    0.88    0.06
   2  -7 -10    5.60    0.24
   2  -7 -10    5.53    0.21
  -2   7  10    5.00    0.22
  -2   7  10    5.27    0.22
   1  -7 -10   15.80    0.57
   1  -7 -10   15.44    0.53
  -1   7  10   15.44    0.57
  -1   7  10   15.88    0.60
  -1   7  10   15.84    0.56
   0  -7 -10    2.52    0.10
   0  -7 -10    2.42    0.15
   0  -7 -10    2.41    0.10
   0  -7 -10    2.38    0.11
   0   7  10    2.37    0.11
   0   7  10    2.54    0.13
   0   7  10    2.53    0.13
   0   7  10    2.21    0.18
   0   7  10    2.41    0.13
  -1  -7 -10   69.99    2.31
  -1  -7 -10   66.62    2.23
   1   7  10   68.53    2.26
   1   7  10   68.48    2.42
   1   7  10   67.52    2.81
  -2  -7 -10    1.03    0.07
  -2  -7 -10    1.21    0.06
   2   7  10    1.14    0.09
   2   7  10    1.15    0.07
  -3  -7 -10    2.17    0.09
  -3  -7 -10    1.88    0.10
   3   7  10    2.08    0.10
   3   7  10    1.98    0.12
   3   7  10    2.15    0.13
  -4  -7 -10   11.01    0.39
   4   7  10   10.77    0.68
   4   7  10   11.15    0.53
   4   7  10   10.81    0.48
   5   7  10    0.08    0.04
   5   7  10    0.08    0.02
   5   7  10    0.10    0.03
   5   7  10    0.08    0.03
   2  -8 -10    5.58    0.21
   1  -8 -10    1.18    0.06
   1  -8 -10    1.25    0.06
  -1   8  10    1.21    0.08
   0  -8 -10    0.21    0.03
   0  -8 -10    0.23    0.03
   0   8  10    0.23    0.03
   0   8  10    0.17    0.04
  -1  -8 -10    5.68    0.21
  -1  -8 -10    5.53    0.21
   1   8  10    5.69    0.23
   1   8  10    5.84    0.23
  -2  -8 -10    6.95    0.25
   2   8  10    6.47    0.31
   2   8  10    6.84    0.26
  -3  -8 -10    2.97    0.12
   3   8  10    2.95    0.16
   3   8  10    2.90    0.12
   3   8  10    2.88    0.17
  -4  -8 -10    2.28    0.09
   4   8  10    2.20    0.12
   4   8  10    2.52    0.14
   0   9  10    0.23    0.04
   0   9  10    0.23    0.03
  -1  -9 -10    2.67    0.10
  -1  -9 -10    2.57    0.10
   1   9  10    2.52    0.11
  -2  -9 -10    0.01    0.01
   2   9  10    0.01    0.01
   2   9  10    0.01    0.02
  -3  -9 -10    0.12    0.02
   3   9  10    0.06    0.02
   1   7 -11    1.19    0.08
  -1  -7  11    1.25    0.06
   0   7 -11    1.65    0.07
   3   6 -11    9.55    0.50
   2   6 -11    2.56    0.15
  -2  -6  11    2.68    0.11
   1   6 -11    0.25    0.02
   1   6 -11    0.19    0.05
  -1  -6  11    0.28    0.03
   0   6 -11   12.37    0.57
   0   6 -11   12.86    0.47
   0  -6  11   12.84    0.45
  -1   6 -11    0.36    0.04
   1  -6  11    0.33    0.04
   1  -6  11    0.48    0.04
  -2   6 -11    0.01    0.02
  -2   6 -11    0.01    0.02
   2  -6  11    0.01    0.02
   3   5 -11   14.58    0.65
   3   5 -11   16.00    1.08
   2   5 -11    2.75    0.16
  -2  -5  11    2.66    0.12
   1   5 -11    1.29    0.07
   1   5 -11    1.31    0.11
  -1  -5  11    1.22    0.09
  -1  -5  11    1.30    0.07
   0   5 -11    2.50    0.16
   0   5 -11    2.49    0.19
   0   5 -11    2.46    0.19
   0   5 -11    2.68    0.12
   0  -5  11    2.44    0.11
   0  -5  11    2.44    0.14
  -1   5 -11   29.05    1.65
  -1   5 -11   27.42    1.01
  -1   5 -11   28.17    0.95
  -1   5 -11   28.04    1.19
   1  -5  11   27.83    0.96
   1  -5  11   26.98    0.93
  -2   5 -11    0.05    0.02
  -2   5 -11    0.07    0.03
  -2   5 -11    0.06    0.05
   2  -5  11    0.07    0.03
   2  -5  11    0.05    0.02
  -3   5 -11    4.99    0.20
   3  -5  11    5.01    0.20
   3  -5  11    5.39    0.19
   3  -5  11    4.82    0.34
   4   4 -11   17.57    1.23
   3   4 -11    7.83    0.36
   3   4 -11    7.67    0.60
   2   4 -11    0.12    0.08
   2   4 -11    0.11    0.05
  -2  -4  11    0.08    0.03
  -2  -4  11    0.13    0.04
   1   4 -11   -0.01    0.02
   1   4 -11    0.03    0.05
   1   4 -11    0.00    0.03
   1   4 -11   -0.01    0.04
   1   4 -11    0.02    0.06
  -1  -4  11    0.03    0.03
  -1  -4  11    0.02    0.02
   0   4 -11    0.49    0.08
   0   4 -11    0.57    0.05
   0   4 -11    0.63    0.08
   0   4 -11    0.55    0.05
   0  -4  11    0.54    0.06
   0  -4  11    0.58    0.05
  -1   4 -11    3.50    0.20
  -1   4 -11    3.26    0.15
  -1   4 -11    3.27    0.25
  -1   4 -11    3.20    0.15
   1  -4  11    3.22    0.14
   1  -4  11    3.44    0.14
  -2   4 -11    1.27    0.14
  -2   4 -11    1.22    0.09
  -2   4 -11    1.25    0.08
   2  -4  11    1.25    0.08
   2  -4  11    1.32    0.07
   2  -4  11    1.27    0.07
  -3   4 -11   46.76    3.15
  -3   4 -11   57.15    1.80
   3  -4  11   58.15    1.77
   3  -4  11   54.35    1.92
   3  -4  11   53.31    3.23
   4  -4  11    4.53    0.32
   4  -4  11    4.99    0.19
   4   3 -11    4.03    0.37
   4   3 -11    4.95    0.25
   3   3 -11    2.63    0.15
   3   3 -11    2.57    0.15
   3   3 -11    2.47    0.26
   3   3 -11    2.42    0.16
  -3  -3  11    2.42    0.14
   2   3 -11    4.57    0.25
   2   3 -11    4.87    0.18
   2   3 -11    5.19    0.33
   2   3 -11    4.62    0.41
   2   3 -11    4.86    0.25
  -2  -3  11    5.00    0.24
   1   3 -11    0.02    0.07
   1   3 -11    0.04    0.04
   0   3 -11    2.26    0.16
   0   3 -11    2.31    0.11
   0   3 -11    2.48    0.19
   0   3 -11    2.30    0.11
   0  -3  11    2.38    0.14
  -1   3 -11   12.91    0.49
  -1   3 -11   13.02    0.81
  -1   3 -11   12.98    0.47
  -1   3 -11   13.52    0.60
   1  -3  11   13.46    0.58
   1  -3  11   13.18    0.47
   1  -3  11   12.79    0.46
  -2   3 -11  134.11    4.88
  -2   3 -11  136.90    8.00
  -2   3 -11  143.86    4.54
   2  -3  11  141.94    4.51
   2  -3  11  138.51    4.68
   2  -3  11  134.54    4.87
  -3   3 -11    1.57    0.10
  -3   3 -11    1.66    0.17
   3  -3  11    1.62    0.09
   3  -3  11    1.55    0.08
   3  -3  11    1.53    0.09
   3  -3  11    1.61    0.16
  -4   3 -11   40.91    2.41
   4  -3  11   40.46    1.45
   4  -3  11   42.72    1.68
   4  -3  11   39.22    2.45
   5  -3  11   15.84    0.66
   4   2 -11    1.42    0.11
   4   2 -11    1.32    0.09
   4   2 -11    1.22    0.09
   4   2 -11    1.49    0.18
   3   2 -11   61.19    4.52
   3   2 -11   68.07    3.02
   3   2 -11   70.25    3.43
   3   2 -11   68.34    2.75
  -3  -2  11   65.77    2.77
   2   2 -11   90.82    5.25
   2   2 -11   89.53    6.12
   2   2 -11   90.34    3.19
   2   2 -11   96.37    4.09
   2   2 -11   86.29    3.74
  -2  -2  11   90.98    3.76
   1   2 -11    0.50    0.07
   1   2 -11    0.58    0.08
  -1  -2  11    0.56    0.06
  -1  -2  11    0.51    0.04
   0   2 -11   82.56    4.49
   0   2 -11   75.43    3.20
   0   2 -11   73.81    2.54
   0   2 -11   76.35    2.74
   0  -2  11   77.92    2.63
   0  -2  11   78.28    3.21
  -1   2 -11   11.50    0.68
  -1   2 -11   10.31    0.41
  -1   2 -11   10.80    0.40
  -1   2 -11   10.66    0.50
   1  -2  11   10.55    0.39
   1  -2  11   11.34    0.48
   1  -2  11   10.44    0.38
  -2   2 -11    0.14    0.04
  -2   2 -11    0.16    0.07
   2  -2  11    0.12    0.03
   2  -2  11    0.16    0.03
   2  -2  11    0.15    0.03
   2  -2  11    0.13    0.03
  -3   2 -11    0.39    0.05
  -3   2 -11    0.25    0.05
  -3   2 -11    0.40    0.09
   3  -2  11    0.35    0.04
   3  -2  11    0.35    0.04
   3  -2  11    0.33    0.08
  -4   2 -11   17.50    1.07
   4  -2  11   17.03    0.63
   4  -2  11   17.78    0.73
   4  -2  11   17.11    1.08
   5  -2  11   17.67    1.19
   5  -2  11   21.26    0.70
   5   1 -11    3.05    0.18
   5   1 -11    3.02    0.16
   4   1 -11    0.25    0.09
   4   1 -11    0.25    0.05
   4   1 -11    0.26    0.06
   4   1 -11    0.15    0.04
   3   1 -11  303.14   12.03
   3   1 -11  299.21   19.72
   3   1 -11  290.64   13.23
   3   1 -11  293.12   15.08
  -3  -1  11  290.57   12.14
   2   1 -11   17.22    0.81
   2   1 -11   18.76    0.67
   2   1 -11   18.51    0.88
   2   1 -11   20.38    1.35
  -2  -1  11   18.76    0.81
   1   1 -11    1.58    0.07
   1   1 -11    1.55    0.12
   1   1 -11    1.62    0.08
   1   1 -11    1.92    0.11
   1   1 -11    1.53    0.12
   1   1 -11    1.69    0.14
  -1  -1  11    1.56    0.08
  -1  -1  11    1.64    0.11
   0   1 -11   21.18    0.77
   0   1 -11   21.10    0.72
   0   1 -11   21.21    1.27
   0   1 -11   21.51    0.93
   0   1 -11   20.74    1.14
   0  -1  11   21.26    0.74
   0  -1  11   22.51    0.92
  -1   1 -11   43.16    2.34
  -1   1 -11   39.56    1.42
  -1   1 -11   38.42    2.09
  -1   1 -11   39.32    1.67
  -1   1 -11   38.94    1.33
   1  -1  11   37.65    1.31
   1  -1  11   39.66    1.36
   1  -1  11   41.44    1.67
  -2   1 -11    0.02    0.04
  -2   1 -11    0.04    0.03
   2  -1  11    0.00    0.03
   2  -1  11    0.02    0.02
   2  -1  11    0.12    0.03
   2  -1  11    0.06    0.03
  -3   1 -11    0.69    0.06
  -3   1 -11    0.64    0.11
   3  -1  11    0.65    0.05
   3  -1  11    0.81    0.05
   3  -1  11    0.65    0.09
   3  -1  11    0.74    0.06
  -4   1 -11    7.54    0.50
  -4   1 -11    7.26    0.34
   4  -1  11    7.95    0.34
   4  -1  11    7.29    0.51
   4  -1  11    7.99    0.29
   5  -1  11    9.25    0.34
   5  -1  11    8.37    0.58
   5  -1  11    9.82    0.40
   5   0 -11   19.66    0.92
   5   0 -11   20.41    1.05
   4   0 -11    0.13    0.04
   4   0 -11    0.08    0.04
   4   0 -11    0.09    0.07
   4   0 -11    0.16    0.05
   3   0 -11    0.57    0.07
   3   0 -11    0.55    0.06
  -3   0  11    0.61    0.07
  -3   0  11    0.67    0.09
   2   0 -11   59.60    2.60
   2   0 -11   61.12    2.85
   2   0 -11   61.24    2.22
   2   0 -11   68.90    4.29
   2   0 -11   63.85    3.03
  -2   0  11   63.33    2.62
   1   0 -11    0.94    0.05
   1   0 -11    0.80    0.08
   1   0 -11    0.78    0.05
   1   0 -11    0.79    0.07
   1   0 -11    1.00    0.10
   1   0 -11    0.77    0.08
  -1   0  11    0.97    0.08
  -1   0  11    0.79    0.06
   0   0 -11    1.57    0.11
   0   0 -11    1.58    0.14
   0   0 -11    1.58    0.12
   0   0 -11    1.53    0.08
   0   0 -11    1.54    0.08
   0   0  11    1.52    0.08
   0   0  11    1.67    0.10
  -1   0 -11   87.67    3.65
  -1   0 -11   89.72    4.62
  -1   0 -11   87.15    3.14
  -1   0 -11   88.26    5.14
  -1   0 -11   90.45    2.92
   1   0  11   85.77    2.90
   1   0  11   89.66    3.01
   1   0  11   92.32    3.68
  -2   0 -11    0.06    0.05
  -2   0 -11    0.02    0.02
  -2   0 -11    0.08    0.03
   2   0  11    0.01    0.02
   2   0  11    0.01    0.02
   2   0  11    0.02    0.02
   2   0  11    0.00    0.02
  -3   0 -11   15.89    0.68
  -3   0 -11   15.59    0.96
   3   0  11   15.60    0.63
   3   0  11   14.93    0.98
   3   0  11   15.72    0.54
   3   0  11   15.87    0.58
   3   0  11   16.76    0.67
  -4   0 -11   45.21    2.00
   4   0  11   48.88    1.98
   4   0  11   50.34    1.83
   4   0  11   50.02    1.71
   4   0  11   45.87    2.88
   5   0  11    6.39    0.28
   5   0  11    6.30    0.23
   5   0  11    5.81    0.41
   5  -1 -11    9.79    0.46
   4  -1 -11    0.74    0.07
   4  -1 -11    0.66    0.07
   4  -1 -11    0.62    0.07
   4  -1 -11    0.56    0.05
   3  -1 -11    7.12    0.38
   3  -1 -11    7.17    0.37
   3  -1 -11    7.63    0.42
   3  -1 -11    7.30    0.56
   3  -1 -11    7.07    0.33
  -3   1  11    7.36    0.35
  -3   1  11    7.32    0.38
   2  -1 -11    1.75    0.11
   2  -1 -11    1.62    0.11
   2  -1 -11    1.66    0.08
   2  -1 -11    1.66    0.11
   2  -1 -11    1.28    0.19
  -2   1  11    1.60    0.09
  -2   1  11    1.69    0.13
  -2   1  11    1.68    0.11
   1  -1 -11    0.09    0.04
   1  -1 -11    0.09    0.02
   1  -1 -11    0.07    0.02
   1  -1 -11    0.13    0.05
   1  -1 -11    0.11    0.03
   1  -1 -11    0.09    0.03
  -1   1  11    0.11    0.03
  -1   1  11    0.12    0.04
   0  -1 -11    0.80    0.05
   0  -1 -11    0.92    0.08
   0  -1 -11    0.95    0.10
   0  -1 -11    0.95    0.06
   0  -1 -11    0.94    0.08
   0   1  11    0.96    0.06
   0   1  11    1.04    0.08
  -1  -1 -11    5.80    0.24
  -1  -1 -11    6.21    0.35
  -1  -1 -11    6.71    0.39
  -1  -1 -11    6.06    0.23
  -1  -1 -11    5.96    0.29
   1   1  11    5.74    0.22
   1   1  11    6.26    0.29
   1   1  11    5.73    0.23
  -2  -1 -11    4.54    0.21
  -2  -1 -11    4.44    0.18
  -2  -1 -11    4.33    0.30
   2   1  11    4.44    0.17
   2   1  11    4.12    0.17
   2   1  11    4.52    0.18
   2   1  11    4.80    0.21
  -3  -1 -11   37.83    1.54
   3   1  11   38.37    2.22
   3   1  11   35.62    1.31
   3   1  11   36.81    1.21
   3   1  11   35.11    2.21
   3   1  11   36.56    1.52
  -4  -1 -11    7.07    0.33
   4   1  11    7.59    0.50
   4   1  11    7.63    0.32
   4   1  11    7.37    0.33
   4   1  11    7.32    0.49
   4   1  11    7.32    0.28
  -5  -1 -11    0.21    0.04
   5   1  11    0.22    0.03
   5   1  11    0.22    0.03
   5   1  11    0.28    0.04
   5   1  11    0.25    0.06
   6   1  11    6.09    0.27
   6   1  11    6.53    0.39
   4  -2 -11    3.05    0.18
   4  -2 -11    3.28    0.19
   4  -2 -11    3.20    0.15
  -4   2  11    2.98    0.15
   3  -2 -11   27.49    1.19
   3  -2 -11   27.80    1.39
   3  -2 -11   29.18    1.43
   3  -2 -11   30.58    1.32
  -3   2  11   28.47    1.22
  -3   2  11   27.26    1.28
   2  -2 -11   44.02    2.05
   2  -2 -11   47.01    2.22
   2  -2 -11   44.37    1.87
   2  -2 -11   42.02    2.18
   2  -2 -11   46.21    3.07
   2  -2 -11   45.87    1.60
  -2   2  11   44.86    1.55
  -2   2  11   45.61    1.89
  -2   2  11   45.08    1.97
   1  -2 -11   60.95    3.38
   1  -2 -11   65.54    2.67
   1  -2 -11   64.94    2.12
   1  -2 -11   64.68    2.29
   1  -2 -11   62.90    2.93
   1  -2 -11   67.98    3.12
  -1   2  11   65.20    2.81
  -1   2  11   64.63    2.21
  -1   2  11   66.66    2.70
   0  -2 -11    1.08    0.08
   0  -2 -11    0.97    0.09
   0  -2 -11    0.92    0.08
   0  -2 -11    1.16    0.10
   0  -2 -11    1.06    0.06
   0  -2 -11    1.00    0.06
   0   2  11    1.01    0.09
   0   2  11    1.04    0.06
   0   2  11    0.94    0.08
  -1  -2 -11    0.15    0.04
  -1  -2 -11    0.18    0.05
  -1  -2 -11    0.21    0.04
  -1  -2 -11    0.18    0.03
  -1  -2 -11    0.19    0.03
   1   2  11    0.20    0.03
   1   2  11    0.22    0.03
   1   2  11    0.25    0.03
  -2  -2 -11    4.24    0.20
   2   2  11    4.21    0.17
   2   2  11    4.31    0.20
   2   2  11    4.11    0.17
  -3  -2 -11    4.33    0.21
   3   2  11    4.76    0.34
   3   2  11    4.60    0.18
   3   2  11    4.50    0.21
   3   2  11    4.38    0.17
   3   2  11    4.00    0.30
  -4  -2 -11    0.73    0.06
   4   2  11    0.73    0.09
   4   2  11    0.78    0.06
   4   2  11    0.78    0.07
   4   2  11    0.84    0.13
   4   2  11    0.74    0.05
  -5  -2 -11    1.85    0.10
   5   2  11    1.84    0.15
   5   2  11    2.03    0.18
   5   2  11    1.74    0.10
   5   2  11    1.81    0.11
   6   2  11    0.11    0.02
   6   2  11    0.15    0.03
   6   2  11    0.21    0.05
   6   2  11    0.14    0.04
   4  -3 -11    0.01    0.02
   4  -3 -11    0.05    0.03
   4  -3 -11    0.01    0.02
  -4   3  11    0.05    0.03
   3  -3 -11    8.92    0.39
   3  -3 -11    9.36    0.32
   3  -3 -11    9.04    0.44
   3  -3 -11    8.94    0.49
   3  -3 -11    8.02    0.46
  -3   3  11    9.09    0.42
  -3   3  11    8.96    0.34
   2  -3 -11    8.55    0.32
   2  -3 -11    8.41    0.38
   2  -3 -11    8.56    0.42
   2  -3 -11    8.17    0.44
  -2   3  11    8.85    0.32
  -2   3  11    8.52    0.40
  -2   3  11    8.29    0.43
   1  -3 -11    4.93    0.19
   1  -3 -11    4.60    0.18
   1  -3 -11    4.85    0.23
   1  -3 -11    4.92    0.18
   1  -3 -11    4.86    0.27
  -1   3  11    4.96    0.27
  -1   3  11    4.84    0.25
  -1   3  11    4.85    0.20
   0  -3 -11    2.91    0.16
   0  -3 -11    2.70    0.11
   0  -3 -11    2.76    0.15
   0  -3 -11    2.81    0.12
   0  -3 -11    2.69    0.18
   0   3  11    2.63    0.12
   0   3  11    2.48    0.17
   0   3  11    2.69    0.15
  -1  -3 -11    0.10    0.03
  -1  -3 -11    0.14    0.04
  -1  -3 -11    0.06    0.03
   1   3  11    0.13    0.02
   1   3  11    0.04    0.03
  -2  -3 -11   58.45    2.49
   2   3  11   62.53    2.47
   2   3  11   59.58    2.13
   2   3  11   59.96    1.98
  -3  -3 -11   12.80    0.57
   3   3  11   13.36    0.56
   3   3  11   12.86    0.45
   3   3  11   13.13    0.49
   3   3  11   13.50    0.85
  -4  -3 -11    5.76    0.26
   4   3  11    5.38    0.41
   4   3  11    5.90    0.22
   4   3  11    5.64    0.26
   4   3  11    5.62    0.38
   4   3  11    5.64    0.26
  -5  -3 -11    3.13    0.16
   5   3  11    3.11    0.15
   5   3  11    3.12    0.23
   5   3  11    3.19    0.16
   6   3  11   78.41    4.70
   6   3  11   81.95    3.26
   6   3  11   78.45    3.01
   6   3  11   80.63    4.70
   4  -4 -11   14.94    0.62
  -4   4  11   14.25    0.53
  -4   4  11   15.13    0.55
   3  -4 -11    2.31    0.12
   3  -4 -11    2.31    0.09
  -3   4  11    2.34    0.13
  -3   4  11    2.45    0.12
  -3   4  11    2.19    0.14
   2  -4 -11   15.90    0.57
   2  -4 -11   15.89    0.67
   2  -4 -11   14.85    0.78
  -2   4  11   16.52    0.57
  -2   4  11   14.41    0.73
  -2   4  11   16.15    0.61
  -2   4  11   15.41    0.69
   1  -4 -11    0.20    0.04
   1  -4 -11    0.20    0.04
   1  -4 -11    0.21    0.03
   1  -4 -11    0.17    0.03
  -1   4  11    0.23    0.04
  -1   4  11    0.29    0.05
  -1   4  11    0.17    0.05
  -1   4  11    0.14    0.06
   0  -4 -11    6.41    0.34
   0  -4 -11    6.69    0.24
   0  -4 -11    6.42    0.34
   0  -4 -11    6.37    0.29
   0  -4 -11    6.56    0.23
   0  -4 -11    6.19    0.25
   0   4  11    6.33    0.27
   0   4  11    6.60    0.34
   0   4  11    6.26    0.24
   0   4  11    6.51    0.31
   0   4  11    6.25    0.25
  -1  -4 -11   17.18    0.83
  -1  -4 -11   16.30    0.91
  -1  -4 -11   17.24    0.57
   1   4  11   16.03    0.59
   1   4  11   16.38    0.61
   1   4  11   17.22    0.71
   1   4  11   16.39    0.57
  -2  -4 -11  114.19    4.70
  -2  -4 -11  106.62    5.47
   2   4  11  113.82    3.73
   2   4  11  117.81    4.03
   2   4  11  119.01    4.67
  -3  -4 -11    5.56    0.26
   3   4  11    5.60    0.26
   3   4  11    5.55    0.22
   3   4  11    5.56    0.21
   3   4  11    5.81    0.25
  -4  -4 -11  108.98    4.60
   4   4  11  110.62    3.92
   4   4  11  114.13    4.56
   4   4  11  105.70    6.60
   4   4  11  113.03    6.60
   4   4  11  116.88    4.22
   5   4  11   16.74    1.03
   5   4  11   16.20    1.01
   5   4  11   17.11    0.65
   5   4  11   15.89    0.69
   6   4  11    6.52    0.27
   6   4  11    6.62    0.29
   6   4  11    6.85    0.43
   3  -5 -11    1.41    0.06
   3  -5 -11    1.44    0.08
  -3   5  11    1.34    0.09
  -3   5  11    1.31    0.08
   2  -5 -11    0.62    0.06
   2  -5 -11    0.60    0.04
   2  -5 -11    0.66    0.05
  -2   5  11    0.63    0.07
  -2   5  11    0.57    0.07
  -2   5  11    0.63    0.06
   1  -5 -11   78.22    3.04
   1  -5 -11   75.06    2.43
   1  -5 -11   75.05    2.62
   1  -5 -11   69.78    3.57
  -1   5  11   68.92    3.23
  -1   5  11   74.96    3.09
  -1   5  11   76.00    2.54
  -1   5  11   76.00    2.68
   0  -5 -11   58.93    2.09
   0  -5 -11   59.82    1.94
   0  -5 -11   59.11    2.00
   0  -5 -11   57.73    2.84
   0  -5 -11   59.67    2.42
   0   5  11   58.66    2.14
   0   5  11   61.04    2.03
   0   5  11   58.75    2.58
   0   5  11   57.70    1.95
  -1  -5 -11   54.65    1.83
  -1  -5 -11   57.82    1.89
   1   5  11   56.33    1.98
   1   5  11   57.17    1.98
   1   5  11   57.57    1.84
   1   5  11   57.77    2.30
   1   5  11   49.94    2.68
   1   5  11   53.38    1.90
  -2  -5 -11   22.23    0.96
   2   5  11   23.34    0.97
   2   5  11   23.10    0.83
   2   5  11   22.91    0.78
   2   5  11   22.90    0.83
  -3  -5 -11  179.17    7.56
   3   5  11  184.43    6.47
   3   5  11  193.08    7.50
   3   5  11  175.94   10.83
   3   5  11  188.85    6.47
   3   5  11  182.73    6.92
  -4  -5 -11   34.41    1.44
   4   5  11   35.37    2.09
   4   5  11   32.81    1.23
   4   5  11   36.07    1.33
   4   5  11   32.79    2.07
   4   5  11   35.96    1.44
   5   5  11    0.45    0.04
   5   5  11    0.44    0.05
   5   5  11    0.44    0.09
   5   5  11    0.42    0.06
   5   5  11    0.44    0.05
   6   5  11    2.67    0.19
   3  -6 -11    0.11    0.02
   3  -6 -11    0.11    0.01
  -3   6  11    0.11    0.03
  -3   6  11    0.11    0.03
   2  -6 -11    7.04    0.30
   2  -6 -11    7.06    0.26
  -2   6  11    6.75    0.28
  -2   6  11    6.99    0.29
   1  -6 -11    0.33    0.04
   1  -6 -11    0.38    0.03
   1  -6 -11    0.35    0.05
   1  -6 -11    0.35    0.03
  -1   6  11    0.39    0.05
  -1   6  11    0.34    0.05
  -1   6  11    0.38    0.08
  -1   6  11    0.28    0.05
   0  -6 -11   91.63    2.97
   0  -6 -11   91.02    3.21
   0   6  11   89.30    3.94
   0   6  11   89.01    3.10
   0   6  11   93.47    2.99
   0   6  11   91.04    3.27
  -1  -6 -11    0.98    0.06
  -1  -6 -11    1.07    0.06
   1   6  11    1.11    0.08
   1   6  11    1.01    0.06
   1   6  11    0.94    0.08
  -2  -6 -11   45.92    1.54
  -2  -6 -11   44.86    1.87
   2   6  11   41.41    2.69
   2   6  11   45.44    1.50
   2   6  11   46.65    1.61
   2   6  11   45.95    1.87
  -3  -6 -11   11.43    0.53
  -3  -6 -11   12.05    0.44
   3   6  11   12.11    0.54
   3   6  11   13.15    0.60
   3   6  11   12.02    0.50
   3   6  11   13.87    0.80
   3   6  11   12.32    0.46
  -4  -6 -11    0.64    0.05
   4   6  11    0.79    0.06
   4   6  11    0.63    0.07
   4   6  11    0.94    0.11
   4   6  11    0.65    0.04
   4   6  11    0.71    0.06
   5   6  11    0.74    0.07
   5   6  11    0.89    0.10
   5   6  11    0.77    0.08
   5   6  11    0.77    0.06
   5   6  11    0.86    0.05
   2  -7 -11    0.60    0.04
   2  -7 -11    0.60    0.04
  -2   7  11    0.59    0.05
  -2   7  11    0.57    0.05
   1  -7 -11    2.97    0.11
   1  -7 -11    2.87    0.12
  -1   7  11    2.89    0.14
  -1   7  11    2.87    0.14
  -1   7  11    2.99    0.14
   0  -7 -11    1.09    0.06
   0  -7 -11    1.08    0.06
   0   7  11    1.08    0.07
   0   7  11    1.10    0.08
   0   7  11    1.12    0.08
   0   7  11    1.19    0.08
  -1  -7 -11   14.85    0.53
  -1  -7 -11   15.28    0.52
   1   7  11   15.84    0.54
   1   7  11   15.51    0.57
  -2  -7 -11    1.16    0.06
   2   7  11    1.21    0.09
   2   7  11    1.16    0.07
  -3  -7 -11    0.02    0.02
   3   7  11    0.02    0.02
   3   7  11    0.01    0.03
   3   7  11    0.07    0.03
  -4  -7 -11    6.00    0.21
   4   7  11    5.27    0.37
   4   7  11    5.88    0.27
   5   7  11    1.96    0.10
   1  -8 -11    0.11    0.02
  -1   8  11    0.11    0.03
   0  -8 -11    0.06    0.02
   0  -8 -11    0.01    0.02
   0   8  11    0.03    0.03
   0   8  11    0.05    0.02
  -1  -8 -11   13.36    0.44
  -1  -8 -11   13.08    0.45
   1   8  11   13.35    0.46
   1   8  11   12.51    0.48
  -2  -8 -11    0.27    0.03
   2   8  11    0.22    0.04
   2   8  11    0.23    0.03
  -3  -8 -11    7.40    0.26
   3   8  11    7.59    0.36
   3   8  11    7.08    0.33
   3   8  11    7.31    0.27
   4   8  11    8.20    0.36
   1   9  11   14.39    0.52
   2   9  11    3.65    0.19
   2   9  11    3.71    0.15
   2   6 -12    0.33    0.04
   1   6 -12    1.40    0.10
  -1  -6  12    1.40    0.07
   0   6 -12    1.46    0.07
   0   6 -12    1.38    0.10
   0  -6  12    1.40    0.07
  -1   6 -12    0.01    0.01
   1  -6  12    0.03    0.02
   3   5 -12   14.72    0.77
   2   5 -12    0.18    0.04
  -2  -5  12    0.17    0.03
   1   5 -12   26.39    1.14
   1   5 -12   27.62    0.95
  -1  -5  12   26.15    0.92
   0   5 -12   17.56    0.63
   0   5 -12   16.86    0.76
   0  -5  12   17.49    0.61
  -1   5 -12    1.62    0.11
  -1   5 -12    1.66    0.08
   1  -5  12    1.61    0.08
   1  -5  12    1.68    0.08
  -2   5 -12   12.31    0.42
  -2   5 -12   11.47    0.44
   2  -5  12   12.05    0.41
  -3   5 -12    0.09    0.03
   3  -5  12    0.11    0.02
   3  -5  12    0.11    0.02
   3   4 -12   14.79    0.56
   3   4 -12   12.37    0.68
   3   4 -12   11.77    0.92
   1   4 -12   25.89    1.14
   1   4 -12   24.94    1.56
   1   4 -12   28.27    1.84
   1   4 -12   26.82    0.95
   1   4 -12   26.74    1.21
  -1  -4  12   25.51    1.12
  -1  -4  12   27.00    0.92
   0   4 -12    0.26    0.07
   0   4 -12    0.29    0.06
   0   4 -12    0.24    0.06
   0   4 -12    0.22    0.03
   0  -4  12    0.26    0.04
   0  -4  12    0.21    0.05
  -1   4 -12   17.64    0.64
  -1   4 -12   17.38    0.61
  -1   4 -12   18.10    0.77
  -1   4 -12   16.75    1.05
   1  -4  12   17.70    0.61
   1  -4  12   16.99    0.59
  -2   4 -12    0.35    0.05
  -2   4 -12    0.41    0.04
  -2   4 -12    0.42    0.08
   2  -4  12    0.44    0.05
   2  -4  12    0.45    0.04
   2  -4  12    0.38    0.04
  -3   4 -12   11.37    0.41
   3  -4  12   11.72    0.43
   3  -4  12   10.51    0.72
   3  -4  12   12.09    0.39
   4  -4  12    0.05    0.01
   4   3 -12    4.59    0.38
   4   3 -12    5.02    0.28
   3   3 -12   15.29    0.83
   3   3 -12   15.81    0.74
   3   3 -12   15.68    0.68
   3   3 -12   16.37    1.14
   2   3 -12   80.90    3.62
   2   3 -12   80.67    5.43
   2   3 -12   79.42    3.32
  -2  -3  12   79.01    2.73
  -2  -3  12   82.09    3.34
   1   3 -12   14.63    0.54
   1   3 -12   15.71    1.08
   1   3 -12   14.60    0.90
   1   3 -12   14.38    0.67
  -1  -3  12   15.23    0.53
  -1  -3  12   14.75    0.65
   0   3 -12   40.63    1.41
   0   3 -12   41.34    1.68
   0   3 -12   36.85    2.32
   0  -3  12   40.66    1.36
   0  -3  12   38.07    1.66
  -1   3 -12   19.05    1.13
  -1   3 -12   18.81    0.69
  -1   3 -12   18.59    0.65
  -1   3 -12   18.91    0.82
   1  -3  12   17.84    0.63
   1  -3  12   18.86    0.66
  -2   3 -12   10.51    0.38
  -2   3 -12    9.80    0.39
  -2   3 -12   10.06    0.65
   2  -3  12   10.31    0.36
   2  -3  12   10.26    0.37
   2  -3  12   10.08    0.39
  -3   3 -12    0.15    0.04
  -3   3 -12    0.28    0.07
   3  -3  12    0.20    0.06
   3  -3  12    0.16    0.03
   3  -3  12    0.17    0.03
   4  -3  12   15.26    0.64
   4  -3  12   15.82    0.56
   4  -3  12   15.22    0.95
   4   2 -12   17.07    0.88
   4   2 -12   16.07    0.76
   4   2 -12   16.35    1.16
   3   2 -12   28.42    1.16
   3   2 -12   28.52    1.44
   3   2 -12   27.78    1.27
   3   2 -12   26.22    1.92
  -3  -2  12   27.22    1.17
   2   2 -12   50.57    3.28
   2   2 -12   47.61    2.18
   2   2 -12   48.49    1.69
   2   2 -12   46.49    2.00
  -2  -2  12   46.95    1.64
  -2  -2  12   47.76    2.01
   1   2 -12   17.97    1.12
   1   2 -12   18.67    0.68
   1   2 -12   18.52    0.82
  -1  -2  12   18.98    0.66
  -1  -2  12   18.88    0.81
   0   2 -12    0.04    0.04
   0   2 -12    0.09    0.02
   0   2 -12    0.03    0.02
   0   2 -12    0.02    0.04
   0  -2  12    0.06    0.03
   0  -2  12    0.03    0.03
  -1   2 -12   29.06    1.02
  -1   2 -12   32.49    1.79
  -1   2 -12   29.82    1.09
  -1   2 -12   30.21    1.28
   1  -2  12   29.95    1.04
   1  -2  12   28.64    1.00
  -2   2 -12   22.56    0.77
  -2   2 -12   21.48    0.81
  -2   2 -12   22.10    1.33
   2  -2  12   23.19    0.75
   2  -2  12   20.98    0.80
   2  -2  12   22.04    0.77
  -3   2 -12    5.71    0.41
  -3   2 -12    6.02    0.25
   3  -2  12    6.07    0.27
   3  -2  12    6.57    0.23
   3  -2  12    5.55    0.41
   3  -2  12    6.18    0.24
  -4   2 -12    8.46    0.56
   4  -2  12    8.56    0.57
   4  -2  12    8.97    0.38
   4  -2  12    9.41    0.34
   5  -2  12   17.48    0.72
   4   1 -12    2.45    0.16
   4   1 -12    3.33    0.18
   4   1 -12    2.54    0.25
   4   1 -12    2.95    0.16
   3   1 -12   35.81    2.42
   3   1 -12   34.01    1.61
   3   1 -12   36.49    1.46
   3   1 -12   34.70    1.81
  -3  -1  12   34.45    1.48
   2   1 -12   30.63    1.35
   2   1 -12   26.41    2.03
   2   1 -12   29.91    1.24
   2   1 -12   29.40    1.04
  -2  -1  12   30.11    1.24
  -2  -1  12   29.00    1.01
   1   1 -12    0.62    0.08
   1   1 -12    0.68    0.09
   1   1 -12    0.68    0.06
   1   1 -12    0.70    0.05
  -1  -1  12    0.64    0.07
  -1  -1  12    0.66    0.05
   0   1 -12   25.51    0.89
   0   1 -12   26.79    1.14
   0   1 -12   27.28    1.57
   0   1 -12   26.39    0.95
   0  -1  12   26.64    1.13
   0  -1  12   26.08    0.92
  -1   1 -12    5.62    0.22
  -1   1 -12    5.46    0.23
  -1   1 -12    6.08    0.38
  -1   1 -12    5.41    0.28
   1  -1  12    5.24    0.21
   1  -1  12    5.98    0.27
   1  -1  12    5.49    0.22
  -2   1 -12   29.10    1.75
  -2   1 -12   30.42    1.01
   2  -1  12   29.06    1.22
   2  -1  12   29.93    1.06
   2  -1  12   30.08    0.98
   2  -1  12   28.11    1.02
  -3   1 -12    1.15    0.08
  -3   1 -12    1.20    0.13
  -3   1 -12    1.18    0.09
   3  -1  12    1.04    0.12
   3  -1  12    1.18    0.07
   3  -1  12    1.28    0.07
   3  -1  12    1.17    0.07
  -4   1 -12    5.67    0.27
  -4   1 -12    5.54    0.39
   4  -1  12    6.18    0.23
   4  -1  12    5.54    0.39
   4  -1  12    6.01    0.26
   5  -1  12    1.04    0.05
   5  -1  12    1.03    0.06
   5  -1  12    0.97    0.10
   4   0 -12    1.06    0.08
   4   0 -12    0.95    0.08
   4   0 -12    0.91    0.13
   4   0 -12    0.87    0.08
   3   0 -12    0.17    0.04
   3   0 -12    0.18    0.05
  -3   0  12    0.07    0.04
   2   0 -12   28.03    1.30
   2   0 -12   27.30    1.37
   2   0 -12   31.83    1.98
   2   0 -12   27.79    1.00
   2   0 -12   27.00    1.19
  -2   0  12   28.27    1.20
  -2   0  12   26.97    0.98
   1   0 -12    9.52    0.48
   1   0 -12    9.16    0.44
   1   0 -12    9.20    0.35
   1   0 -12    9.71    0.59
  -1   0  12    9.88    0.43
  -1   0  12    9.16    0.35
   0   0 -12   72.03    2.98
   0   0 -12   68.37    2.37
   0   0 -12   76.03    4.19
   0   0 -12   71.68    2.55
   0   0  12   71.77    2.45
   0   0  12   72.80    3.00
  -1   0 -12   70.01    2.48
  -1   0 -12   69.91    2.89
  -1   0 -12   71.64    2.31
  -1   0 -12   65.30    3.65
  -1   0 -12   71.98    4.07
   1   0  12   72.74    2.91
   1   0  12   68.74    2.30
   1   0  12   70.06    2.38
  -2   0 -12   39.48    1.31
  -2   0 -12   40.52    2.30
   2   0  12   39.82    1.61
   2   0  12   37.13    1.34
   2   0  12   38.60    1.40
   2   0  12   39.40    1.30
  -3   0 -12    0.09    0.03
  -3   0 -12    0.09    0.05
   3   0  12    0.13    0.03
   3   0  12    0.25    0.04
   3   0  12    0.08    0.05
   3   0  12    0.08    0.03
   3   0  12    0.08    0.03
  -4   0 -12    4.66    0.23
   4   0  12    4.78    0.33
   4   0  12    4.78    0.19
   4   0  12    4.90    0.22
   5   0  12   17.57    1.12
   5   0  12   18.57    0.65
   5   0  12   18.79    0.77
   4  -1 -12    9.99    0.53
   4  -1 -12   10.10    0.42
   4  -1 -12    9.92    0.47
   4  -1 -12    9.42    0.53
   3  -1 -12   28.29    1.21
   3  -1 -12   27.78    1.52
   3  -1 -12   30.75    1.34
   3  -1 -12   28.63    2.00
  -3   1  12   29.45    1.24
   2  -1 -12   27.58    1.13
   2  -1 -12   27.39    1.24
   2  -1 -12   26.79    0.95
   2  -1 -12   26.01    1.31
   2  -1 -12   24.72    1.86
  -2   1  12   27.65    0.93
  -2   1  12   27.85    1.15
  -2   1  12   25.80    1.20
   1  -1 -12   22.22    1.26
   1  -1 -12   19.94    1.04
   1  -1 -12   21.19    0.98
   1  -1 -12   21.12    0.76
   1  -1 -12   20.60    0.90
   1  -1 -12   20.74    0.70
  -1   1  12   20.97    0.74
  -1   1  12   21.42    0.91
   0  -1 -12    5.08    0.31
   0  -1 -12    5.18    0.20
   0  -1 -12    5.69    0.36
   0  -1 -12    5.52    0.29
   0  -1 -12    5.36    0.27
   0  -1 -12    5.28    0.21
   0   1  12    5.19    0.21
   0   1  12    5.27    0.26
  -1  -1 -12   85.21    3.55
  -1  -1 -12   86.20    4.50
  -1  -1 -12   91.91    5.01
  -1  -1 -12   89.10    2.84
  -1  -1 -12   82.26    3.06
   1   1  12   86.94    2.94
   1   1  12   83.91    2.83
  -2  -1 -12    5.80    0.25
  -2  -1 -12    5.80    0.37
  -2  -1 -12    5.52    0.22
   2   1  12    5.31    0.22
   2   1  12    5.26    0.21
   2   1  12    5.64    0.21
   2   1  12    5.74    0.25
  -3  -1 -12   79.54    3.35
   3   1  12   83.79    2.65
   3   1  12   74.64    4.80
   3   1  12   83.33    3.31
   3   1  12   83.68    2.87
  -4  -1 -12   29.24    1.26
   4   1  12   30.47    1.25
   4   1  12   32.15    1.82
   4   1  12   30.35    1.16
   4   1  12   28.45    1.82
   4   1  12   29.79    1.08
   5   1  12    1.03    0.05
   5   1  12    1.19    0.07
   5   1  12    1.05    0.11
   5   1  12    1.11    0.07
   6   1  12   12.63    0.53
   4  -2 -12    0.36    0.05
   4  -2 -12    0.40    0.04
   4  -2 -12    0.42    0.05
  -4   2  12    0.35    0.05
   3  -2 -12    0.10    0.04
   3  -2 -12    0.10    0.03
  -3   2  12    0.08    0.04
  -3   2  12    0.18    0.04
   2  -2 -12   13.92    0.49
   2  -2 -12   12.11    0.68
   2  -2 -12   14.04    0.59
   2  -2 -12   13.53    0.65
  -2   2  12   14.26    0.49
  -2   2  12   14.13    0.61
  -2   2  12   12.87    0.64
   1  -2 -12   62.74    2.16
   1  -2 -12   59.90    2.94
   1  -2 -12   60.51    2.76
   1  -2 -12   63.57    2.53
   1  -2 -12   55.40    2.00
  -1   2  12   63.73    2.09
  -1   2  12   63.93    2.56
  -1   2  12   59.24    2.65
   0  -2 -12    0.19    0.05
   0  -2 -12    0.15    0.03
   0  -2 -12    0.21    0.03
   0  -2 -12    0.20    0.04
   0  -2 -12    0.24    0.04
   0  -2 -12    0.35    0.05
   0   2  12    0.21    0.04
   0   2  12    0.20    0.05
   0   2  12    0.27    0.05
  -1  -2 -12    3.44    0.22
  -1  -2 -12    3.52    0.14
  -1  -2 -12    3.49    0.24
  -1  -2 -12    3.49    0.15
  -1  -2 -12    3.21    0.17
   1   2  12    3.16    0.14
   1   2  12    3.30    0.14
  -2  -2 -12   67.82    2.21
  -2  -2 -12   68.21    2.77
   2   2  12   64.26    2.37
   2   2  12   66.01    2.20
   2   2  12   68.52    2.75
  -3  -2 -12   87.78    3.81
   3   2  12   90.87    5.47
   3   2  12   93.61    3.26
   3   2  12   94.23    3.02
   3   2  12   94.71    3.77
  -4  -2 -12    0.02    0.02
   4   2  12    0.09    0.07
   4   2  12    0.06    0.04
   4   2  12    0.04    0.02
   4   2  12    0.02    0.02
   5   2  12   22.60    0.92
   5   2  12   22.41    0.86
   5   2  12   20.32    1.33
   5   2  12   22.87    1.34
   6   2  12    0.56    0.04
   4  -3 -12    0.11    0.03
   4  -3 -12    0.10    0.03
   4  -3 -12    0.11    0.02
  -4   3  12    0.14    0.03
   3  -3 -12    0.16    0.04
   3  -3 -12    0.16    0.03
  -3   3  12    0.24    0.05
  -3   3  12    0.13    0.04
  -3   3  12    0.23    0.05
   2  -3 -12   23.17    1.20
   2  -3 -12   22.11    1.17
   2  -3 -12   23.79    1.10
   2  -3 -12   24.19    1.00
   2  -3 -12   24.68    0.86
  -2   3  12   24.24    1.03
  -2   3  12   25.87    0.85
  -2   3  12   23.03    1.08
   1  -3 -12   28.75    1.33
   1  -3 -12   28.21    1.14
   1  -3 -12   27.37    0.90
   1  -3 -12   24.87    1.24
   1  -3 -12   27.96    0.98
  -1   3  12   26.06    1.22
  -1   3  12   26.53    1.16
  -1   3  12   27.46    0.95
   0  -3 -12   11.92    0.58
   0  -3 -12   11.49    0.43
   0  -3 -12   11.54    0.50
   0  -3 -12   11.35    0.40
   0   3  12   11.71    0.52
   0   3  12   11.30    0.42
   0   3  12   11.04    0.55
  -1  -3 -12  136.49    6.36
  -1  -3 -12  127.29    4.67
  -1  -3 -12  136.40    4.34
   1   3  12  130.84    4.50
   1   3  12  134.28    4.34
   1   3  12  131.51    4.68
  -2  -3 -12  129.70    4.32
  -2  -3 -12  133.39    5.43
   2   3  12  136.73    5.39
   2   3  12  133.15    4.31
   2   3  12  127.61    4.65
  -3  -3 -12   23.94    1.11
   3   3  12   25.80    0.88
   3   3  12   26.55    1.10
   3   3  12   29.61    1.64
   3   3  12   26.55    0.95
  -4  -3 -12    9.78    0.44
   4   3  12   10.62    0.67
   4   3  12   10.39    0.44
   4   3  12   10.21    0.37
   4   3  12    9.71    0.42
   4   3  12    9.09    0.62
   5   3  12    1.29    0.08
   5   3  12    1.11    0.07
   5   3  12    1.06    0.10
   6   3  12   18.46    1.08
   6   3  12   17.88    0.75
   3  -4 -12    4.83    0.22
  -3   4  12    4.67    0.21
  -3   4  12    4.76    0.20
   2  -4 -12   13.90    0.50
   2  -4 -12   12.59    0.69
   2  -4 -12   14.09    0.59
  -2   4  12   12.65    0.61
  -2   4  12   14.65    0.54
  -2   4  12   14.33    0.51
   1  -4 -12    2.15    0.15
   1  -4 -12    2.74    0.11
   1  -4 -12    2.29    0.10
   1  -4 -12    2.43    0.13
  -1   4  12    1.98    0.16
  -1   4  12    2.46    0.12
  -1   4  12    2.18    0.14
  -1   4  12    2.34    0.13
   0  -4 -12   29.91    1.06
   0  -4 -12   28.55    1.44
   0  -4 -12   30.65    1.23
   0  -4 -12   30.51    0.99
   0   4  12   29.03    1.09
   0   4  12   29.95    1.03
   0   4  12   29.40    1.32
   0   4  12   28.51    0.99
  -1  -4 -12   -0.01    0.02
  -1  -4 -12    0.01    0.02
   1   4  12    0.01    0.02
   1   4  12    0.02    0.03
  -2  -4 -12   47.67    1.96
  -2  -4 -12   45.49    2.29
   2   4  12   47.25    1.57
   2   4  12   49.67    1.96
   2   4  12   46.59    1.69
  -3  -4 -12    1.50    0.09
   3   4  12    1.57    0.09
   3   4  12    1.85    0.11
   3   4  12    1.75    0.09
   3   4  12    1.69    0.10
  -4  -4 -12    7.45    0.35
   4   4  12    8.06    0.36
   4   4  12    8.33    0.34
   4   4  12    8.02    0.30
   4   4  12    8.13    0.54
   4   4  12    7.88    0.30
   5   4  12    1.27    0.08
   5   4  12    1.33    0.08
   5   4  12    1.15    0.10
   5   4  12    1.34    0.14
   3  -5 -12   10.23    0.42
  -3   5  12   10.13    0.39
  -3   5  12    9.62    0.37
   2  -5 -12    3.93    0.18
   2  -5 -12    3.94    0.16
  -2   5  12    3.86    0.18
  -2   5  12    3.75    0.17
   1  -5 -12   13.56    0.45
   1  -5 -12   12.67    0.66
   1  -5 -12   14.06    0.57
   1  -5 -12   13.58    0.49
  -1   5  12   13.02    0.51
  -1   5  12   12.48    0.58
  -1   5  12   13.71    0.49
  -1   5  12   12.39    0.64
   0  -5 -12    0.05    0.02
   0  -5 -12    0.06    0.03
   0  -5 -12    0.06    0.03
   0  -5 -12    0.06    0.02
   0   5  12    0.14    0.04
   0   5  12    0.08    0.03
   0   5  12    0.03    0.03
   0   5  12    0.22    0.07
  -1  -5 -12    3.18    0.13
  -1  -5 -12    3.09    0.13
   1   5  12    3.11    0.14
   1   5  12    3.44    0.14
   1   5  12    3.18    0.14
   1   5  12    3.10    0.14
  -2  -5 -12   29.03    1.19
   2   5  12   28.34    1.03
   2   5  12   29.10    1.03
   2   5  12   27.83    0.96
   2   5  12   28.60    1.20
  -3  -5 -12   12.83    0.59
   3   5  12   14.91    0.89
   3   5  12   14.12    0.56
   3   5  12   13.86    0.60
   3   5  12   13.56    0.51
   3   5  12   14.26    0.51
  -4  -5 -12    0.32    0.04
   4   5  12    0.38    0.03
   4   5  12    0.55    0.10
   4   5  12    0.43    0.05
   4   5  12    0.34    0.05
   5   5  12    7.86    0.52
   5   5  12    8.16    0.36
   5   5  12    8.20    0.34
   5   5  12    9.02    0.54
   2  -6 -12    0.92    0.06
   2  -6 -12    0.91    0.05
  -2   6  12    0.83    0.07
  -2   6  12    0.82    0.06
   1  -6 -12   33.86    1.12
   1  -6 -12   34.71    1.41
   1  -6 -12   34.98    1.22
  -1   6  12   34.24    1.19
  -1   6  12   32.83    1.25
   0  -6 -12   10.27    0.38
   0  -6 -12   10.37    0.35
   0   6  12    9.72    0.38
   0   6  12    9.78    0.37
   0   6  12   10.42    0.40
  -1  -6 -12   18.33    0.65
  -1  -6 -12   19.00    0.63
   1   6  12   18.64    0.69
   1   6  12   19.25    0.65
  -2  -6 -12    4.75    0.18
   2   6  12    4.43    0.18
   2   6  12    4.55    0.19
   2   6  12    4.23    0.33
   2   6  12    4.61    0.23
  -3  -6 -12    2.41    0.11
  -3  -6 -12    2.30    0.12
   3   6  12    2.48    0.14
   3   6  12    2.42    0.11
   3   6  12    2.67    0.21
   3   6  12    2.21    0.12
   4   6  12    6.46    0.44
   4   6  12    6.40    0.24
   4   6  12    6.81    0.30
   4   6  12    6.37    0.27
   5   6  12    1.74    0.09
   5   6  12    1.71    0.10
   5   6  12    1.92    0.15
   5   6  12    1.95    0.14
   2  -7 -12    6.28    0.23
   1  -7 -12   25.32    0.93
  -1   7  12   26.71    0.88
  -1   7  12   25.75    0.91
  -1   7  12   25.96    0.95
   0  -7 -12    0.03    0.02
   0  -7 -12    0.02    0.02
   0   7  12    0.05    0.03
  -1  -7 -12    0.08    0.02
  -1  -7 -12    0.09    0.02
   1   7  12    0.06    0.02
   1   7  12    0.04    0.03
  -2  -7 -12    4.92    0.18
   2   7  12    4.80    0.24
   2   7  12    4.92    0.20
  -3  -7 -12    0.07    0.02
   3   7  12    0.10    0.03
   3   7  12    0.11    0.02
  -4  -7 -12    5.25    0.19
   4   7  12    5.12    0.24
   4   7  12    5.13    0.34
   1  -8 -12    0.03    0.01
   0  -8 -12    2.43    0.10
   0  -8 -12    2.40    0.09
   0   8  12    2.49    0.11
   0   8  12    2.44    0.11
  -1  -8 -12    0.03    0.02
  -1  -8 -12    0.09    0.01
   1   8  12    0.05    0.03
   1   8  12    0.19    0.03
  -2  -8 -12    1.20    0.06
   2   8  12    1.31    0.07
   3   8  12    6.52    0.24
   3   8  12    6.36    0.31
   3   8  12    6.09    0.29
   4   8  12    7.95    0.35
   2   5 -13    0.58    0.06
   1   5 -13    0.92    0.08
  -1  -5  13    0.90    0.05
   0   5 -13    0.05    0.02
   0   5 -13    0.04    0.03
   0  -5  13    0.04    0.02
  -1   5 -13    4.92    0.19
   1  -5  13    4.65    0.18
   1  -5  13    4.75    0.18
  -2   5 -13    0.23    0.03
  -2   5 -13    0.28    0.03
   2  -5  13    0.28    0.03
   3   4 -13    4.64    0.37
   3   4 -13    4.96    0.26
   2   4 -13   11.20    0.50
   2   4 -13   11.71    0.82
  -2  -4  13   11.26    0.41
   1   4 -13    0.01    0.04
   1   4 -13    0.03    0.06
   1   4 -13    0.02    0.02
  -1  -4  13    0.05    0.02
   0   4 -13    5.07    0.20
   0   4 -13    4.92    0.33
   0   4 -13    4.89    0.26
   0  -4  13    5.15    0.20
  -1   4 -13    0.13    0.05
  -1   4 -13    0.04    0.02
  -1   4 -13    0.03    0.04
   1  -4  13    0.04    0.03
   1  -4  13    0.10    0.03
  -2   4 -13    1.23    0.07
  -2   4 -13    1.15    0.07
   2  -4  13    1.16    0.07
  -3   4 -13   21.47    0.73
   3  -4  13   21.84    0.72
   3  -4  13   21.65    0.78
   3   3 -13   17.08    0.69
   3   3 -13   16.38    0.85
   3   3 -13   16.01    0.75
   3   3 -13   15.73    1.15
   2   3 -13   14.55    1.04
   2   3 -13   14.46    0.68
   2   3 -13   14.35    0.64
  -2  -3  13   14.73    0.52
[truncated: 49,667 more chars]
