# Supplementary material for: Crystal structure of 3-meth­oxy­carbonyl-2-(4-meth­oxy­phen­yl)-8-oxo-1-aza­spiro[4.5]deca-1,6,9-trien-1-ium-1-olate
Source: Acta Crystallogr Sect E Struct Rep Online. 2014 Oct 29;70(Pt 11):o1200–1. doi: 10.1107/S1600536814023277 (PMC4257292; doi:10.1107/S1600536814023277)
Supplement: Supplementary file 2 [file e-70-o1200-Isup2.hkl]

#
# h,k,l, Fc-squared, Fo-squared, sigma(Fo-squared), status flag
#
data_I
_shelx_title ' cu_luci_coelho_cris_C1_0m in P-1'
_shelx_refln_list_code          4
_shelx_F_calc_maximum      106.46
_exptl_crystal_F_000       344.00
_reflns_d_resolution_high  0.8332

loop_
 _space_group_symop_operation_xyz
 'x, y, z'
 '-x, -y, -z'

_cell_length_a     6.0916
_cell_length_b     8.7713
_cell_length_c    15.1674
_cell_angle_alpha  80.255
_cell_angle_beta   81.703
_cell_angle_gamma  80.122

_shelx_F_squared_multiplier     1.000

loop_
 _refln_index_h
 _refln_index_k
 _refln_index_l
 _refln_F_squared_calc
 _refln_F_squared_meas
 _refln_F_squared_sigma
 _refln_observed_status
   1   0   0       2144.60       2451.32        83.85 o
   2   0   0         17.57         11.65         1.03 o
   3   0   0        942.37       1046.51        28.75 o
   4   0   0        517.58        509.35        12.88 o
   5   0   0         15.59         15.69         0.26 o
   6   0   0         23.15         25.57         0.51 o
   7   0   0         10.98         11.99         0.51 o
  -6   1   0         32.46         34.51         0.82 o
  -5   1   0         97.64         94.03         1.60 o
  -4   1   0          1.31          2.21         0.11 o
  -3   1   0        298.85        302.65         7.81 o
  -2   1   0        680.77        677.28        29.01 o
  -1   1   0       5226.95       4096.22       142.35 o
   0   1   0       3449.14       3308.28       439.49 o
   1   1   0        699.62        672.34        18.56 o
   2   1   0       1915.64       2211.91        72.64 o
   3   1   0         70.75         61.14         1.78 o
   4   1   0         97.52        116.01         2.60 o
   5   1   0        144.74        149.84         2.05 o
   6   1   0         10.50         11.14         0.24 o
   7   1   0         26.03         28.61         2.02 o
  -6   2   0         17.14         16.38         0.43 o
  -5   2   0         92.65         92.38         1.62 o
  -4   2   0         31.28         24.73         0.43 o
  -3   2   0       2167.65       2436.41        48.96 o
  -2   2   0        261.80        254.91         5.76 o
   0   2   0        161.30        163.52         5.91 o
   1   2   0        585.64        600.00        12.10 o
   2   2   0         55.82         54.30         1.09 o
   3   2   0        780.84        874.25        22.38 o
   4   2   0          0.21          0.08         0.04 o
   5   2   0         38.11         44.76         0.84 o
   6   2   0          0.04          0.23         0.05 o
   7   2   0         28.31         30.07         0.82 o
  -6   3   0          0.58          0.72         0.07 o
  -5   3   0         32.01         34.58         0.68 o
  -4   3   0          2.98          5.52         0.18 o
  -3   3   0          1.99          2.97         0.14 o
  -2   3   0         27.84         26.39         0.60 o
  -1   3   0         91.44         86.62         1.92 o
   0   3   0       1121.38       1225.71        59.83 o
   1   3   0       1859.06       2069.57        35.63 o
   2   3   0        229.54        216.19         3.83 o
   3   3   0          0.47          1.23         0.09 o
   4   3   0        241.82        218.77         3.29 o
   5   3   0         14.08          9.97         0.27 o
   6   3   0         52.72         65.71         1.15 o
   7   3   0          4.21          5.74         0.19 o
  -6   4   0         18.15         16.10         1.09 o
  -5   4   0          1.74          1.50         0.09 o
  -4   4   0         10.14         10.39         0.27 o
  -3   4   0          0.00          0.23         0.07 o
  -2   4   0         45.73         48.39         0.96 o
  -1   4   0         42.84         42.70         0.89 o
   0   4   0        358.84        384.36         6.44 o
   1   4   0          3.41          2.16         0.09 o
   2   4   0         56.81         68.68         1.15 o
   3   4   0        148.81        144.76         3.03 o
   4   4   0        274.11        276.24         3.93 o
   5   4   0        115.99        118.69         1.86 o
   6   4   0         10.70         13.60         0.37 o
   7   4   0          0.18          0.79         0.14 o
  -5   5   0         22.00         22.76         0.62 o
  -4   5   0         51.93         55.10         1.03 o
  -3   5   0         14.41         11.55         0.26 o
  -2   5   0        149.30        129.97         1.87 o
  -1   5   0        116.91        113.05         2.16 o
   0   5   0         70.48         76.02         1.25 o
   1   5   0        385.08        386.43         5.92 o
   2   5   0          9.93         13.34         0.27 o
   3   5   0          0.10          0.18         0.06 o
   4   5   0         76.93         75.44         1.24 o
   5   5   0        306.34        326.33         5.92 o
   6   5   0         98.32         92.05         1.99 o
  -5   6   0          2.42          2.33         0.16 o
  -4   6   0        226.84        239.24         4.37 o
  -3   6   0         51.57         51.58         0.98 o
  -2   6   0          6.63          7.21         0.17 o
  -1   6   0         39.68         36.64         0.47 o
   0   6   0         52.15         49.95         0.72 o
   1   6   0         52.68         48.92         0.68 o
   2   6   0        140.15        160.16         1.89 o
   3   6   0          1.14          1.78         0.09 o
   4   6   0        514.38        523.21         9.46 o
   5   6   0         11.87         15.88         0.56 o
   6   6   0         67.68         74.35         2.38 o
  -4   7   0          2.19          2.47         0.10 o
  -3   7   0        215.89        236.58         5.85 o
  -2   7   0        336.44        339.13         4.91 o
  -1   7   0        119.82        117.83         1.64 o
   0   7   0         16.19         17.56         0.29 o
   1   7   0         68.54         63.07         0.92 o
   2   7   0         49.71         51.26         0.75 o
   3   7   0        509.57        519.43         9.35 o
   4   7   0         43.82         47.71         1.38 o
   5   7   0          1.78          1.82         0.17 o
  -3   8   0          3.17          3.48         0.16 o
  -2   8   0        115.26        113.30         2.86 o
  -1   8   0          0.30          0.27         0.05 o
   0   8   0         23.82         23.58         0.40 o
   1   8   0        136.04        145.21         2.20 o
   2   8   0         19.29         16.59         0.32 o
   3   8   0        106.68        104.89         2.45 o
   4   8   0         54.22         60.03         1.68 o
   5   8   0          0.66          0.63         0.18 o
  -2   9   0         80.79         83.87         1.66 o
  -1   9   0         27.47         30.96         0.58 o
   0   9   0          0.00          0.02         0.04 o
   1   9   0          0.16          0.65         0.07 o
   2   9   0         16.99         15.15         0.39 o
   3   9   0          0.91          1.65         0.13 o
   4   9   0          3.04          2.96         0.23 o
   0  10   0          0.28          0.47         0.06 o
   1  10   0          0.62          1.09         0.07 o
   2  10   0         26.69         31.41         0.95 o
  -2 -10   1          3.40          3.83         0.20 o
  -1 -10   1          0.38          0.38         0.06 o
   0 -10   1         39.01         43.96         1.02 o
  -4  -9   1         50.52         52.58         1.98 o
  -3  -9   1         26.29         20.87         1.30 o
  -2  -9   1          7.51          8.22         0.24 o
  -1  -9   1         10.38          8.97         0.26 o
   0  -9   1          1.97          3.36         0.26 o
   1  -9   1         50.16         57.38         1.02 o
   2  -9   1         30.13         29.90         0.58 o
  -5  -8   1          2.35          3.95         0.30 o
  -4  -8   1         14.20         16.76         0.65 o
  -3  -8   1         55.55         57.25         1.42 o
  -2  -8   1         16.58         19.08         0.38 o
  -1  -8   1          7.07          6.56         0.16 o
   0  -8   1         69.80         70.53         1.16 o
   1  -8   1         15.87         18.36         0.35 o
   2  -8   1         18.66         18.23         0.67 o
   3  -8   1         29.09         30.62         0.74 o
  -5  -7   1         12.44         15.30         0.83 o
  -4  -7   1        185.22        196.03         5.96 o
  -3  -7   1         52.59         52.44         1.00 o
  -2  -7   1         45.17         45.11         0.74 o
  -1  -7   1         41.18         40.20         0.59 o
   0  -7   1         30.20         30.80         0.48 o
   1  -7   1        126.50        127.83         1.78 o
   2  -7   1        260.13        252.60         3.69 o
   3  -7   1         11.55         12.19         0.35 o
   4  -7   1         11.95         12.68         0.31 o
  -6  -6   1          6.37          7.77         0.33 o
  -5  -6   1         48.36         47.17         1.88 o
  -4  -6   1         16.53         18.02         0.52 o
  -3  -6   1          6.53          5.54         0.15 o
  -2  -6   1         49.40         44.09         0.80 o
  -1  -6   1          4.81          5.91         0.16 o
   0  -6   1        155.54        165.03         2.23 o
   1  -6   1         17.46         14.48         0.25 o
   2  -6   1         32.58         31.99         0.52 o
   3  -6   1        104.50        107.29         2.20 o
   4  -6   1          6.24          6.63         0.21 o
   5  -6   1         33.30         33.52         0.90 o
  -6  -5   1         23.06         23.73         0.60 o
  -5  -5   1        311.91        332.67         6.41 o
  -4  -5   1        735.73        763.58        11.77 o
  -3  -5   1        305.29        319.88         5.31 o
  -2  -5   1        125.96        136.13         2.68 o
  -1  -5   1          5.23          3.77         0.12 o
   0  -5   1         19.79         17.86         0.32 o
   1  -5   1        107.38        102.01         2.06 o
   2  -5   1        419.34        417.16         5.85 o
   3  -5   1          2.55          2.28         0.10 o
   4  -5   1         56.59         55.24         1.01 o
   5  -5   1         57.73         55.98         1.38 o
  -6  -4   1          0.93          0.92         0.09 o
  -5  -4   1          1.45          3.59         0.18 o
  -4  -4   1         12.29         11.35         0.21 o
  -3  -4   1        137.04        145.37         3.05 o
  -2  -4   1        550.24        594.87        10.41 o
  -1  -4   1         80.57         92.75         1.51 o
   0  -4   1        688.65        756.20        12.13 o
   1  -4   1        276.37        253.67         3.90 o
   2  -4   1         95.01         94.55         1.88 o
   3  -4   1         78.65         75.05         1.32 o
   4  -4   1         87.50         86.39         1.50 o
   5  -4   1         36.48         36.41         0.81 o
   6  -4   1         14.35         13.48         0.55 o
  -6  -3   1          8.75          5.54         0.24 o
  -5  -3   1         62.71         56.59         1.02 o
  -4  -3   1        183.03        192.45         3.01 o
  -3  -3   1         52.02         50.34         1.25 o
  -2  -3   1        107.78        105.07         1.89 o
  -1  -3   1       2263.18       2753.89        44.44 o
   0  -3   1          1.74         -0.07         0.07 o
   1  -3   1          5.49          6.37         0.17 o
   2  -3   1        937.55        952.57        17.62 o
   3  -3   1          2.12          3.22         0.20 o
   4  -3   1         28.03         32.59         0.73 o
   5  -3   1          4.48          4.37         0.16 o
   6  -3   1         93.46         89.84         1.69 o
  -7  -2   1         60.24         70.64         3.23 o
  -6  -2   1          5.62          9.67         0.24 o
  -5  -2   1         22.33         20.71         0.34 o
  -4  -2   1          7.91          9.31         0.20 o
  -3  -2   1        503.11        524.00        11.71 o
  -2  -2   1         48.64         52.00         1.19 o
  -1  -2   1         10.48          6.65         0.18 o
   0  -2   1        323.05        312.21         8.97 o
   1  -2   1        574.70        573.64        16.21 o
   2  -2   1         63.99         77.21         2.18 o
   3  -2   1          5.76          5.71         0.20 o
   4  -2   1          0.06          0.37         0.12 o
   5  -2   1          1.25          0.96         0.09 o
   6  -2   1         17.45         17.93         0.43 o
  -7  -1   1         14.61         15.73         0.79 o
  -6  -1   1          4.57          3.35         0.13 o
  -5  -1   1        104.42        105.34         1.59 o
  -4  -1   1        224.11        237.15         3.79 o
  -3  -1   1        546.18        620.61        18.43 o
  -2  -1   1         14.39         10.87         0.81 o
  -1  -1   1       5556.17       4340.99       121.68 o
   0  -1   1        438.15        451.27        23.80 o
   1  -1   1       6322.87       4190.95       195.38 o
   2  -1   1        446.86        397.08        11.13 o
   3  -1   1         55.73         50.69         1.17 o
   4  -1   1        654.74        653.79        13.77 o
   5  -1   1        193.02        196.30         4.02 o
   6  -1   1        104.39        109.55         2.52 o
   7  -1   1         33.30         24.44         1.17 o
  -7   0   1          6.16          4.32         0.28 o
  -6   0   1        176.63        174.19         3.08 o
  -5   0   1        373.58        355.11         5.09 o
  -4   0   1        250.73        269.81         5.05 o
  -3   0   1        693.80        817.88        20.50 o
  -2   0   1       1024.27       1057.64        35.29 o
  -1   0   1         56.35         40.73         1.24 o
   0   0   1        296.94        278.69        14.49 o
   1   0   1        310.66        283.49        13.10 o
   2   0   1         66.19         61.46         2.91 o
   3   0   1         38.64         41.48         1.12 o
   4   0   1         86.01         79.30         1.55 o
   5   0   1         26.74         24.69         0.39 o
   6   0   1        342.71        350.57         6.15 o
   7   0   1          5.01          3.83         0.16 o
  -6   1   1        217.18        207.95         4.43 o
  -5   1   1          3.06          5.05         0.15 o
  -4   1   1         31.41         29.36         0.51 o
  -3   1   1        218.26        240.25         7.79 o
  -2   1   1       1839.42       2061.52        71.26 o
  -1   1   1        693.24        713.67        24.67 o
   0   1   1          0.94          0.29         0.08 o
   1   1   1        412.80        377.03        19.16 o
   2   1   1         11.94         19.29         0.57 o
   3   1   1        279.86        291.78        11.31 o
   4   1   1        476.10        489.05        11.32 o
   5   1   1        103.77         98.10         1.42 o
   6   1   1          8.45          7.04         0.17 o
   7   1   1         13.99         16.84         0.48 o
  -6   2   1          1.99          2.17         0.13 o
  -5   2   1        145.50        143.94         2.39 o
  -4   2   1         31.49         33.87         0.57 o
  -3   2   1         11.88          7.91         0.23 o
  -2   2   1         83.24         82.50         1.56 o
  -1   2   1        176.05        149.43        13.58 o
   0   2   1        147.61        145.80         5.27 o
   1   2   1        894.35        942.73        19.40 o
   2   2   1        581.57        557.06        10.25 o
   3   2   1        419.67        471.79        14.68 o
   4   2   1          1.97          4.45         0.20 o
   5   2   1        349.53        360.45         5.16 o
   6   2   1         50.99         52.90         0.89 o
   7   2   1          0.35          0.32         0.06 o
  -6   3   1          2.88          2.71         0.15 o
  -5   3   1         45.01         46.85         1.02 o
  -4   3   1          1.86          1.96         0.10 o
  -3   3   1         11.01         11.36         0.34 o
  -2   3   1         76.74         72.47         1.41 o
  -1   3   1        734.00        749.63        14.99 o
   0   3   1         40.05         39.95         0.99 o
   1   3   1        225.06        216.13         3.84 o
   2   3   1         23.31         31.88         0.61 o
   3   3   1          1.87          1.16         0.14 o
   4   3   1         32.16         25.68         0.45 o
   5   3   1        679.82        736.14        10.97 o
   6   3   1        215.13        220.72         3.72 o
   7   3   1         63.51         62.29         1.62 o
  -6   4   1         17.35         17.57         1.42 o
  -5   4   1         45.79         47.37         0.94 o
  -4   4   1         89.81         88.16         1.74 o
  -3   4   1         43.57         39.48         0.61 o
  -2   4   1        345.79        363.29         6.75 o
  -1   4   1        435.53        416.88         7.58 o
   0   4   1         68.30         79.98         1.56 o
   1   4   1        554.16        588.79         9.05 o
   2   4   1        565.86        575.38         9.85 o
   3   4   1         37.95         36.46         0.84 o
   4   4   1        415.89        425.91         6.04 o
   5   4   1        650.33        710.69        10.86 o
   6   4   1        182.79        188.86         3.19 o
   7   4   1         25.27         20.83         1.30 o
  -5   5   1         23.18         22.64         0.66 o
  -4   5   1        353.05        356.51         6.96 o
  -3   5   1        155.47        151.01         2.59 o
  -2   5   1        121.03        113.75         1.57 o
  -1   5   1          0.01          0.17         0.08 o
   0   5   1        550.38        620.17         9.76 o
   1   5   1       1289.30       1529.40        22.92 o
   2   5   1        173.62        187.31         2.77 o
   3   5   1        398.71        387.49         7.04 o
   4   5   1        238.02        239.32         3.48 o
   5   5   1         39.64         41.81         0.78 o
   6   5   1         57.58         56.09         1.18 o
  -5   6   1         22.51         21.05         0.82 o
  -4   6   1        203.73        202.37         4.19 o
  -3   6   1         16.65         17.85         0.44 o
  -2   6   1        443.11        450.56         7.09 o
  -1   6   1        423.39        405.26         4.83 o
   0   6   1        463.25        482.72         6.17 o
   1   6   1          1.07          3.24         0.10 o
   2   6   1         13.86         16.48         0.26 o
   3   6   1         69.73         75.82         1.22 o
   4   6   1         13.64         15.29         0.35 o
   5   6   1        193.86        206.45         4.84 o
   6   6   1          0.13          0.14         0.07 o
  -4   7   1          6.71          6.38         0.18 o
  -3   7   1         98.84        106.11         2.66 o
  -2   7   1        207.90        202.69         2.83 o
  -1   7   1          0.38          0.44         0.05 o
   0   7   1         21.64         22.00         0.36 o
   1   7   1          1.93          2.31         0.09 o
   2   7   1          5.71          6.01         0.13 o
   3   7   1          1.30          0.72         0.07 o
   4   7   1        188.98        199.27         3.91 o
   5   7   1         70.85         76.90         3.25 o
   6   7   1         73.59         78.20         3.65 o
  -3   8   1         26.02         26.45         0.70 o
  -2   8   1          7.08          7.45         0.23 o
  -1   8   1        242.62        246.32         3.68 o
   0   8   1         50.11         52.02         0.79 o
   1   8   1          3.67          7.03         0.16 o
   2   8   1         62.12         53.07         0.84 o
   3   8   1         68.36         73.32         1.76 o
   4   8   1         62.96         71.42         1.98 o
   5   8   1          8.26          8.07         0.35 o
  -2   9   1          0.13          0.08         0.04 o
  -1   9   1          5.40          5.87         0.19 o
   0   9   1          0.04          0.36         0.05 o
   1   9   1         37.24         30.69         0.66 o
   2   9   1         51.92         48.01         0.98 o
   3   9   1          5.57          5.67         0.33 o
   4   9   1          1.84          2.28         0.13 o
   0  10   1         18.06         19.09         0.39 o
   1  10   1         39.87         37.55         0.87 o
   2  10   1         70.35         74.27         2.13 o
   3  10   1         25.43         23.90         1.40 o
  -2 -10   2         45.32         41.47         1.82 o
  -1 -10   2         10.70         10.10         0.74 o
  -3  -9   2        130.60        132.22         4.89 o
  -2  -9   2         41.77         37.43         1.14 o
  -1  -9   2          6.57          6.93         0.30 o
   0  -9   2          3.06          2.13         0.14 o
   1  -9   2          0.01          0.15         0.05 o
   2  -9   2         15.01         18.51         0.61 o
  -5  -8   2         17.09         15.87         1.40 o
  -4  -8   2         39.80         37.54         1.31 o
  -3  -8   2         41.13         39.22         1.09 o
  -2  -8   2        140.43        133.28         2.41 o
  -1  -8   2         43.12         41.48         0.73 o
   0  -8   2          3.51          4.37         0.14 o
   1  -8   2         73.94         76.82         1.55 o
   2  -8   2          9.51          9.70         0.27 o
   3  -8   2          6.98          6.87         0.23 o
  -5  -7   2         23.67         25.30         0.80 o
  -4  -7   2        114.56        128.18         3.49 o
  -3  -7   2        549.66        552.94        11.53 o
  -2  -7   2         31.26         34.92         0.58 o
  -1  -7   2        245.65        259.39         3.78 o
   0  -7   2         62.33         65.75         0.96 o
   1  -7   2        230.80        227.84         3.11 o
   2  -7   2         97.37         93.80         1.88 o
   3  -7   2         74.24         73.31         1.45 o
   4  -7   2         17.31         18.84         0.51 o
  -6  -6   2          9.52         12.14         0.79 o
  -5  -6   2        255.58        267.72         7.60 o
  -4  -6   2        437.60        468.16         9.53 o
  -3  -6   2        228.20        237.49         4.69 o
  -2  -6   2         62.73         66.79         1.58 o
  -1  -6   2          1.16          1.91         0.07 o
   0  -6   2        162.06        159.97         2.16 o
   1  -6   2        223.62        207.58         2.72 o
   2  -6   2        454.09        439.08         7.67 o
   3  -6   2        150.76        149.11         3.29 o
   4  -6   2         86.96         83.08         1.76 o
   5  -6   2          0.97          1.09         0.14 o
  -6  -5   2         44.30         40.02         1.41 o
  -5  -5   2         71.49         77.52         1.70 o
  -4  -5   2        459.86        484.73         9.19 o
  -3  -5   2         45.72         50.91         1.02 o
  -2  -5   2        141.34        143.38         2.67 o
  -1  -5   2       1232.44       1392.70        24.39 o
   0  -5   2        435.97        445.87         8.38 o
   1  -5   2        502.06        487.62         9.03 o
   2  -5   2        534.86        507.05         7.18 o
   3  -5   2         76.32         69.45         1.44 o
   4  -5   2          2.24          2.67         0.12 o
   5  -5   2          1.97          1.29         0.19 o
  -6  -4   2          2.93          3.63         0.15 o
  -5  -4   2          5.97          6.91         0.19 o
  -4  -4   2         58.93         60.17         1.32 o
  -3  -4   2         37.60         35.14         0.91 o
  -2  -4   2        498.78        563.67        11.13 o
  -1  -4   2       1064.42       1145.46        18.19 o
   0  -4   2         70.04         70.84         1.12 o
   1  -4   2        289.40        278.31         4.89 o
   2  -4   2          0.16          0.39         0.09 o
   3  -4   2        391.96        398.65         8.11 o
   4  -4   2          7.08          6.39         0.23 o
   5  -4   2          3.53          3.29         0.13 o
   6  -4   2          3.97          3.67         0.16 o
  -6  -3   2          6.10          6.53         0.19 o
  -5  -3   2         49.99         44.85         0.78 o
  -4  -3   2        210.12        224.26         3.81 o
  -3  -3   2        113.99        115.00         2.91 o
  -2  -3   2          0.15          0.11         0.05 o
  -1  -3   2          3.65          3.21         0.10 o
   0  -3   2        156.27        153.20         2.86 o
   1  -3   2        147.23        126.37         2.38 o
   2  -3   2          0.30          0.52         0.07 o
   3  -3   2         35.52         39.89         1.17 o
   4  -3   2         46.68         40.72         0.69 o
   5  -3   2        132.48        123.86         2.31 o
   6  -3   2          9.68          9.09         0.24 o
  -6  -2   2         45.08         39.10         0.72 o
  -5  -2   2          0.28          0.57         0.07 o
  -4  -2   2         56.28         61.24         0.95 o
  -3  -2   2        687.83        792.41        19.94 o
  -2  -2   2         38.43         44.07         1.14 o
  -1  -2   2         56.25         48.94         2.28 o
   0  -2   2      11333.36       9212.87       277.80 o
   1  -2   2        569.34        628.64        28.97 o
   2  -2   2          0.14          0.53         0.09 o
   3  -2   2        418.61        445.33        10.91 o
   4  -2   2        679.38        669.34        12.66 o
   5  -2   2         21.45         20.14         0.43 o
   6  -2   2         34.70         36.13         0.78 o
  -6  -1   2          4.12          4.64         0.15 o
  -5  -1   2          8.05          6.70         0.16 o
  -4  -1   2         85.57         77.49         1.21 o
  -3  -1   2        169.72        200.10         6.32 o
  -2  -1   2        102.60        115.76         2.78 o
  -1  -1   2        953.11       1023.81        28.91 o
   0  -1   2        138.84        136.76         7.18 o
   1  -1   2       9033.99       6791.35       235.93 o
   2  -1   2          3.24          4.29         0.40 o
   3  -1   2          0.05         -0.05         0.05 o
   4  -1   2        268.61        267.15         4.29 o
   5  -1   2          6.84          6.75         0.26 o
   6  -1   2         18.22         19.27         0.50 o
   7  -1   2          6.51          6.42         0.37 o
  -6   0   2         36.63         32.18         0.67 o
  -5   0   2          5.61          4.88         0.13 o
  -4   0   2         73.93         66.74         0.92 o
  -3   0   2        662.69        749.65        18.96 o
  -2   0   2       2422.58       2813.69        67.27 o
  -1   0   2       1054.06       1059.65        78.01 o
   0   0   2        654.55        639.95        33.14 o
   1   0   2        195.04        175.67         6.05 o
   2   0   2          3.83          3.91         0.28 o
   3   0   2        155.21        145.57         4.64 o
   4   0   2          6.09          5.08         0.18 o
   5   0   2        243.31        232.36         3.84 o
   6   0   2         11.95         12.95         0.46 o
   7   0   2         96.97         99.41         2.25 o
  -6   1   2        185.12        172.44         4.45 o
  -5   1   2        157.77        156.30         2.23 o
  -4   1   2        416.92        411.16         5.30 o
  -3   1   2        432.05        448.04        10.14 o
  -2   1   2         99.45         97.36         2.05 o
  -1   1   2          0.78         -0.07         0.07 o
   0   1   2        642.90        663.77        34.58 o
   1   1   2       1140.93       1099.44        38.44 o
   2   1   2         79.39         85.40         2.36 o
   3   1   2        568.42        552.13        16.32 o
   4   1   2       1052.94       1048.23        21.21 o
   5   1   2         10.80         11.93         0.25 o
   6   1   2         91.90         99.82         1.67 o
   7   1   2         54.86         54.92         1.03 o
  -6   2   2          1.70          3.37         0.14 o
  -5   2   2        475.89        499.92        10.58 o
  -4   2   2        246.99        239.59         3.73 o
  -3   2   2         50.11         50.55         1.06 o
  -2   2   2        380.61        353.47         6.55 o
  -1   2   2         19.59         23.17         0.57 o
   0   2   2        258.64        252.00        13.05 o
   1   2   2        594.00        525.50        13.50 o
   2   2   2        270.65        262.36         6.95 o
   3   2   2        183.20        189.08         6.50 o
   4   2   2         89.40         86.34         3.15 o
   5   2   2         14.97         20.71         0.38 o
   6   2   2         50.19         46.67         0.79 o
   7   2   2          3.41          2.01         0.08 o
  -6   3   2        175.76        176.95         4.59 o
  -5   3   2        376.88        382.78         6.03 o
  -4   3   2         22.47         18.18         0.35 o
  -2   3   2          1.01          2.08         0.10 o
  -1   3   2         48.36         53.56         1.13 o
   0   3   2       5054.31       6777.40       157.83 o
   1   3   2        240.59        240.51         3.95 o
   2   3   2         79.37         89.82         1.72 o
   3   3   2        246.91        243.75         5.98 o
   4   3   2        685.05        724.20        10.35 o
   5   3   2        750.74        808.72        12.04 o
   6   3   2         49.36         44.39         0.83 o
   7   3   2          0.12          0.13         0.04 o
  -5   4   2          9.70          8.68         0.23 o
  -4   4   2          7.05          8.60         0.24 o
  -3   4   2          5.12          5.33         0.12 o
  -2   4   2         53.60         45.61         0.92 o
  -1   4   2        982.82       1023.34        18.49 o
   0   4   2        166.46        159.84         3.16 o
   1   4   2         67.67         70.56         1.19 o
   2   4   2        781.48        832.68        13.25 o
   3   4   2        254.25        281.40         5.75 o
   4   4   2        257.38        257.11         4.27 o
   5   4   2        237.02        253.81         3.74 o
   6   4   2        140.48        149.15         2.51 o
   7   4   2          0.21          0.39         0.08 o
  -5   5   2        160.75        164.74         4.16 o
  -4   5   2         61.79         58.68         1.23 o
  -3   5   2        277.88        282.32         4.73 o
  -2   5   2        233.92        233.07         2.85 o
  -1   5   2         38.88         40.23         0.81 o
   0   5   2          3.72          5.44         0.16 o
   1   5   2        290.65        295.89         4.44 o
   2   5   2        185.46        182.94         2.87 o
   3   5   2         34.59         38.54         0.68 o
   4   5   2          6.08          6.90         0.16 o
   5   5   2         49.76         50.44         0.88 o
   6   5   2         12.61         13.12         0.32 o
  -4   6   2        592.58        629.90        25.67 o
  -3   6   2          7.78         10.03         0.35 o
  -2   6   2         66.94         63.54         1.00 o
  -1   6   2        101.03        104.75         1.38 o
   0   6   2         41.78         43.42         0.65 o
   1   6   2        301.44        296.04         4.12 o
   2   6   2         11.51         13.28         0.23 o
   3   6   2         35.86         39.04         0.62 o
   4   6   2        121.70        134.71         2.26 o
   5   6   2        359.09        398.10         8.92 o
   6   6   2         31.57         37.38         1.06 o
  -4   7   2         49.92         50.99         1.09 o
  -3   7   2        120.55        126.51         3.23 o
  -2   7   2         11.06         10.15         0.22 o
  -1   7   2        198.30        182.91         2.31 o
   0   7   2          6.13          7.50         0.19 o
   1   7   2         14.19         11.02         0.19 o
   2   7   2          0.25          0.47         0.06 o
   3   7   2         39.96         42.60         0.71 o
   4   7   2        849.81        935.48        19.70 o
   5   7   2         21.47         23.55         0.80 o
   6   7   2         49.31         58.46         2.85 o
  -3   8   2          0.88          0.79         0.06 o
  -2   8   2        117.32        119.17         2.67 o
  -1   8   2         18.48         19.85         0.34 o
   0   8   2         20.54         25.38         0.41 o
   1   8   2          5.99          5.33         0.14 o
   2   8   2         53.75         52.31         0.80 o
   3   8   2         57.21         58.89         2.01 o
   4   8   2          0.01          0.19         0.11 o
   5   8   2          0.22          0.86         0.13 o
  -2   9   2          0.03          0.15         0.04 o
  -1   9   2         31.98         33.45         0.89 o
   0   9   2        111.28        115.65         2.00 o
   1   9   2        101.77         99.03         2.22 o
   2   9   2         14.32         12.05         0.29 o
   3   9   2          5.15          6.57         0.37 o
   4   9   2         59.74         59.54         1.63 o
   0  10   2          0.28          0.21         0.06 o
   1  10   2         59.35         68.70         1.54 o
   2  10   2         29.56         25.20         0.93 o
   3  10   2         41.06         47.23         2.61 o
  -3  -9   3          2.45          1.52         0.12 o
  -2  -9   3         17.83         15.65         1.09 o
  -1  -9   3         35.79         38.67         1.32 o
   0  -9   3         68.19         73.46         1.82 o
   1  -9   3          2.45          2.35         0.09 o
   2  -9   3         88.38         90.36         2.14 o
  -4  -8   3         31.51         34.33         4.12 o
  -3  -8   3         14.46         14.12         0.90 o
  -2  -8   3          9.37          9.94         0.26 o
  -1  -8   3          1.31          2.50         0.11 o
   0  -8   3          5.20          4.77         0.17 o
   1  -8   3         23.72         21.79         0.45 o
   2  -8   3         54.31         57.64         0.97 o
   3  -8   3         77.63         75.74         1.89 o
  -5  -7   3         37.41         34.66         1.82 o
  -4  -7   3        135.93        143.94         4.81 o
  -3  -7   3          0.45          0.46         0.07 o
  -2  -7   3          0.74          1.32         0.08 o
  -1  -7   3         53.21         56.74         0.97 o
   0  -7   3          0.74          0.53         0.06 o
   1  -7   3        543.82        539.38         8.61 o
   2  -7   3        105.73        113.65         2.10 o
   3  -7   3        102.30        109.32         1.79 o
   4  -7   3          1.12          1.87         0.08 o
  -5  -6   3         33.58         37.20         1.15 o
  -4  -6   3        100.83        106.56         2.44 o
  -3  -6   3        386.63        376.22         7.88 o
  -2  -6   3        134.32        136.04         2.88 o
  -1  -6   3         36.07         32.97         0.55 o
   0  -6   3          1.33          0.84         0.06 o
   1  -6   3        637.78        640.30         7.98 o
   2  -6   3         35.12         31.00         0.52 o
   3  -6   3         68.02         67.26         1.17 o
   4  -6   3         17.12         18.25         0.41 o
  -6  -5   3          3.81          3.86         0.21 o
  -5  -5   3          0.42          0.56         0.14 o
  -4  -5   3          0.99          0.57         0.09 o
  -3  -5   3        107.93        112.20         2.37 o
  -2  -5   3         10.25         10.37         0.35 o
  -1  -5   3          1.75          1.02         0.08 o
   0  -5   3        631.21        634.70        11.96 o
   1  -5   3         41.60         38.18         0.61 o
   2  -5   3          0.10          0.49         0.05 o
   3  -5   3         86.13         87.85         1.61 o
   4  -5   3         27.21         27.71         0.81 o
   5  -5   3          0.27          0.35         0.09 o
  -6  -4   3        160.71        170.12         5.32 o
  -5  -4   3        115.57        119.05         2.17 o
  -4  -4   3          0.92          0.72         0.06 o
  -3  -4   3        487.62        469.49         7.64 o
  -2  -4   3         51.35         61.07         1.24 o
  -1  -4   3          7.50          8.92         0.21 o
   0  -4   3        493.17        562.36        10.60 o
   1  -4   3          0.81          0.87         0.08 o
   2  -4   3         54.70         47.51         0.99 o
   3  -4   3        325.20        329.00         6.40 o
   4  -4   3        114.58        118.63         2.14 o
   5  -4   3        140.63        141.65         2.46 o
   6  -4   3          0.35          0.82         0.06 o
  -6  -3   3          0.34          0.27         0.10 o
  -5  -3   3        145.22        140.81         2.51 o
  -4  -3   3         13.80         14.03         0.31 o
  -3  -3   3        219.07        219.30         5.45 o
  -2  -3   3        314.79        285.07         6.23 o
  -1  -3   3        366.13        395.06         7.60 o
   0  -3   3         23.48         22.79         0.48 o
   1  -3   3        434.23        414.46         8.22 o
   2  -3   3          3.36          1.36         0.10 o
   3  -3   3         29.76         33.60         1.20 o
   4  -3   3        536.32        529.57         8.01 o
   5  -3   3         14.31         17.57         0.71 o
   6  -3   3          0.74          0.36         0.05 o
  -6  -2   3         18.66         13.53         0.33 o
  -5  -2   3        111.86        113.64         1.85 o
  -4  -2   3         43.09         41.31         0.69 o
  -3  -2   3        913.19       1100.06        33.06 o
  -2  -2   3        819.52        901.78        19.46 o
  -1  -2   3         72.76         70.04         1.75 o
   0  -2   3       6663.90       5543.05       221.39 o
   1  -2   3       4179.23       5256.56       167.02 o
   2  -2   3        283.61        293.22         7.75 o
   3  -2   3         97.00        110.82         4.21 o
   4  -2   3         81.49         75.93         1.42 o
   5  -2   3          5.55          6.70         0.22 o
   6  -2   3          2.31          2.14         0.10 o
  -6  -1   3          1.09          2.73         0.11 o
  -5  -1   3         27.41         22.56         0.41 o
  -4  -1   3         19.87         20.82         0.35 o
  -3  -1   3       2686.11       3555.51       105.86 o
  -2  -1   3       1918.41       2338.09        67.51 o
  -1  -1   3        522.04        568.25        15.78 o
   0  -1   3         13.05          8.67         0.56 o
   1  -1   3       5332.49       4394.52       229.68 o
   2  -1   3         46.05         55.98         1.63 o
   3  -1   3        404.75        404.40        12.13 o
   4  -1   3         98.84         94.17         1.52 o
   5  -1   3         92.63         86.88         1.68 o
   6  -1   3          0.63          0.79         0.08 o
   7  -1   3         13.92         10.19         0.51 o
  -6   0   3          0.56          0.84         0.12 o
  -5   0   3        618.73        626.13        10.77 o
  -4   0   3        117.52        134.31         1.86 o
  -3   0   3         36.49         31.23         1.03 o
  -2   0   3       2328.91       2621.78        74.14 o
  -1   0   3       4181.39       2732.55       308.32 o
   0   0   3       1598.27        775.25        41.80 o
   1   0   3          3.82          1.58         0.14 o
   2   0   3        366.46        340.55         9.51 o
   3   0   3         42.56         37.37         1.10 o
   4   0   3         36.16         33.35         0.66 o
   5   0   3        278.82        272.19         4.92 o
   6   0   3        168.11        171.57         3.04 o
   7   0   3          3.26          3.36         0.13 o
  -6   1   3         71.09         73.63         3.28 o
  -5   1   3         12.39         14.81         0.28 o
  -4   1   3        127.12        122.65         1.75 o
  -3   1   3          3.16          3.44         0.13 o
  -2   1   3        804.50        906.91        18.76 o
  -1   1   3        567.53        574.86        19.82 o
   0   1   3       1744.96       2002.86       103.65 o
   1   1   3        685.92        631.15        22.11 o
   2   1   3          9.05          3.77         0.18 o
   3   1   3          6.41          6.04         0.42 o
   4   1   3         37.50         43.30         1.05 o
   5   1   3        646.23        648.44         8.83 o
   6   1   3          2.23          2.40         0.13 o
   7   1   3         46.84         46.52         0.95 o
  -6   2   3        100.72         97.27         4.50 o
  -5   2   3         76.56         79.66         1.40 o
  -4   2   3         94.56        101.50         1.45 o
  -3   2   3          3.70          2.27         0.11 o
  -2   2   3          1.36          1.23         0.11 o
  -1   2   3        970.46        956.77        22.12 o
   0   2   3        146.43        141.12         7.39 o
   1   2   3       2412.96       2830.16        86.40 o
   2   2   3        518.65        485.26        14.80 o
   3   2   3        314.69        316.36        12.42 o
   4   2   3        197.34        186.37         3.43 o
   5   2   3        287.54        315.32         4.45 o
   6   2   3        168.49        180.60         2.92 o
   7   2   3         45.02         47.59         0.98 o
  -6   3   3         13.34         12.98         0.70 o
  -5   3   3         65.06         64.30         1.06 o
  -4   3   3          0.10          0.21         0.05 o
  -3   3   3          5.83          7.50         0.18 o
  -2   3   3         31.40         30.90         0.63 o
  -1   3   3        269.23        262.54         5.31 o
   0   3   3       1373.31       1463.78        44.80 o
   1   3   3        540.80        512.19         9.54 o
   2   3   3        407.08        422.50         8.82 o
   3   3   3         36.79         38.53         1.26 o
   4   3   3          0.10          0.61         0.06 o
   5   3   3         79.58         74.08         1.16 o
   6   3   3        191.33        202.75         3.50 o
   7   3   3          0.66          0.44         0.06 o
  -5   4   3          7.64          8.76         0.24 o
  -4   4   3         58.06         60.73         1.14 o
  -3   4   3         17.39         16.59         0.37 o
  -2   4   3        510.08        531.61         9.83 o
  -1   4   3         85.21         82.97         1.74 o
   0   4   3         85.63         98.77         2.15 o
   1   4   3          1.65          0.02         0.03 o
   2   4   3        126.15        147.99         2.73 o
   3   4   3         27.27         30.40         0.67 o
   4   4   3        230.69        224.23         3.24 o
   5   4   3         40.60         38.12         0.69 o
   6   4   3          8.97          9.72         0.22 o
   7   4   3          5.38          4.49         0.20 o
  -5   5   3        220.53        231.59         6.43 o
  -4   5   3          0.11          0.17         0.06 o
  -3   5   3         50.06         53.11         0.75 o
  -2   5   3         88.02         93.50         1.17 o
  -1   5   3          0.13          1.28         0.12 o
   0   5   3         23.48         17.29         0.38 o
   1   5   3        889.38        925.21        14.43 o
   2   5   3         37.54         37.89         0.67 o
   3   5   3        285.36        291.47         4.45 o
   4   5   3        470.59        480.65         7.46 o
   5   5   3         59.37         61.06         1.08 o
   6   5   3         10.12         13.52         0.33 o
  -5   6   3        223.40        222.32         9.08 o
  -4   6   3        407.44        429.77         8.79 o
  -3   6   3          9.33          9.04         0.21 o
  -2   6   3          0.33          0.17         0.05 o
  -1   6   3          0.28          0.87         0.05 o
   0   6   3        227.01        229.98         3.32 o
   1   6   3        114.26        115.92         1.75 o
   2   6   3         50.53         48.28         0.80 o
   3   6   3         90.32         93.93         1.59 o
   4   6   3         48.41         49.63         1.29 o
   5   6   3         38.37         42.41         0.80 o
   6   6   3         21.28         21.11         0.50 o
  -4   7   3          1.27          1.17         0.07 o
  -3   7   3         12.96         15.06         0.45 o
  -2   7   3        336.49        339.07         5.88 o
  -1   7   3         98.17         93.25         1.21 o
   0   7   3        217.09        223.99         2.67 o
   1   7   3         18.76         13.15         0.22 o
   2   7   3        119.73        109.45         1.36 o
   3   7   3          1.69          2.24         0.08 o
   4   7   3         44.91         46.42         0.99 o
   5   7   3         47.21         54.25         1.29 o
   6   7   3         61.62         59.77         2.44 o
  -3   8   3          1.48          1.31         0.09 o
  -2   8   3         94.41        101.89         2.06 o
  -1   8   3         52.31         55.77         0.82 o
   0   8   3          9.45         14.46         0.27 o
   1   8   3         70.06         61.16         0.83 o
   2   8   3          7.46          8.07         0.18 o
   3   8   3        112.73        108.87         2.18 o
   4   8   3         31.57         34.02         1.80 o
   5   8   3         76.93         83.77         2.72 o
  -2   9   3         18.49         19.55         0.74 o
  -1   9   3          5.33          4.54         0.14 o
   0   9   3         88.69        100.92         1.75 o
   1   9   3          2.09          3.21         0.14 o
   2   9   3          3.76          4.71         0.23 o
   3   9   3        334.55        354.72         9.91 o
   4   9   3         10.81         11.29         0.37 o
   0  10   3         10.86         13.19         0.50 o
   1  10   3         83.14         81.50         1.82 o
   2  10   3         18.78         15.40         0.38 o
   3  10   3          1.87          1.35         0.09 o
  -2  -9   4        138.82        131.76         7.01 o
  -1  -9   4         34.40         27.30         0.97 o
   0  -9   4          6.09          6.98         0.21 o
   1  -9   4         13.25         16.76         0.37 o
  -4  -8   4          0.02          0.12         0.08 o
  -3  -8   4         89.61         86.23         5.74 o
  -2  -8   4         33.15         26.92         0.86 o
  -1  -8   4         10.38          9.70         0.34 o
   0  -8   4         12.32         13.26         0.42 o
   1  -8   4          6.27          6.31         0.17 o
   2  -8   4         34.71         40.70         0.75 o
   3  -8   4          0.93          1.11         0.09 o
  -5  -7   4         33.10         28.49         2.21 o
  -4  -7   4        446.92        472.77        20.79 o
  -3  -7   4         44.02         39.12         1.09 o
  -2  -7   4         96.59         97.40         1.61 o
  -1  -7   4         88.77         81.73         1.36 o
   0  -7   4        100.70         99.30         1.40 o
   1  -7   4         14.18         14.22         0.27 o
   2  -7   4          0.08          0.18         0.06 o
   3  -7   4          1.11          0.70         0.10 o
   4  -7   4         49.13         57.58         2.10 o
  -5  -6   4          4.41          5.45         0.35 o
  -4  -6   4          5.99          6.91         0.45 o
  -3  -6   4          3.04          4.07         0.17 o
  -2  -6   4         14.02         12.39         0.29 o
  -1  -6   4        317.40        311.45         6.51 o
   0  -6   4        109.95        106.99         1.67 o
   1  -6   4         42.60         43.82         0.60 o
   2  -6   4        349.55        347.41         5.19 o
   3  -6   4          3.62          2.48         0.11 o
   4  -6   4          4.45          4.68         0.15 o
  -6  -5   4          0.00          0.04         0.12 o
  -5  -5   4         60.44         60.42         1.79 o
  -4  -5   4         26.12         28.55         0.93 o
  -3  -5   4        506.73        522.48        11.83 o
  -2  -5   4          3.11          2.87         0.11 o
  -1  -5   4         80.44         78.12         1.48 o
   0  -5   4         41.59         42.87         0.78 o
   1  -5   4        504.80        497.40        11.00 o
   2  -5   4        502.87        487.38         6.80 o
   3  -5   4         12.51         12.21         0.33 o
   4  -5   4          0.47          0.74         0.07 o
   5  -5   4          0.40          0.39         0.07 o
  -6  -4   4          2.17          1.59         0.14 o
  -5  -4   4          0.62          0.96         0.08 o
  -4  -4   4        837.39        855.15        15.86 o
  -3  -4   4          2.40          2.54         0.13 o
  -2  -4   4         38.92         35.91         0.82 o
  -1  -4   4        100.45         97.19         2.09 o
   0  -4   4        423.70        418.17         7.95 o
   1  -4   4       1004.27       1068.49        19.53 o
   3  -4   4         46.45         42.99         0.69 o
   4  -4   4          0.66          0.87         0.09 o
   5  -4   4         15.42         14.83         0.37 o
   6  -4   4          8.78          7.58         0.37 o
  -6  -3   4         32.53         34.92         1.15 o
  -5  -3   4        149.72        151.82         2.67 o
  -4  -3   4         19.86         23.36         0.42 o
  -3  -3   4         89.05         97.83         2.72 o
  -2  -3   4          1.59          5.06         0.21 o
  -1  -3   4        242.26        270.56         6.24 o
   0  -3   4          3.28          5.73         0.16 o
   1  -3   4       2433.07       2710.99        59.88 o
   2  -3   4       1200.42       1275.08        31.73 o
   3  -3   4          0.00          0.69         0.05 o
   4  -3   4        179.43        169.27         2.72 o
   5  -3   4        480.15        490.98         7.73 o
   6  -3   4          1.41          1.72         0.08 o
  -6  -2   4         77.42         69.70         1.82 o
  -5  -2   4         75.36         70.24         1.28 o
  -4  -2   4          2.05          2.14         0.08 o
  -3  -2   4        114.44        122.45         3.75 o
  -2  -2   4         97.65         93.72         2.08 o
  -1  -2   4        266.93        287.56         6.20 o
   0  -2   4       1051.07       1125.81        31.50 o
   1  -2   4        418.65        429.03        18.37 o
   2  -2   4       2608.74       3201.05        96.38 o
   3  -2   4         17.51         13.14         0.41 o
   4  -2   4          0.31          1.67         0.08 o
   5  -2   4        108.85        103.68         1.81 o
   6  -2   4        107.50        110.06         1.97 o
  -6  -1   4         52.58         41.56         1.31 o
  -5  -1   4         32.78         27.25         0.49 o
  -4  -1   4          1.92          2.09         0.14 o
  -3  -1   4        775.46        866.66        25.80 o
  -2  -1   4         77.45         91.87         1.84 o
  -1  -1   4       2091.12       2477.17        81.27 o
   0  -1   4         22.12         24.39         1.31 o
   1  -1   4        302.45        299.76        15.54 o
   2  -1   4         24.54         18.23         0.54 o
   3  -1   4        516.12        498.28        13.98 o
   4  -1   4        208.96        178.22         2.93 o
   5  -1   4         12.75         14.47         0.35 o
   6  -1   4         10.49         10.97         0.29 o
  -6   0   4          8.37          5.77         0.26 o
  -5   0   4          0.21          1.24         0.08 o
  -4   0   4        142.49        153.45         2.15 o
  -3   0   4        212.08        222.17         4.83 o
  -2   0   4          8.60          7.16         0.23 o
  -1   0   4       2026.05       2278.98        78.74 o
   0   0   4          0.02          4.74         0.37 o
   1   0   4       5431.05       3444.31       181.09 o
   2   0   4        119.54        112.61         5.90 o
   3   0   4        168.00        145.78         4.45 o
   4   0   4         17.23         15.57         0.37 o
   5   0   4        929.58        935.06        16.74 o
   6   0   4        201.39        209.68         3.98 o
   7   0   4         30.95         33.10         0.78 o
  -6   1   4         52.96         48.96         1.45 o
  -5   1   4         29.17         24.53         0.58 o
  -4   1   4          1.71          1.48         0.07 o
  -3   1   4          4.07          6.92         0.20 o
  -2   1   4        119.74        131.27         3.09 o
  -1   1   4       1371.15       1484.97        35.02 o
   0   1   4       3060.19       2430.15       127.07 o
   1   1   4        881.05        845.10        43.97 o
   2   1   4         87.33         94.39         3.88 o
   3   1   4         27.55         26.28         1.17 o
   4   1   4          3.20          4.35         0.22 o
   5   1   4        143.79        136.05         2.27 o
   6   1   4        110.52        117.08         2.00 o
   7   1   4        136.76        142.05         3.68 o
  -6   2   4          0.05         -0.05         0.09 o
  -5   2   4        167.79        179.70         3.85 o
  -4   2   4        469.59        463.07         7.66 o
  -3   2   4         33.20         27.77         0.61 o
  -2   2   4        428.82        435.20         8.04 o
  -1   2   4        129.36        121.90         2.56 o
   0   2   4       1554.49       1655.90        43.73 o
   1   2   4        123.13        109.13         3.39 o
   2   2   4       1667.76       1811.98        60.61 o
   3   2   4       1690.26       1817.91        63.33 o
   4   2   4         18.65         19.54         0.45 o
   5   2   4        531.11        526.94         7.54 o
   6   2   4        555.98        589.13        12.36 o
   7   2   4         86.33         91.29         1.85 o
  -6   3   4          0.10          0.23         0.09 o
  -5   3   4        314.46        325.78         6.51 o
  -4   3   4          2.44          2.20         0.11 o
  -3   3   4          0.89          0.92         0.06 o
  -2   3   4        462.87        453.22         8.03 o
  -1   3   4        179.44        178.37         3.64 o
   0   3   4          0.34         -0.05         0.05 o
   1   3   4        756.56        734.31        11.64 o
   2   3   4         34.22         28.74         0.71 o
   3   3   4         41.77         51.74         1.65 o
   4   3   4          0.25          0.77         0.06 o
   5   3   4         79.59         79.96         1.24 o
   6   3   4         14.28         17.69         0.35 o
   7   3   4          8.95          7.63         0.22 o
  -5   4   4         53.12         55.24         1.30 o
  -4   4   4        478.93        474.95         7.42 o
  -3   4   4        270.06        255.95         3.49 o
  -2   4   4          0.13          0.88         0.28 o
  -1   4   4       1870.29       2221.50        44.73 o
   0   4   4         63.58         47.60         0.94 o
   1   4   4        133.47        126.44         2.03 o
   2   4   4          2.92          0.86         0.09 o
   3   4   4          0.56          0.27         0.05 o
   4   4   4          7.03          7.63         0.25 o
   5   4   4         12.28         11.98         0.27 o
   6   4   4          2.77          3.63         0.13 o
   7   4   4          3.68          3.20         0.16 o
  -5   5   4        254.41        277.84        18.75 o
  -4   5   4        376.07        396.72         7.97 o
  -3   5   4        117.43        119.85         1.70 o
  -2   5   4        100.78         97.16         1.22 o
  -1   5   4        363.15        376.65         6.67 o
   0   5   4        320.33        365.98         5.98 o
   1   5   4          9.98         10.55         0.22 o
   2   5   4          2.85          3.09         0.11 o
   3   5   4          4.84          4.15         0.11 o
   4   5   4        187.43        175.73         2.91 o
   5   5   4         85.39         85.99         1.44 o
   6   5   4          7.55          9.03         0.25 o
  -4   6   4         56.07         64.37         1.29 o
  -3   6   4         41.95         39.78         0.84 o
  -2   6   4         35.70         33.66         0.47 o
  -1   6   4         40.03         38.07         0.45 o
   0   6   4         30.33         28.33         0.38 o
   1   6   4          9.87          9.78         0.17 o
   2   6   4         53.01         49.14         0.62 o
   3   6   4         24.36         23.96         0.41 o
   4   6   4        236.10        243.90         5.43 o
   5   6   4        200.16        204.63         4.07 o
   6   6   4        249.64        258.18         6.17 o
  -4   7   4        105.46        113.43         2.33 o
  -3   7   4        104.83        109.50         2.98 o
  -2   7   4          1.57          2.09         0.10 o
  -1   7   4         26.77         21.89         0.33 o
   0   7   4         43.49         41.31         0.65 o
   1   7   4        119.83        117.97         1.48 o
   2   7   4         24.93         26.25         0.42 o
   3   7   4        202.79        196.80         2.81 o
   4   7   4        616.26        644.90        10.78 o
   5   7   4         57.48         60.97         1.44 o
   6   7   4         77.16         92.19         4.71 o
  -3   8   4         27.27         28.27         1.12 o
  -2   8   4         52.81         55.11         1.15 o
  -1   8   4         27.45         24.99         0.40 o
   0   8   4        154.19        142.30         1.99 o
   1   8   4         72.72         85.82         1.19 o
   2   8   4         75.33         71.94         1.18 o
   3   8   4         77.83         82.84         1.36 o
   4   8   4         21.65         21.64         0.72 o
   5   8   4         24.18         30.25         0.88 o
  -1   9   4        142.81        134.63         2.34 o
   0   9   4        309.64        300.68         5.09 o
   1   9   4        336.16        326.62         7.43 o
   2   9   4          8.14          8.44         0.27 o
   3   9   4         59.60         60.12         1.52 o
   4   9   4         23.69         20.18         0.60 o
   0  10   4         17.26         12.26         0.52 o
   1  10   4         94.08         88.61         2.01 o
   2  10   4         17.19         17.56         0.38 o
   3  10   4          0.07          0.84         0.14 o
  -2  -9   5         14.44         15.81         0.49 o
  -1  -9   5         47.45         45.98         1.90 o
   0  -9   5         16.24         12.07         0.32 o
   1  -9   5         25.61         27.35         1.03 o
  -2  -8   5          8.43          8.56         0.77 o
  -1  -8   5          1.02          0.26         0.05 o
   0  -8   5         87.51         91.38         1.99 o
   1  -8   5          0.86          0.64         0.07 o
   2  -8   5          0.99          1.47         0.08 o
  -4  -7   5        110.91         41.28         2.16 o
  -3  -7   5          3.47          3.78         0.18 o
  -2  -7   5          1.54          0.81         0.16 o
  -1  -7   5        344.70        337.93         6.12 o
   0  -7   5        287.86        274.28         4.05 o
   1  -7   5         68.73         65.18         1.02 o
   2  -7   5         38.94         45.07         0.84 o
   3  -7   5          2.24          1.29         0.12 o
  -5  -6   5          0.85          1.08         0.17 o
  -4  -6   5          1.56          2.23         0.26 o
  -3  -6   5          0.00          0.27         0.07 o
  -2  -6   5         41.95         41.36         0.93 o
  -1  -6   5        231.02        222.08         3.67 o
   0  -6   5          0.81          0.23         0.05 o
   1  -6   5         38.46         34.12         0.53 o
   2  -6   5        182.03        173.18         2.71 o
   3  -6   5         78.84         75.33         1.24 o
   4  -6   5         62.54         59.99         1.21 o
  -6  -5   5          0.43          0.05         0.19 o
  -5  -5   5          8.99         10.25         0.40 o
  -4  -5   5        415.60        427.65        15.56 o
  -3  -5   5        386.19        389.02         8.79 o
  -2  -5   5        183.73        176.06         4.48 o
  -1  -5   5         23.65         20.60         0.44 o
   0  -5   5         38.89         35.43         0.70 o
   1  -5   5        812.37        778.87        10.60 o
   2  -5   5         14.42         12.43         0.38 o
   3  -5   5          7.29          7.77         0.19 o
   4  -5   5        124.96        134.94         2.62 o
   5  -5   5          0.13          0.10         0.05 o
  -6  -4   5          7.42          7.39         0.79 o
  -5  -4   5         40.00         41.06         1.37 o
  -4  -4   5        504.19        493.15         8.92 o
  -3  -4   5        124.78        127.21         3.26 o
  -2  -4   5        348.17        338.86         7.64 o
  -1  -4   5          5.87          9.14         0.26 o
   0  -4   5         67.01         63.71         1.40 o
   1  -4   5        738.82        722.30        15.29 o
   2  -4   5        135.11        126.76         1.84 o
   3  -4   5         23.12         23.45         0.42 o
   4  -4   5         81.34         86.50         1.42 o
   5  -4   5        234.52        223.67         3.82 o
  -6  -3   5         13.32         20.15         2.42 o
  -5  -3   5        189.97        176.59         3.08 o
  -4  -3   5        258.15        251.29         4.20 o
  -3  -3   5          5.79          8.50         0.20 o
  -2  -3   5        921.98       1047.00        29.64 o
  -1  -3   5         20.58         16.81         0.45 o
   0  -3   5        122.63        109.95         2.40 o
   1  -3   5       5107.04       6376.67       141.48 o
   2  -3   5         15.65         20.87         0.83 o
   3  -3   5        149.17        129.82         2.73 o
   4  -3   5         70.01         61.04         1.07 o
   5  -3   5         19.01         18.08         0.37 o
   6  -3   5          4.00          4.40         0.13 o
  -6  -2   5          2.69          2.87         0.19 o
  -5  -2   5         31.22         35.01         0.62 o
  -4  -2   5         28.78         26.43         0.46 o
  -3  -2   5         27.23         31.34         0.92 o
  -2  -2   5         30.42         34.72         0.75 o
  -1  -2   5         10.53          8.47         0.23 o
   0  -2   5       1434.46       1510.60        49.04 o
   1  -2   5          0.17          0.63         0.06 o
   2  -2   5         31.39         30.86         1.09 o
   3  -2   5          3.81          5.28         0.25 o
   4  -2   5         15.45         13.01         0.25 o
   5  -2   5         11.40         13.82         0.34 o
   6  -2   5          4.79          5.39         0.17 o
  -6  -1   5        117.00        101.15         2.80 o
  -5  -1   5        112.05         94.85         1.64 o
  -4  -1   5         52.54         61.91         0.93 o
  -3  -1   5         71.79         77.45         2.43 o
  -2  -1   5        274.34        317.33         6.45 o
  -1  -1   5         12.04          6.82         0.42 o
   0  -1   5        321.38        314.25        16.26 o
   1  -1   5         20.59         21.71         1.21 o
   2  -1   5         37.23         35.44         1.09 o
   3  -1   5         43.17         42.29         3.27 o
   4  -1   5          1.46          2.66         0.11 o
   5  -1   5          0.33          0.72         0.07 o
   6  -1   5         60.08         60.46         1.12 o
  -6   0   5          5.78          5.06         0.24 o
  -5   0   5         19.77         23.25         0.55 o
  -4   0   5         98.92        102.96         1.49 o
  -3   0   5        615.82        609.64        15.31 o
  -2   0   5        578.84        586.47        14.16 o
  -1   0   5        115.19        124.61         3.52 o
   0   0   5        302.18        296.29        10.21 o
   1   0   5         18.99         12.67         0.70 o
   2   0   5        268.80        245.03         7.99 o
   3   0   5         42.16         21.37         1.49 o
   4   0   5        192.46        175.20         2.69 o
   5   0   5         19.79         19.59         0.38 o
   6   0   5         57.64         57.70         1.21 o
   7   0   5          0.49          0.96         0.14 o
  -6   1   5         26.28         27.29         1.35 o
  -5   1   5        182.45        189.47         3.92 o
  -4   1   5         30.21         35.76         0.69 o
  -3   1   5        138.38        134.04         2.97 o
  -2   1   5         20.11         21.07         0.81 o
  -1   1   5         10.09          7.85         0.24 o
   0   1   5        540.50        505.70        16.96 o
   1   1   5        601.07        564.04        32.08 o
   2   1   5       1001.21        960.92        25.68 o
   3   1   5        165.28        144.37         4.60 o
   4   1   5          5.25          4.86         0.16 o
   5   1   5        446.79        435.03         7.51 o
   6   1   5          3.43          4.50         0.15 o
   7   1   5         33.13         31.61         1.19 o
  -6   2   5         63.53         60.40         2.80 o
  -5   2   5         81.30         78.93         1.62 o
  -4   2   5          0.94          1.28         0.11 o
  -3   2   5        113.43        101.56         2.31 o
  -2   2   5        114.94        126.95         2.38 o
  -1   2   5        210.57        235.79         4.38 o
   0   2   5       1565.10       1654.69        43.66 o
   1   2   5        315.58        307.17        10.47 o
   2   2   5        819.08        878.42        19.08 o
   3   2   5        124.40        130.13         3.53 o
   4   2   5          4.71          3.96         0.16 o
   5   2   5        268.07        260.97         4.30 o
   6   2   5        542.50        546.90        10.28 o
   7   2   5         48.37         47.12         1.16 o
  -6   3   5         50.94         44.80         2.10 o
  -5   3   5         81.77         83.34         2.40 o
  -4   3   5          3.13          4.25         0.14 o
  -3   3   5         58.23         53.46         0.73 o
  -2   3   5        946.52        991.57        18.25 o
  -1   3   5        109.66        114.45         2.36 o
   0   3   5        200.10        215.97         3.94 o
   1   3   5       1389.23       1452.15        26.42 o
   2   3   5          1.65          1.32         0.19 o
   3   3   5        101.51         84.84         2.15 o
   4   3   5          0.01          0.24         0.05 o
   5   3   5        468.06        456.65         7.36 o
   6   3   5         10.53         12.45         0.26 o
   7   3   5          0.37          0.47         0.07 o
  -5   4   5        184.16        196.39         5.13 o
  -4   4   5        193.05        187.12         2.86 o
  -3   4   5        142.24        136.12         1.77 o
  -2   4   5         85.10         84.54         1.32 o
  -1   4   5         32.65         43.19         0.94 o
   0   4   5         15.10         18.31         0.44 o
   1   4   5          3.04          3.48         0.12 o
   2   4   5          6.09         10.31         0.31 o
   3   4   5        343.76        351.39         6.59 o
   4   4   5        226.50        218.63         4.46 o
   5   4   5         22.73         23.67         0.47 o
   6   4   5         14.06         14.24         0.31 o
   7   4   5          9.74          7.43         0.28 o
  -5   5   5         44.66         44.10         1.54 o
  -4   5   5         10.06         11.73         0.60 o
  -3   5   5        621.79        625.69         9.20 o
  -2   5   5         12.59         10.93         0.22 o
  -1   5   5         55.69         50.10         0.85 o
   0   5   5         15.79         17.73         0.57 o
   1   5   5        518.26        533.44         8.84 o
   2   5   5          3.70          3.95         0.13 o
   3   5   5         42.22         44.64         0.77 o
   4   5   5        220.45        235.00         3.89 o
   5   5   5         13.00         12.06         0.27 o
   6   5   5         51.96         56.67         1.16 o
  -4   6   5          7.59          8.08         0.23 o
  -3   6   5          8.98          9.87         0.22 o
  -2   6   5          7.56          8.89         0.17 o
  -1   6   5        187.06        185.83         2.00 o
   0   6   5          7.10          6.92         0.15 o
   1   6   5        170.79        172.15         2.30 o
   2   6   5         29.37         31.31         0.43 o
   3   6   5         38.82         40.56         0.63 o
   4   6   5        177.67        179.85         3.30 o
   5   6   5          0.15          0.22         0.05 o
   6   6   5          0.38          1.83         0.09 o
  -4   7   5          4.78          4.04         0.23 o
  -3   7   5         30.00         30.10         0.87 o
  -2   7   5        118.55        113.81         2.43 o
  -1   7   5        182.37        176.49         2.34 o
   0   7   5        111.27        114.43         1.60 o
   1   7   5         29.74         33.20         0.48 o
   2   7   5        135.06        132.61         1.75 o
   3   7   5        135.79        146.11         2.03 o
   4   7   5          4.15          7.36         0.20 o
   5   7   5         18.97         17.33         0.59 o
   6   7   5         37.33         44.17         2.10 o
  -3   8   5          0.09          0.13         0.04 o
  -2   8   5         12.29         10.09         0.27 o
  -1   8   5         47.53         40.75         0.68 o
   0   8   5          4.26          4.65         0.14 o
   1   8   5        406.54        422.95         5.57 o
   2   8   5          5.98          7.26         0.19 o
   3   8   5         39.02         38.27         0.66 o
   4   8   5        460.84        482.24        11.28 o
   5   8   5         79.97         74.30         2.18 o
  -1   9   5          4.37          3.92         0.13 o
   0   9   5         60.23         66.93         1.26 o
   1   9   5          2.24          2.27         0.16 o
   2   9   5          6.32          8.32         0.35 o
   3   9   5         19.37         21.89         0.59 o
   4   9   5          0.90          1.24         0.12 o
   0  10   5          1.05          2.21         0.44 o
   1  10   5        150.60        157.58         3.18 o
   2  10   5         48.62         50.32         1.03 o
   3  10   5          8.27          7.63         0.33 o
  -2  -9   6         14.21         11.82         0.65 o
  -1  -9   6         34.54         37.05         1.03 o
   0  -9   6          2.65          1.56         0.10 o
  -2  -8   6          2.93          2.00         0.14 o
  -1  -8   6         36.50         37.34         0.85 o
   0  -8   6         87.00         77.63         1.69 o
   1  -8   6          0.08          0.22         0.05 o
   2  -8   6          1.96          1.40         0.07 o
  -3  -7   6          3.62          3.53         0.32 o
  -2  -7   6         33.82         28.10         0.72 o
  -1  -7   6         12.69          9.21         0.26 o
   0  -7   6         62.42         58.95         1.11 o
   1  -7   6         43.25         47.41         0.77 o
   2  -7   6         46.67         45.87         0.86 o
   3  -7   6         19.99         20.52         0.46 o
  -5  -6   6          7.03          6.51         0.70 o
  -4  -6   6         91.84         91.95         8.87 o
  -3  -6   6        197.42        184.24         5.57 o
  -2  -6   6          0.67          1.54         0.09 o
  -1  -6   6         86.76         89.11         1.79 o
   0  -6   6        493.78        491.86         7.23 o
   1  -6   6         42.24         40.32         0.62 o
   2  -6   6          0.30          0.63         0.06 o
   3  -6   6        289.18        305.41         4.92 o
   4  -6   6         41.41         39.74         1.02 o
  -5  -5   6         67.73         52.42         4.53 o
  -4  -5   6          3.66          2.74         0.25 o
  -3  -5   6         98.26         96.92         3.14 o
  -2  -5   6        112.42        123.31         2.59 o
  -1  -5   6        328.61        292.88         7.38 o
   0  -5   6        116.63        116.80         2.72 o
   1  -5   6        317.93        311.59         4.27 o
   2  -5   6       1364.21       1376.42        20.47 o
   3  -5   6         18.03         17.86         0.43 o
   4  -5   6        129.72        117.90         2.54 o
   5  -5   6         98.05        100.58         4.13 o
  -6  -4   6         74.32         65.24         4.59 o
  -5  -4   6         28.10         25.76         0.91 o
  -4  -4   6        169.44        119.02        15.16 o
  -3  -4   6         62.62         66.34         2.03 o
  -2  -4   6        168.15        175.32         3.06 o
  -1  -4   6        226.92        233.25         6.67 o
   0  -4   6        915.78        965.82        25.29 o
   1  -4   6          4.80          5.13         0.15 o
   2  -4   6        381.16        366.48         4.97 o
   3  -4   6         10.89         14.46         0.28 o
   4  -4   6        156.37        160.40         2.77 o
   5  -4   6          7.02          7.36         0.21 o
  -6  -3   6          4.43          7.13         0.72 o
  -5  -3   6         13.58          9.54         0.37 o
  -4  -3   6         10.13          7.99         0.36 o
  -3  -3   6        442.73        485.65        17.13 o
  -2  -3   6        596.83        615.69        18.20 o
  -1  -3   6       1381.72       1508.00        33.24 o
   0  -3   6        212.40        223.06         4.89 o
   2  -3   6         42.70         40.52         1.52 o
   3  -3   6          0.91          1.34         0.07 o
   4  -3   6          0.54          0.95         0.08 o
   5  -3   6         30.21         28.39         0.49 o
   6  -3   6          0.45          0.49         0.07 o
  -6  -2   6         18.69         14.12         0.71 o
  -5  -2   6        162.78        147.42         3.10 o
  -4  -2   6          4.72          4.63         0.16 o
  -3  -2   6         77.59         87.67         1.51 o
  -2  -2   6         33.49         41.62         0.91 o
  -1  -2   6         14.66         13.31         0.49 o
   0  -2   6        638.39        673.13        16.27 o
   1  -2   6        926.17        951.02        21.95 o
   2  -2   6        235.91        236.23         6.76 o
   3  -2   6         43.20         37.69         0.79 o
   4  -2   6          0.20          0.13         0.04 o
   5  -2   6        220.70        220.44         3.49 o
   6  -2   6         27.16         27.45         0.58 o
  -6  -1   6          3.52          2.73         0.20 o
  -5  -1   6          3.80          5.16         0.22 o
  -4  -1   6        382.95        401.45         6.18 o
  -3  -1   6         16.93         15.00         0.35 o
  -2  -1   6        221.06        231.00         4.72 o
  -1  -1   6          3.45          2.11         0.15 o
   1  -1   6         50.71         39.60         0.90 o
   2  -1   6         98.24         82.74         2.41 o
   3  -1   6         62.00         69.93         2.46 o
   4  -1   6          8.93          9.88         0.27 o
   5  -1   6         62.99         61.80         1.21 o
   6  -1   6          0.70          0.83         0.07 o
  -6   0   6          1.09          0.46         0.14 o
  -5   0   6         42.05         40.99         0.91 o
  -4   0   6         72.28         64.34         1.49 o
  -3   0   6        640.56        685.06        12.98 o
  -2   0   6        945.45       1007.40        21.06 o
  -1   0   6        138.30        129.95         3.16 o
   0   0   6        673.49        661.19        17.54 o
   1   0   6       1034.54       1004.31        32.56 o
   2   0   6        113.20        106.46         3.18 o
   3   0   6        379.90        373.20        21.03 o
   4   0   6         69.70         63.11         1.08 o
   5   0   6          0.55          0.71         0.07 o
   6   0   6        626.62        642.62        12.54 o
  -6   1   6         18.74         19.78         1.02 o
  -5   1   6         84.65         93.06         1.96 o
  -4   1   6         79.18         81.05         1.42 o
  -3   1   6        936.62       1000.93        22.37 o
  -2   1   6        160.62        138.37         3.24 o
  -1   1   6        192.92        195.28         4.19 o
   0   1   6         76.46         85.96         2.83 o
   1   1   6        136.74        111.78         5.26 o
   2   1   6         86.94         76.10         1.97 o
   3   1   6        176.51        180.70         6.17 o
   4   1   6         11.73         11.72         0.23 o
   5   1   6         87.63         85.31         1.47 o
   6   1   6       1136.11       1247.03        20.60 o
   7   1   6        353.60        353.99        11.09 o
  -6   2   6          9.16          8.14         0.47 o
  -5   2   6          6.32          8.40         0.33 o
  -4   2   6       1008.56       1103.71        19.49 o
  -3   2   6         12.23         12.38         0.27 o
  -2   2   6         33.68         43.51         0.86 o
  -1   2   6       1432.13       1613.51        29.84 o
   0   2   6        826.42        871.74        16.71 o
   1   2   6        517.30        504.08         9.08 o
   2   2   6         10.57         11.03         0.60 o
   3   2   6         19.49         12.81         0.40 o
   4   2   6        235.38        220.62         3.42 o
   5   2   6        222.83        214.16         4.29 o
   6   2   6         95.81        102.47         2.00 o
   7   2   6          0.03          0.19         0.09 o
  -5   3   6         86.55         97.91         2.61 o
  -4   3   6         46.58         45.79         0.78 o
  -3   3   6        153.73        149.78         2.74 o
  -2   3   6         35.35         31.09         0.64 o
  -1   3   6        321.77        354.69         6.58 o
   0   3   6       2782.49       3373.71        55.11 o
   1   3   6        512.80        452.60         9.59 o
   2   3   6         16.99         18.40         0.47 o
   3   3   6        622.00        629.47        15.20 o
   4   3   6         46.78         49.51         0.91 o
   5   3   6          1.17          1.51         0.12 o
   6   3   6         15.37         14.54         0.38 o
   7   3   6          6.77          8.25         0.23 o
  -5   4   6          0.10          0.12         0.05 o
  -4   4   6        380.45        370.06         6.36 o
  -3   4   6          0.13          0.57         0.07 o
  -2   4   6         21.44         26.91         0.37 o
  -1   4   6         91.43         88.40         1.51 o
   0   4   6        332.35        315.34         5.16 o
   1   4   6          4.15          3.25         0.10 o
   2   4   6        210.13        203.29         4.46 o
   3   4   6          9.81          9.82         0.23 o
   4   4   6         38.50         40.32         0.69 o
   5   4   6          3.30          3.17         0.13 o
   6   4   6          3.11          2.73         0.13 o
   7   4   6         90.50         84.84         5.07 o
  -5   5   6          4.03          3.86         0.23 o
  -4   5   6         24.17         22.19         0.56 o
  -3   5   6        192.48        187.53         2.67 o
  -2   5   6        143.30        148.36         1.83 o
  -1   5   6        120.86        117.20         1.46 o
   0   5   6         54.89         49.31         0.93 o
   1   5   6          0.91          1.44         0.09 o
   2   5   6        138.52        124.47         2.11 o
   3   5   6        469.19        439.71         6.15 o
   4   5   6         10.95          7.09         0.17 o
   5   5   6          0.70          0.97         0.08 o
   6   5   6        101.54         96.35         2.09 o
  -4   6   6         28.66         27.81         1.21 o
  -3   6   6          0.65          1.29         0.15 o
  -2   6   6          6.64          6.14         0.13 o
  -1   6   6         92.39         82.47         0.92 o
   0   6   6          4.31          5.16         0.10 o
   1   6   6         64.02         64.84         0.83 o
   2   6   6         31.49         30.43         0.43 o
   3   6   6          4.04          5.16         0.12 o
   4   6   6         28.09         33.59         0.65 o
   5   6   6         32.26         28.08         0.58 o
   6   6   6          0.26          0.27         0.07 o
  -4   7   6          3.70          3.35         0.19 o
  -3   7   6        118.83        122.13         2.86 o
  -2   7   6         10.11         10.17         0.24 o
  -1   7   6         23.62         23.61         0.40 o
   0   7   6        217.60        219.87         2.94 o
   1   7   6        304.55        294.42         3.83 o
   2   7   6        185.46        182.53         2.60 o
   3   7   6        241.16        232.32         3.16 o
   4   7   6        119.80        111.95         1.95 o
   5   7   6         49.99         49.93         1.21 o
  -2   8   6         26.70         23.53         0.69 o
  -1   8   6          3.74          3.39         0.15 o
   0   8   6        192.21        189.53         2.85 o
   1   8   6        219.36        231.07         3.69 o
   2   8   6         85.26         80.50         1.39 o
   3   8   6         24.98         22.93         0.58 o
   4   8   6          5.58          3.56         0.29 o
   5   8   6         76.10         67.28         3.74 o
  -2   9   6         10.62         12.89         0.51 o
  -1   9   6        227.69        212.51         3.64 o
   0   9   6          5.75          5.97         0.15 o
   1   9   6         44.17         49.18         1.15 o
   2   9   6        116.25        116.44         2.39 o
   3   9   6          6.38          9.50         0.31 o
   4   9   6          0.42          0.30         0.08 o
   0  10   6         28.61         27.64         1.07 o
   1  10   6         12.06         12.19         0.46 o
   2  10   6         69.86         81.17         1.65 o
  -2  -8   7          0.02          0.19         0.12 o
  -1  -8   7          0.06          0.07         0.04 o
   0  -8   7          0.05          0.17         0.08 o
   1  -8   7         62.93         70.92         1.43 o
   2  -8   7         46.47         53.28         1.29 o
  -3  -7   7          0.01          0.01         0.11 o
  -2  -7   7        140.93        140.24         3.15 o
  -1  -7   7        127.97        135.69         2.44 o
   0  -7   7         38.21         43.93         0.84 o
   1  -7   7          9.22          8.92         0.21 o
   2  -7   7         75.22        100.95         1.77 o
   3  -7   7         30.40         39.84         0.83 o
  -4  -6   7          0.41          1.12         0.37 o
  -3  -6   7          0.17          0.39         0.10 o
  -2  -6   7        130.38        130.14         3.09 o
  -1  -6   7          1.55          0.81         0.09 o
   0  -6   7         67.23         66.13         1.04 o
   1  -6   7         40.29         36.70         0.62 o
   2  -6   7          0.14          0.69         0.07 o
   3  -6   7         23.21         24.64         0.54 o
   4  -6   7          5.89          5.72         0.28 o
  -5  -5   7         62.01         53.00         3.83 o
  -4  -5   7        240.49        191.21        14.82 o
  -3  -5   7         96.86         81.69         3.13 o
  -2  -5   7        271.19        244.06         6.11 o
  -1  -5   7         11.08          9.55         0.26 o
   0  -5   7        345.02        343.90         6.46 o
   1  -5   7        292.11        283.45         3.96 o
   2  -5   7        229.88        225.03         3.84 o
   3  -5   7         32.05         36.43         0.68 o
   4  -5   7         10.70         11.26         0.33 o
   5  -5   7         37.87         40.26         1.68 o
  -5  -4   7         35.58         36.17         2.21 o
  -4  -4   7        203.53        162.89         6.90 o
  -3  -4   7          0.62          0.33         0.13 o
  -2  -4   7         84.65         86.37         2.42 o
  -1  -4   7        160.06        149.95         4.18 o
   0  -4   7         28.31         25.80         0.72 o
   1  -4   7        189.17        174.78         2.68 o
   2  -4   7       1272.92       1291.43        19.26 o
   3  -4   7         29.27         36.69         0.71 o
   4  -4   7         95.11         87.39         2.20 o
   5  -4   7         41.69         43.15         0.96 o
  -5  -3   7          2.11          1.66         0.27 o
  -4  -3   7          0.71          1.43         0.19 o
  -3  -3   7         84.00         90.56         5.17 o
  -2  -3   7          0.98          1.70         0.09 o
  -1  -3   7         60.80         64.89         1.78 o
   0  -3   7        296.42        289.60         9.01 o
   1  -3   7          3.50          1.90         0.15 o
   2  -3   7         21.09         22.31         0.40 o
   3  -3   7         69.85         53.49         0.93 o
   4  -3   7        165.29        155.22         2.58 o
   5  -3   7          7.23          7.24         0.17 o
   6  -3   7         63.58         60.20         2.53 o
  -6  -2   7          0.03          0.14         0.19 o
  -5  -2   7          8.90          8.02         0.39 o
  -4  -2   7         10.04         17.59         0.45 o
  -3  -2   7        310.84        311.37         8.32 o
  -2  -2   7        512.52        534.06        15.94 o
  -1  -2   7        117.18        125.50         3.14 o
   0  -2   7        273.17        269.62         7.68 o
   1  -2   7         24.04         13.39         0.38 o
   2  -2   7         64.52         52.11         1.57 o
   3  -2   7          2.87          4.19         0.12 o
   4  -2   7         62.74         58.11         1.01 o
   5  -2   7        296.41        294.26         4.58 o
   6  -2   7        188.87        192.07         4.77 o
  -6  -1   7          4.78          5.43         0.28 o
  -5  -1   7         94.70         95.11         2.45 o
  -4  -1   7        723.06        805.34        17.79 o
  -3  -1   7          0.38          0.69         0.08 o
  -2  -1   7        287.00        285.86         6.24 o
  -1  -1   7          5.78          6.25         0.23 o
   0  -1   7          2.19          1.11         0.15 o
   1  -1   7         82.05         64.66         1.54 o
   2  -1   7          4.50          3.49         0.19 o
   3  -1   7          0.58          0.33         0.12 o
   4  -1   7         20.15         14.09         0.29 o
   5  -1   7        419.38        443.14         7.19 o
   6  -1   7         18.86         17.47         0.39 o
  -6   0   7         15.75         13.17         0.70 o
  -5   0   7        328.59        338.69         8.11 o
  -4   0   7        825.51        913.23        21.39 o
  -3   0   7         58.78         61.97         1.28 o
  -2   0   7         47.18         50.38         1.10 o
  -1   0   7         96.60         99.98         2.18 o
   0   0   7         73.08         62.54         1.82 o
   1   0   7        151.04        129.84         3.81 o
   2   0   7        353.50        332.57         8.45 o
   3   0   7       1168.41       1238.11        41.44 o
   4   0   7        364.93        359.47         5.39 o
   5   0   7        719.36        756.73        12.43 o
   6   0   7        451.72        443.29         9.61 o
  -6   1   7          0.91          1.39         0.19 o
  -5   1   7        165.64        167.25         6.80 o
  -4   1   7         13.01         13.45         0.39 o
  -3   1   7         24.88         27.57         0.58 o
  -2   1   7          4.15          5.26         0.28 o
  -1   1   7         10.76         11.40         0.29 o
   0   1   7        502.98        522.98        16.87 o
   1   1   7        195.74        187.93         4.83 o
   2   1   7          0.02          0.14         0.12 o
   3   1   7        126.41        134.73         3.58 o
   4   1   7        278.15        285.35         4.14 o
   5   1   7         63.44         61.80         1.01 o
   6   1   7        131.79        142.31         2.32 o
  -5   2   7         10.35         11.32         0.41 o
  -4   2   7        215.67        215.84         4.08 o
  -3   2   7         77.03         71.43         1.21 o
  -2   2   7         32.69         30.40         0.68 o
  -1   2   7         46.17         57.38         1.11 o
   0   2   7        320.15        288.43         6.05 o
   1   2   7        383.68        363.47         9.32 o
   2   2   7          0.05          0.74         0.16 o
   3   2   7        100.63         95.71         3.47 o
   4   2   7         78.22         81.02         1.59 o
   5   2   7         43.01         44.55         0.96 o
   6   2   7         29.60         25.55         0.49 o
  -5   3   7          0.23          0.28         0.07 o
  -4   3   7        669.15        672.13        10.51 o
  -3   3   7       1229.99       1235.32        23.88 o
  -2   3   7         47.60         42.75         0.75 o
  -1   3   7         23.82         27.68         0.57 o
   0   3   7        231.90        257.77         4.24 o
   1   3   7        234.67        220.52         3.98 o
   2   3   7         79.55         71.52         1.62 o
   3   3   7        108.16        102.09         2.53 o
   4   3   7          1.41          1.14         0.08 o
   5   3   7        272.87        266.07         4.76 o
   6   3   7        181.05        176.69         3.76 o
  -5   4   7        183.72        184.45         6.94 o
  -4   4   7         34.58         31.53         0.56 o
  -3   4   7         19.11         18.40         0.42 o
  -2   4   7        104.30         95.88         1.20 o
  -1   4   7        227.83        236.62         3.94 o
   0   4   7          5.21          6.11         0.15 o
   1   4   7         39.55         34.18         0.63 o
   2   4   7        109.69        104.75         2.19 o
   3   4   7        159.76        137.89         1.88 o
   4   4   7          5.53          5.17         0.12 o
   5   4   7        542.74        566.99        11.60 o
   6   4   7          0.54          0.31         0.18 o
  -4   5   7          0.75          0.91         0.15 o
  -3   5   7         75.19         74.91         1.17 o
  -2   5   7        150.36        142.61         1.81 o
  -1   5   7          0.05          0.31         0.11 o
   0   5   7         96.09         87.61         1.16 o
   1   5   7         70.06         56.91         1.28 o
   2   5   7          3.14          5.07         0.14 o
   3   5   7        145.38        138.80         2.26 o
   4   5   7        166.51        147.49         3.10 o
   5   5   7        122.82        119.40         2.79 o
   6   5   7          0.17          0.15         0.07 o
  -4   6   7         20.92         21.88         0.98 o
  -3   6   7          2.73          2.69         0.11 o
  -2   6   7         34.47         34.69         0.48 o
  -1   6   7         60.27         53.77         0.65 o
   0   6   7         27.10         27.59         0.43 o
   1   6   7        905.69        945.05        11.47 o
   2   6   7         57.23         54.79         0.75 o
   3   6   7        347.91        334.52         5.15 o
   4   6   7        116.19        103.61         1.76 o
   5   6   7        291.23        269.85         5.23 o
   6   6   7         56.10         61.45         1.35 o
  -3   7   7         33.27         31.48         0.88 o
  -2   7   7         30.60         29.35         0.65 o
  -1   7   7         87.98         85.74         1.11 o
   0   7   7         45.67         48.23         0.68 o
   1   7   7        223.20        232.54         3.33 o
   2   7   7        110.17        102.92         1.45 o
   3   7   7        195.81        195.65         2.76 o
   4   7   7          0.12          0.47         0.07 o
   5   7   7         80.30         73.04         1.52 o
  -2   8   7        219.15        204.10         4.98 o
  -1   8   7         35.39         37.34         0.80 o
   0   8   7          6.17          4.42         0.13 o
   1   8   7        337.74        352.18         6.30 o
   2   8   7        265.98        272.80         5.75 o
   3   8   7          8.23          8.83         0.27 o
   4   8   7         32.85         33.89         1.90 o
   5   8   7          6.78          7.69         0.26 o
  -1   9   7          1.13          1.60         0.09 o
   0   9   7          4.97          6.39         0.15 o
   1   9   7          5.94          7.31         0.34 o
   2   9   7          9.62          7.71         0.24 o
   3   9   7         17.35         17.88         0.54 o
   4   9   7          4.71          4.41         0.49 o
   1  10   7         12.41         12.78         0.31 o
   2  10   7         44.70         50.18         1.11 o
  -2  -8   8         13.57         13.51         0.42 o
  -1  -8   8          0.27          0.19         0.04 o
   0  -8   8          4.40          5.59         0.18 o
   1  -8   8          0.31          1.77         0.14 o
  -3  -7   8        125.49         48.13         2.59 o
  -2  -7   8         89.81         92.99         2.52 o
  -1  -7   8        125.27        115.32         3.04 o
   0  -7   8         15.03         14.17         0.41 o
   1  -7   8        163.88        172.68         3.41 o
   2  -7   8        369.60        377.95         7.32 o
   3  -7   8         45.97         52.53         1.82 o
  -4  -6   8         15.88         14.67         0.66 o
  -3  -6   8         49.49         24.87         1.45 o
  -2  -6   8         94.79         87.47         1.86 o
  -1  -6   8         63.02         58.51         1.09 o
   0  -6   8         91.71         87.43         1.41 o
   1  -6   8         47.16         41.75         0.73 o
   2  -6   8         42.85         46.91         0.75 o
   3  -6   8        154.90        161.57         3.18 o
   4  -6   8         19.64         20.35         0.79 o
  -5  -5   8         11.13         11.68         1.02 o
  -4  -5   8         11.62          9.91         1.07 o
  -3  -5   8        134.06        118.81         8.34 o
  -2  -5   8          0.08          0.40         0.07 o
  -1  -5   8        474.24        461.20         8.16 o
   0  -5   8         22.97         22.90         0.41 o
   1  -5   8        318.94        307.95         4.39 o
   2  -5   8          2.98          3.56         0.12 o
   3  -5   8        108.17        114.30         1.96 o
   4  -5   8          0.22          0.50         0.06 o
  -5  -4   8         15.81         18.80         2.40 o
  -4  -4   8         11.88         11.53         0.60 o
  -3  -4   8        409.61        387.20        16.58 o
  -2  -4   8        179.62        165.18         4.58 o
  -1  -4   8         76.25         80.33         2.66 o
   0  -4   8         76.50         65.96         1.05 o
   1  -4   8         88.89         79.33         1.19 o
   2  -4   8          1.22          1.10         0.07 o
   3  -4   8         23.10         20.54         0.43 o
   4  -4   8         59.92         53.54         1.13 o
   5  -4   8          9.25          6.49         0.22 o
  -5  -3   8        308.31        307.64        12.73 o
  -4  -3   8        168.24        192.60         6.07 o
  -3  -3   8        234.28        230.40        15.06 o
  -2  -3   8         78.38         72.00         1.97 o
  -1  -3   8         16.43         19.04         0.50 o
   0  -3   8          4.98          3.56         0.16 o
   1  -3   8          4.87          3.30         0.11 o
   2  -3   8          0.00          0.26         0.04 o
   3  -3   8          1.47          0.43         0.05 o
   4  -3   8        171.06        157.80         4.91 o
   5  -3   8          0.05          0.23         0.07 o
  -5  -2   8         56.60         57.45         2.20 o
  -4  -2   8        115.20        116.00         3.93 o
  -3  -2   8         30.35         30.81         1.30 o
  -2  -2   8         28.00         25.54         0.51 o
  -1  -2   8        111.88        109.09         2.74 o
   0  -2   8         72.32         82.79         2.40 o
   1  -2   8         27.42         29.97         0.93 o
   2  -2   8         35.06         28.87         0.63 o
   3  -2   8         55.33         43.66         0.77 o
   4  -2   8          0.17          0.22         0.07 o
   5  -2   8         53.85         52.34         1.06 o
   6  -2   8        129.36        125.78         5.86 o
  -5  -1   8        100.75         91.07         2.89 o
  -4  -1   8         52.29         48.78         1.43 o
  -3  -1   8         80.55         84.05         2.55 o
  -2  -1   8         41.35         31.17         0.76 o
  -1  -1   8         28.95         25.98         0.80 o
   0  -1   8        450.78        433.04        12.14 o
   1  -1   8         31.14         33.84         1.01 o
   2  -1   8        309.30        296.29         6.92 o
   3  -1   8        127.80        127.97         2.07 o
   4  -1   8        168.00        171.31         2.93 o
   5  -1   8          0.77          0.57         0.05 o
   6  -1   8        127.09        124.94         2.72 o
  -6   0   8          0.43          0.98         0.14 o
  -5   0   8         75.53         70.97         2.53 o
  -4   0   8        403.78        417.35         9.30 o
  -3   0   8        451.43        430.71         7.28 o
  -2   0   8        223.51        245.49         5.16 o
  -1   0   8        544.26        579.84        14.06 o
   0   0   8        791.72        811.11        22.83 o
   1   0   8          0.74          0.52         0.06 o
   2   0   8         44.13         40.15         1.21 o
   3   0   8         51.90         52.99         1.00 o
   4   0   8         76.78         77.25         1.28 o
   5   0   8        226.12        227.02         3.67 o
   6   0   8         66.31         60.96         2.01 o
  -5   1   8         27.09         30.87         0.96 o
  -4   1   8        161.50        154.50         3.85 o
  -3   1   8        879.99        905.60        15.03 o
  -2   1   8          8.83          9.96         0.47 o
  -1   1   8         12.73         18.55         0.45 o
   0   1   8       1162.91       1294.12        31.09 o
   1   1   8          3.09          0.58         0.07 o
   2   1   8         21.35         17.63         0.69 o
   3   1   8        151.78        156.67         3.86 o
   4   1   8        184.39        156.35         2.28 o
   5   1   8          0.18          0.37         0.10 o
   6   1   8          0.07          0.37         0.07 o
  -5   2   8         38.67         40.94         1.23 o
  -4   2   8         30.27         27.80         0.71 o
  -3   2   8         57.36         51.63         0.94 o
  -2   2   8         10.71         11.50         0.26 o
  -1   2   8          0.92          0.49         0.07 o
   0   2   8        132.15        143.80         4.08 o
   1   2   8       1237.32       1324.50        26.91 o
   2   2   8        946.95        989.46        40.72 o
   3   2   8         46.84         39.96         0.88 o
   4   2   8         72.52         66.33         1.06 o
   5   2   8          8.84          7.53         0.20 o
   6   2   8         26.83         26.08         0.50 o
  -5   3   8          7.41          6.42         0.22 o
  -4   3   8        141.07        136.88         2.18 o
  -3   3   8        260.14        256.35         4.40 o
  -2   3   8          0.13          0.16         0.04 o
  -1   3   8         35.36         43.37         0.86 o
   0   3   8        814.27        816.43        14.56 o
   1   3   8        727.30        724.00        13.88 o
   2   3   8        502.61        487.99        16.48 o
   3   3   8          4.33          5.44         0.15 o
   4   3   8         35.66         36.39         0.61 o
   5   3   8          7.21          6.45         0.16 o
   6   3   8          5.49          5.41         0.27 o
  -5   4   8          2.71          3.07         0.15 o
  -4   4   8         37.54         35.65         0.69 o
  -3   4   8        121.34        110.76         1.69 o
  -2   4   8        501.66        490.13         5.90 o
  -1   4   8        229.03        221.52         2.71 o
   0   4   8         95.14         92.49         1.54 o
   1   4   8        313.37        335.74         5.67 o
   2   4   8         52.38         58.00         1.14 o
   3   4   8         19.83         16.80         0.29 o
   4   4   8         83.09         76.56         1.11 o
   5   4   8         35.27         28.09         0.76 o
   6   4   8         80.99         80.84         1.75 o
  -4   5   8        155.66        148.14         3.20 o
  -3   5   8          0.31          0.59         0.06 o
  -2   5   8         15.29         15.84         0.26 o
  -1   5   8        257.29        245.19         2.84 o
   0   5   8          0.72          1.34         0.05 o
   1   5   8         22.54         22.16         0.30 o
   2   5   8        106.07         99.87         1.36 o
   3   5   8          0.86          0.14         0.05 o
   4   5   8         17.13         13.99         0.29 o
   5   5   8        201.75        207.26         3.58 o
   6   5   8         93.51         88.49         2.17 o
  -4   6   8         37.97         38.71         1.63 o
  -3   6   8          0.49          0.60         0.06 o
  -2   6   8         24.09         20.23         0.32 o
  -1   6   8         10.55          9.09         0.16 o
   0   6   8        227.64        223.31         2.51 o
   1   6   8        273.17        273.64         3.36 o
   2   6   8        728.35        719.55         9.80 o
   3   6   8        174.41        165.82         2.50 o
   4   6   8        119.34        109.43         1.84 o
   5   6   8         32.52         27.43         0.59 o
   6   6   8          2.42          1.96         0.11 o
  -3   7   8          7.27          7.18         0.24 o
  -2   7   8         16.23         17.70         0.41 o
  -1   7   8         20.41         18.54         0.30 o
   0   7   8         15.09         13.18         0.22 o
   1   7   8         32.50         30.67         0.50 o
   2   7   8       1070.63       1121.62        15.91 o
   3   7   8        230.81        224.00         3.36 o
   4   7   8          4.46          4.54         0.13 o
   5   7   8          4.12          6.19         0.18 o
  -2   8   8         16.21         15.16         0.46 o
  -1   8   8         94.15         88.51         1.78 o
   0   8   8          0.30          0.69         0.22 o
   1   8   8          2.80          1.79         0.09 o
   2   8   8        107.31        118.96         2.26 o
   3   8   8          2.54          2.12         0.10 o
   4   8   8         31.59         30.86         1.75 o
   5   8   8          3.86          5.44         0.20 o
  -1   9   8         64.87         56.71         1.15 o
   0   9   8         11.44         11.99         0.31 o
   1   9   8         59.40         64.55         1.63 o
   2   9   8          7.85         10.00         0.31 o
   3   9   8          0.21          0.36         0.08 o
   4   9   8         91.75         88.64         4.13 o
   1  10   8          1.80          2.93         0.19 o
   2  10   8         22.20         24.50         0.89 o
  -1  -8   9         12.15         12.05         0.65 o
  -2  -7   9          5.13          5.07         0.23 o
  -1  -7   9         18.23         20.20         0.50 o
   0  -7   9          0.13          0.00         0.06 o
   1  -7   9        182.92        178.87         3.53 o
   2  -7   9        344.74        337.21         6.54 o
  -2  -6   9        146.37        136.56         3.09 o
  -1  -6   9         22.14         19.50         0.42 o
   0  -6   9         18.77         16.76         0.38 o
   1  -6   9         70.96         72.29         1.20 o
   2  -6   9        184.83        181.81         3.02 o
   3  -6   9        108.46        107.61         3.02 o
  -4  -5   9          0.11          0.42         0.33 o
  -3  -5   9        237.94        237.40         8.80 o
  -2  -5   9        307.30        296.66         7.59 o
  -1  -5   9         22.16         23.58         0.48 o
   0  -5   9         31.74         31.86         0.55 o
   1  -5   9        131.83        126.65         2.07 o
   2  -5   9        116.84        110.50         1.68 o
   3  -5   9         42.31         50.11         1.39 o
   4  -5   9         16.81         16.02         0.54 o
  -5  -4   9         19.32         16.22         2.00 o
  -4  -4   9          0.30          0.16         0.13 o
  -3  -4   9         52.09         47.04         1.82 o
  -2  -4   9        198.15        188.81         3.72 o
  -1  -4   9          1.84          2.18         0.10 o
   0  -4   9         61.56         60.55         1.02 o
   1  -4   9          2.02          1.28         0.08 o
   2  -4   9        204.09        223.26         3.34 o
   3  -4   9         62.71         67.44         1.62 o
   4  -4   9          2.24          3.81         0.15 o
   5  -4   9         52.02         47.55         2.01 o
  -5  -3   9          0.03          0.33         0.16 o
  -4  -3   9          0.28          0.28         0.10 o
  -3  -3   9        192.66        188.09         5.35 o
  -2  -3   9          6.46          8.08         0.33 o
  -1  -3   9          1.56          1.56         0.17 o
   0  -3   9        228.40        229.40         3.34 o
   1  -3   9          0.63          0.75         0.06 o
   2  -3   9        172.44        170.72         2.63 o
   3  -3   9          5.99          7.36         0.20 o
   4  -3   9         63.11         58.47         1.22 o
   5  -3   9        124.89        135.15         3.31 o
  -5  -2   9         55.29         59.51         2.04 o
  -4  -2   9         30.06         34.02         1.42 o
  -3  -2   9         69.05         65.86         1.71 o
  -2  -2   9         42.50         40.56         0.75 o
  -1  -2   9        324.64        317.51         5.89 o
   0  -2   9        273.14        268.19         5.99 o
   1  -2   9        204.14        184.49         4.51 o
   2  -2   9        100.37         97.28         1.55 o
   3  -2   9         44.07         47.20         0.83 o
   4  -2   9         85.08         86.40         1.75 o
   5  -2   9          0.64          0.50         0.06 o
   6  -2   9        149.56        149.23         6.14 o
  -5  -1   9          0.05          0.11         0.10 o
  -4  -1   9         16.22         18.36         0.69 o
  -3  -1   9         67.77         64.54         1.67 o
  -2  -1   9         16.90         18.56         0.38 o
  -1  -1   9          5.01          6.87         0.31 o
   0  -1   9        313.55        313.53         8.84 o
   1  -1   9          4.56          2.95         0.18 o
   2  -1   9        283.73        254.80        10.07 o
   3  -1   9        169.73        167.85         2.68 o
   4  -1   9        315.66        337.81         6.71 o
   5  -1   9          1.69          1.35         0.11 o
   6  -1   9         48.75         45.79         1.40 o
  -5   0   9          3.19          4.40         0.28 o
  -4   0   9         75.32         80.11         1.93 o
  -3   0   9          1.75          1.26         0.13 o
  -2   0   9          0.13          0.09         0.03 o
  -1   0   9          1.28          3.30         0.15 o
   0   0   9        432.92        433.44        12.15 o
   1   0   9         23.67         21.58         0.57 o
   2   0   9         40.84         31.90         1.02 o
   3   0   9        264.22        240.84         4.56 o
   4   0   9         78.75         96.51         1.83 o
   5   0   9          5.70          5.47         0.19 o
   6   0   9          3.39          3.46         0.14 o
  -5   1   9          0.21          0.09         0.07 o
  -4   1   9         16.98         18.16         0.47 o
  -3   1   9       1002.11        999.40        15.37 o
  -2   1   9        105.65         98.20         1.52 o
  -1   1   9         36.30         37.14         0.97 o
   0   1   9        721.30        779.03        21.97 o
   1   1   9         41.08         40.62         0.99 o
   2   1   9          1.64          2.11         0.23 o
   3   1   9        248.45        240.11         4.10 o
   4   1   9        250.84        234.77         4.17 o
   5   1   9        166.43        163.64         3.44 o
   6   1   9          0.29          0.64         0.06 o
  -5   2   9          0.44          0.83         0.19 o
  -4   2   9          1.54          2.09         0.11 o
  -3   2   9         31.14         31.20         0.54 o
  -2   2   9         92.41         92.03         1.32 o
  -1   2   9        103.57        117.54         2.45 o
   0   2   9       1180.85       1309.39        31.36 o
   1   2   9        330.32        295.51         6.04 o
   2   2   9        242.99        259.51        10.73 o
   3   2   9         55.80         46.41         1.03 o
   4   2   9        245.52        225.08         3.73 o
   5   2   9          0.13          0.15         0.06 o
   6   2   9         63.48         56.96         1.11 o
  -5   3   9          0.12          0.21         0.10 o
  -4   3   9        180.68        172.59         3.29 o
  -3   3   9        115.51        106.61         1.60 o
  -2   3   9        114.99        109.11         1.44 o
  -1   3   9          0.05          0.57         0.05 o
   0   3   9        460.31        466.01        10.61 o
   1   3   9        117.29        115.90         3.05 o
   2   3   9        218.08        223.74         9.28 o
   3   3   9         43.43         40.18         0.69 o
   4   3   9          8.30          6.06         0.15 o
   5   3   9         84.20         85.27         1.66 o
   6   3   9        270.19        267.54         4.53 o
  -4   4   9         86.08         84.20         1.75 o
  -3   4   9          1.56          1.69         0.08 o
  -2   4   9          1.74          1.71         0.09 o
  -1   4   9         36.91         38.01         0.48 o
   0   4   9         16.12         17.38         0.25 o
   1   4   9        288.73        296.78         4.75 o
   2   4   9         41.28         33.75         0.58 o
   3   4   9          5.59          6.74         0.14 o
   4   4   9          8.41          6.12         0.14 o
   5   4   9        360.84        340.34         5.78 o
   6   4   9         69.91         70.86         1.75 o
  -4   5   9         18.46         18.37         0.48 o
  -3   5   9         10.93          8.95         0.21 o
  -2   5   9         24.55         19.68         0.30 o
  -1   5   9          2.24          2.56         0.08 o
   0   5   9        148.20        136.20         1.53 o
   1   5   9       1033.89       1042.42        11.92 o
   2   5   9         77.02         77.24         1.09 o
   3   5   9         22.18         21.43         0.37 o
   4   5   9          6.70          4.52         0.12 o
   5   5   9          0.79          1.61         0.17 o
   6   5   9         13.78         10.59         0.32 o
  -4   6   9          2.97          3.49         0.19 o
  -3   6   9          0.05          0.09         0.06 o
  -2   6   9        116.42         93.79         1.44 o
  -1   6   9         16.28         13.22         0.21 o
   0   6   9        403.08        407.86         4.66 o
   1   6   9        679.69        695.24         8.71 o
   2   6   9        404.28        406.13         5.80 o
   3   6   9         56.62         60.67         1.02 o
   4   6   9         81.86         77.32         1.24 o
   5   6   9         37.53         31.37         0.65 o
   6   6   9          7.51          6.93         0.56 o
  -3   7   9          9.88          9.72         0.29 o
  -2   7   9         21.58         24.27         0.50 o
  -1   7   9        240.84        223.54         3.23 o
   0   7   9        286.59        288.48         3.47 o
   1   7   9         35.92         38.47         0.59 o
   2   7   9         27.29         25.41         0.45 o
   3   7   9        126.76        124.25         2.51 o
   4   7   9         16.03         16.17         0.34 o
   5   7   9         36.99         39.19         0.78 o
  -2   8   9         26.48         25.15         0.77 o
  -1   8   9          3.26          3.34         0.13 o
   0   8   9         82.81         87.47         1.52 o
   1   8   9          1.62          1.43         0.09 o
   2   8   9         24.79         28.17         0.66 o
   3   8   9         14.26         13.70         0.32 o
   4   8   9         14.58         14.35         0.39 o
  -1   9   9          4.48          3.23         0.10 o
   0   9   9         19.21         21.41         0.61 o
   1   9   9          2.73          3.01         0.12 o
   2   9   9          9.58         10.33         0.31 o
   3   9   9         50.01         50.18         1.13 o
  -2  -7  10          6.02          6.03         0.23 o
  -1  -7  10        116.82        118.34         3.14 o
   0  -7  10         15.62         17.80         0.44 o
   1  -7  10         12.13         21.91         0.47 o
  -2  -6  10          3.21          3.27         0.20 o
  -1  -6  10        240.99        262.26         5.53 o
   0  -6  10        108.39        101.89         2.21 o
   1  -6  10         30.98         35.19         0.69 o
   2  -6  10        137.70        138.50         2.74 o
   3  -6  10         31.36         28.74         0.60 o
  -4  -5  10         11.16          9.58         0.88 o
  -3  -5  10          0.02          0.06         0.11 o
  -2  -5  10          4.16          5.12         0.20 o
  -1  -5  10        111.99        109.29         1.98 o
   0  -5  10         44.06         43.61         0.81 o
   1  -5  10         21.73         24.75         0.44 o
   2  -5  10         53.55         57.09         0.89 o
   3  -5  10         11.08         18.29         0.43 o
   4  -5  10          0.42          0.19         0.09 o
  -4  -4  10         54.01         58.96         2.54 o
  -3  -4  10        148.57        152.43         6.43 o
  -2  -4  10         20.50         18.31         0.56 o
  -1  -4  10         29.58         30.75         0.58 o
   0  -4  10          0.50          0.96         0.11 o
   1  -4  10          3.08          2.48         0.11 o
   2  -4  10         17.19         20.91         0.38 o
   3  -4  10        153.71        132.96         2.38 o
   4  -4  10          6.83          5.02         0.19 o
  -5  -3  10          1.39          2.74         0.24 o
  -4  -3  10         76.61         83.05         2.58 o
  -3  -3  10          8.05         10.45         0.36 o
  -2  -3  10         32.00         33.23         0.68 o
  -1  -3  10         43.21         41.95         0.79 o
   0  -3  10        210.70        204.80         3.36 o
   1  -3  10          2.19          2.41         0.10 o
   2  -3  10        162.03        139.98         2.12 o
   3  -3  10        127.86        124.26         2.16 o
   4  -3  10         94.06         92.66         2.55 o
   5  -3  10         15.24         15.40         0.42 o
  -5  -2  10         13.31         14.34         0.68 o
  -4  -2  10         66.18         69.30         2.21 o
  -3  -2  10         13.99         13.05         0.75 o
  -2  -2  10         14.79         14.07         0.44 o
  -1  -2  10        242.19        234.25         3.44 o
   0  -2  10          4.35          3.37         0.14 o
   1  -2  10        159.27        146.14         2.04 o
   2  -2  10         16.87         14.70         0.32 o
   3  -2  10        371.73        397.59         8.22 o
   4  -2  10         19.53         20.61         0.54 o
   5  -2  10         35.81         38.74         0.99 o
  -5  -1  10         26.92         24.93         1.03 o
  -4  -1  10         31.41         29.48         0.88 o
  -3  -1  10          0.65          0.53         0.11 o
  -2  -1  10        218.83        219.81         3.82 o
  -1  -1  10          0.22          0.48         0.04 o
   0  -1  10        238.86        236.14         4.04 o
   1  -1  10        398.75        388.65         6.84 o
   2  -1  10         23.01         20.24         0.34 o
   3  -1  10         15.51         16.54         0.34 o
   4  -1  10          6.71          6.67         0.23 o
   5  -1  10          0.87          0.51         0.06 o
   6  -1  10          5.50          6.42         0.33 o
  -5   0  10        179.45        172.97         5.92 o
  -4   0  10         76.41         81.66         2.21 o
  -3   0  10         38.93         36.64         0.78 o
  -2   0  10        444.47        453.34        11.00 o
  -1   0  10          0.17          0.83         0.06 o
   0   0  10        205.81        204.38         5.81 o
   1   0  10        701.52        715.55        20.22 o
   2   0  10          0.11          0.27         0.08 o
   3   0  10        371.01        369.63         5.71 o
   4   0  10        257.27        254.05         4.67 o
   5   0  10          1.27          0.67         0.06 o
   6   0  10         33.18         31.24         0.81 o
  -5   1  10         20.16         24.97         0.93 o
  -4   1  10          0.52          0.68         0.10 o
  -3   1  10        112.20        114.98         1.96 o
  -2   1  10         40.73         34.78         0.59 o
  -1   1  10         11.58         14.42         0.30 o
   0   1  10          0.13          1.02         0.19 o
   1   1  10        202.58        206.88         4.86 o
   2   1  10         80.06         74.33         1.61 o
   3   1  10         32.29         27.54         0.63 o
   4   1  10          0.08          0.29         0.06 o
   5   1  10        176.79        178.48         3.67 o
   6   1  10         22.64         22.13         0.70 o
  -5   2  10        148.50        164.33         5.57 o
  -4   2  10         13.50         13.37         0.34 o
  -3   2  10        103.72        100.61         1.67 o
  -2   2  10        645.20        630.73         8.75 o
  -1   2  10          3.21          2.81         0.09 o
   0   2  10         11.63         12.01         0.29 o
   1   2  10          8.28          6.76         0.20 o
   2   2  10         19.97         19.17         0.41 o
   3   2  10         15.82         17.01         0.34 o
   4   2  10          2.45          1.98         0.18 o
   5   2  10         14.82         16.24         0.37 o
   6   2  10         38.20         41.34         0.85 o
  -5   3  10          6.86          5.53         0.33 o
  -4   3  10        155.82        156.97         3.37 o
  -3   3  10         14.07         12.76         0.24 o
  -2   3  10         38.29         32.40         0.52 o
  -1   3  10         10.98         12.34         0.20 o
   0   3  10         63.54         54.55         0.77 o
   1   3  10         46.18         46.55         1.02 o
   2   3  10        111.59        109.16         2.06 o
   3   3  10          4.10          4.58         0.16 o
   4   3  10          5.05          4.80         0.15 o
   5   3  10        213.40        206.97         3.84 o
   6   3  10          0.32          0.69         0.06 o
  -4   4  10          0.00          0.35         0.07 o
  -3   4  10          0.04          0.07         0.03 o
  -2   4  10         42.23         40.82         0.67 o
  -1   4  10          9.06          8.83         0.17 o
   0   4  10        331.25        307.30         3.52 o
   1   4  10        732.48        749.16        10.06 o
   2   4  10        732.12        748.45        13.85 o
   3   4  10         16.04         18.36         0.34 o
   4   4  10         98.88        100.56         1.68 o
   5   4  10         90.06         83.70         1.60 o
   6   4  10         79.41         71.61         1.52 o
  -4   5  10          4.72          4.88         0.28 o
  -3   5  10         31.02         30.49         0.62 o
  -2   5  10         13.85         15.35         0.30 o
  -1   5  10         42.44         47.86         0.70 o
   0   5  10         13.26         11.26         0.18 o
   1   5  10         35.99         35.73         0.47 o
   2   5  10        799.71        816.30        13.92 o
   3   5  10          2.29          2.26         0.18 o
   4   5  10        185.44        184.77         3.06 o
   5   5  10        124.72        120.09         2.53 o
   6   5  10         41.03         28.20         1.94 o
  -3   6  10          2.45          2.64         0.09 o
  -2   6  10        130.40        121.45         2.07 o
  -1   6  10        143.71        124.12         1.59 o
   0   6  10         10.80         10.49         0.17 o
   1   6  10         72.32         70.92         1.02 o
   2   6  10         12.83         14.67         0.27 o
   3   6  10          0.43          0.66         0.07 o
   4   6  10         41.95         40.02         0.67 o
   5   6  10          4.10          4.03         0.15 o
  -2   7  10         22.73         24.93         0.58 o
  -1   7  10         86.98         73.34         1.18 o
   0   7  10          8.81         11.33         0.19 o
   1   7  10        324.13        325.23         5.07 o
   2   7  10          5.50          5.31         0.16 o
   3   7  10         10.07          9.58         0.22 o
   4   7  10         48.66         51.13         1.14 o
   5   7  10          0.09          0.39         0.06 o
  -2   8  10         25.42         26.00         0.98 o
  -1   8  10          5.84          5.65         0.17 o
   0   8  10          0.57          1.01         0.07 o
   1   8  10         28.22         26.45         0.51 o
   2   8  10         29.69         31.65         0.73 o
   3   8  10         12.53         13.63         0.32 o
   4   8  10          8.40         10.76         0.39 o
   0   9  10          1.41          1.07         0.11 o
   1   9  10         11.83         12.06         0.28 o
   2   9  10          0.07          0.05         0.03 o
   3   9  10          0.09          0.46         0.14 o
  -1  -7  11          6.38          5.72         0.22 o
   0  -7  11          9.47          7.67         0.33 o
  -3  -6  11         53.74         44.64         2.34 o
  -2  -6  11         14.76         12.28         0.41 o
  -1  -6  11          0.85          1.18         0.10 o
   0  -6  11         48.86         59.43         1.32 o
   1  -6  11          1.57          1.86         0.21 o
   2  -6  11          0.39          0.05         0.05 o
  -3  -5  11         64.24         70.03         3.32 o
  -2  -5  11         13.51         12.53         0.45 o
  -1  -5  11          8.30          5.96         0.19 o
   0  -5  11         12.59         11.69         0.27 o
   1  -5  11        129.61        130.36         2.02 o
   2  -5  11          0.08          0.27         0.05 o
   3  -5  11         24.96         23.82         0.54 o
  -4  -4  11         87.96         82.34         5.76 o
  -3  -4  11         32.93         36.29         1.44 o
  -2  -4  11          0.18          0.49         0.10 o
  -1  -4  11          0.04          0.04         0.05 o
   0  -4  11          2.85          2.62         0.11 o
   1  -4  11         16.68         15.40         0.31 o
   2  -4  11          7.62          5.90         0.16 o
   3  -4  11        267.63        264.23         7.85 o
   4  -4  11         16.53         22.70         1.07 o
  -4  -3  11         22.38         21.89         2.14 o
  -3  -3  11         11.36         11.67         0.33 o
  -2  -3  11         25.90         22.65         0.48 o
  -1  -3  11          0.29          0.15         0.16 o
   0  -3  11         11.29         10.84         0.28 o
   1  -3  11         59.87         61.12         0.93 o
   2  -3  11        682.65        678.70         9.92 o
   3  -3  11          9.00          7.33         0.19 o
   4  -3  11        187.59        193.84         4.37 o
   5  -3  11         76.12         74.19         3.09 o
  -4  -2  11          6.22          6.18         0.25 o
  -3  -2  11        314.79        320.61         6.69 o
  -2  -2  11        439.24        435.98         7.97 o
  -1  -2  11          2.96          2.46         0.13 o
   0  -2  11        365.85        367.08         5.81 o
   1  -2  11         52.84         49.97         0.78 o
   2  -2  11          0.20          0.66         0.06 o
   3  -2  11          1.54          1.61         0.10 o
   4  -2  11         75.42         81.08         1.89 o
   5  -2  11         88.47         95.83         8.41 o
  -5  -1  11         19.57         14.12         0.56 o
  -4  -1  11          0.91          1.03         0.12 o
  -3  -1  11       1395.84       1515.06        31.60 o
  -2  -1  11         86.97         86.76         1.75 o
  -1  -1  11          6.94          7.57         0.16 o
   0  -1  11        104.24        100.14         1.55 o
   1  -1  11        180.48        186.15         2.59 o
   2  -1  11          0.05          0.22         0.07 o
   3  -1  11          3.17          3.34         0.12 o
   4  -1  11         36.85         35.90         0.77 o
   5  -1  11         51.40         43.54         1.68 o
  -5   0  11        113.69         94.00         3.25 o
  -4   0  11          0.54          0.54         0.11 o
  -3   0  11          3.72          2.75         0.16 o
  -2   0  11        295.23        296.10         5.37 o
  -1   0  11          3.45          3.97         0.15 o
   0   0  11          7.66          7.26         0.17 o
   1   0  11        438.38        427.42         5.83 o
   2   0  11          0.01          0.11         0.04 o
   3   0  11         74.00         74.10         1.19 o
   4   0  11        239.45        230.08         4.52 o
   5   0  11         27.52         29.15         0.76 o
  -5   1  11         46.93         45.72         2.15 o
  -4   1  11          3.04          2.96         0.15 o
  -3   1  11         32.77         33.85         0.68 o
  -2   1  11          6.13          7.67         0.18 o
  -1   1  11          0.64          0.45         0.05 o
   0   1  11          6.62          4.30         0.12 o
   1   1  11         32.64         27.86         0.44 o
   2   1  11         22.36         20.72         0.34 o
   3   1  11        186.20        172.93         2.97 o
   4   1  11         37.07         34.35         0.67 o
   5   1  11          1.42          1.08         0.08 o
   6   1  11         32.01         29.08         1.03 o
  -4   2  11         13.19         14.52         0.38 o
  -3   2  11        137.47        133.64         2.49 o
  -2   2  11        211.51        212.66         3.06 o
  -1   2  11        293.71        308.93         4.13 o
   0   2  11          6.34          4.76         0.11 o
   1   2  11          0.82          0.95         0.05 o
   2   2  11         24.38         19.60         0.43 o
   3   2  11         21.48         20.69         0.41 o
   4   2  11          3.28          3.52         0.13 o
   5   2  11          9.63          8.50         0.25 o
   6   2  11          1.08          0.65         0.08 o
  -4   3  11          0.03          0.12         0.05 o
  -3   3  11         39.90         41.86         0.70 o
  -2   3  11         40.53         39.73         0.67 o
  -1   3  11         22.72         22.54         0.35 o
   0   3  11         12.60         12.64         0.23 o
   1   3  11          0.10          0.49         0.08 o
   2   3  11        302.81        286.11         5.32 o
   3   3  11         63.06         61.03         1.14 o
   4   3  11         31.61         26.62         0.53 o
   5   3  11         13.94         14.60         0.39 o
   6   3  11        394.36        385.18         8.87 o
  -4   4  11         67.83         69.02         1.52 o
  -3   4  11         10.87         10.82         0.24 o
  -2   4  11         84.47         73.66         1.14 o
  -1   4  11          2.51          0.96         0.06 o
   0   4  11         24.44         29.87         0.38 o
   1   4  11         78.11         77.92         1.16 o
   2   4  11        521.28        555.98         9.52 o
   3   4  11         22.45         26.12         0.49 o
   4   4  11        538.39        542.93         9.45 o
   5   4  11         89.19         77.38         1.85 o
   6   4  11         32.54         30.85         0.84 o
  -3   5  11          7.26          6.44         0.17 o
  -2   5  11          3.53          2.88         0.10 o
  -1   5  11        395.52        357.98         4.80 o
   0   5  11        304.24        281.29         3.44 o
   1   5  11        271.46        265.50         3.76 o
   2   5  11         98.05        107.29         1.81 o
   3   5  11        897.45        918.61        14.80 o
   4   5  11        174.40        163.19         2.89 o
   5   5  11          1.39          2.05         0.11 o
   6   5  11         16.69         12.43         0.88 o
  -3   6  11          0.20          0.51         0.04 o
  -2   6  11         32.71         32.44         0.66 o
  -1   6  11          1.35          1.65         0.07 o
   0   6  11        456.02        438.15         6.29 o
   1   6  11          6.20          4.76         0.14 o
   2   6  11        198.11        214.79         3.37 o
   3   6  11         62.06         57.34         1.09 o
   4   6  11          5.14          3.24         0.18 o
   5   6  11          4.59          3.77         0.14 o
  -2   7  11          1.63          2.75         0.10 o
  -1   7  11         11.79         13.59         0.27 o
   0   7  11          7.34          5.14         0.13 o
   1   7  11         72.26         71.82         1.26 o
   2   7  11          5.33          5.44         0.19 o
   3   7  11          0.00          0.13         0.05 o
   4   7  11         28.16         27.26         0.83 o
   5   7  11          9.66          9.12         0.47 o
  -1   8  11          0.38          0.51         0.08 o
   0   8  11          0.05          0.18         0.05 o
   1   8  11         54.02         61.16         1.07 o
   2   8  11          0.41          1.14         0.09 o
   3   8  11         34.79         34.23         0.69 o
   4   8  11         38.68         38.25         1.68 o
   1   9  11         67.90         67.32         2.43 o
   2   9  11         15.68         17.16         0.55 o
  -2  -6  12          1.63          1.53         0.19 o
  -1  -6  12          4.27          6.51         0.27 o
   0  -6  12          6.82          6.61         0.21 o
   1  -6  12          0.10          0.08         0.05 o
  -3  -5  12         77.27         68.95         3.61 o
  -2  -5  12          0.92          0.81         0.11 o
  -1  -5  12        114.83        125.55         2.68 o
   0  -5  12         80.27         81.22         1.78 o
   1  -5  12          9.69          7.65         0.20 o
   2  -5  12         60.96         55.92         1.14 o
   3  -5  12          0.08          0.50         0.06 o
  -3  -4  12         60.17         63.42         4.65 o
  -1  -4  12        122.08        124.22         2.05 o
   0  -4  12          1.36          1.12         0.09 o
   1  -4  12         88.21         81.73         1.28 o
   2  -4  12          0.97          1.91         0.09 o
   3  -4  12         50.12         54.32         1.30 o
   4  -4  12          0.04          0.23         0.05 o
  -4  -3  12         23.78         22.72         1.05 o
  -3  -3  12         67.75         73.46         1.88 o
  -2  -3  12        373.65        383.81         7.34 o
  -1  -3  12         64.91         69.31         1.26 o
   0  -3  12        184.98        188.47         3.64 o
   1  -3  12         91.38         87.06         1.38 o
   2  -3  12         45.00         47.55         0.76 o
   3  -3  12          0.86          0.82         0.08 o
   4  -3  12         74.90         72.62         1.80 o
  -4  -2  12         78.73         77.14         2.41 o
  -3  -2  12        128.37        130.52         2.78 o
  -2  -2  12        215.87        225.36         3.83 o
  -1  -2  12         85.67         87.50         1.63 o
   0  -2  12          0.00          0.25         0.05 o
   1  -2  12        135.32        139.45         2.18 o
   2  -2  12        106.34        103.62         1.58 o
   3  -2  12         25.79         28.65         0.59 o
   4  -2  12         35.05         42.07         1.00 o
   5  -2  12         77.65         81.86         3.37 o
  -4  -1  12         14.18         13.39         0.87 o
  -3  -1  12        153.48        165.05         3.52 o
  -2  -1  12        130.59        138.56         2.35 o
  -1  -1  12          3.03          3.11         0.12 o
   0  -1  12        123.50        123.35         2.00 o
   1  -1  12         26.69         25.87         0.44 o
   2  -1  12        134.99        138.76         2.13 o
   3  -1  12          3.26          5.52         0.15 o
   4  -1  12         25.38         27.45         0.62 o
   5  -1  12          4.06          4.78         0.17 o
  -4   0  12          3.34          4.46         0.20 o
  -3   0  12          0.37          0.67         0.15 o
  -2   0  12        124.54        130.42         2.14 o
  -1   0  12         41.27         43.75         0.80 o
   0   0  12        337.80        341.28         5.41 o
   1   0  12        336.32        334.89         4.57 o
   2   0  12        187.42        183.82         2.81 o
   3   0  12          0.12          0.60         0.09 o
   4   0  12         20.77         22.27         0.53 o
   5   0  12         82.09         86.53         2.12 o
  -4   1  12         44.10         46.17         1.12 o
  -3   1  12        137.59        136.70         2.93 o
  -2   1  12        135.22        126.76         1.91 o
  -1   1  12         91.86         98.18         1.44 o
   0   1  12         26.33         24.62         0.41 o
   1   1  12        429.30        413.81         6.01 o
   2   1  12         24.87         25.83         0.41 o
   3   1  12        389.18        393.38         6.91 o
   4   1  12        136.58        141.13         2.52 o
   5   1  12          4.50          5.07         0.16 o
   6   1  12         58.37         59.06         2.48 o
  -4   2  12          1.32          1.80         0.11 o
  -3   2  12          0.46          0.56         0.09 o
  -2   2  12         58.36         64.00         1.12 o
  -1   2  12        281.51        290.45         4.25 o
   0   2  12          0.94          1.04         0.07 o
   1   2  12         17.44         15.65         0.28 o
   2   2  12        313.61        318.29         5.16 o
   3   2  12        414.28        444.82         7.82 o
   4   2  12          0.05          0.17         0.05 o
   5   2  12        108.69        104.32         2.45 o
   6   2  12          2.89          2.60         0.19 o
  -4   3  12          0.39          0.54         0.06 o
  -3   3  12          0.68          0.84         0.09 o
  -2   3  12         99.20        113.20         1.68 o
  -1   3  12        131.27        128.00         1.80 o
   0   3  12         53.69         53.47         0.83 o
   1   3  12        652.64        648.04         9.37 o
   2   3  12        597.18        640.95        10.32 o
   3   3  12        112.41        122.74         3.18 o
   4   3  12         45.70         46.68         0.92 o
   5   3  12          6.67          5.43         0.32 o
   6   3  12         92.60         84.80         2.89 o
  -3   4  12         19.95         22.12         0.56 o
  -2   4  12         75.97         64.83         1.39 o
  -1   4  12         17.09         11.08         0.32 o
   0   4  12        136.42        139.12         1.85 o
   1   4  12          0.04          0.03         0.05 o
   2   4  12        223.01        224.09         3.90 o
   3   4  12          6.11          7.75         0.26 o
   4   4  12         37.43         37.16         0.66 o
   5   4  12          4.87          5.93         0.22 o
  -3   5  12         52.58         46.58         1.06 o
  -2   5  12         15.42         18.02         0.40 o
  -1   5  12         79.99         62.18         0.96 o
   0   5  12          1.68          0.34         0.07 o
   1   5  12         13.29         14.82         0.26 o
   2   5  12        128.24        133.94         2.24 o
   3   5  12         62.49         64.72         1.11 o
   4   5  12          2.69          1.77         0.15 o
   5   5  12         44.37         38.57         0.96 o
  -2   6  12          4.05          4.09         0.14 o
  -1   6  12        158.91        160.56         2.58 o
   0   6  12         37.62         47.17         0.78 o
   1   6  12         86.87         88.05         1.53 o
   2   6  12         21.23         21.23         0.43 o
   3   6  12         12.76         11.10         0.24 o
   4   6  12         31.42         30.28         0.68 o
   5   6  12         11.28          8.35         0.28 o
  -2   7  12         32.44         29.28         1.07 o
  -1   7  12        128.18        122.01         2.15 o
   0   7  12          0.07          0.15         0.06 o
   1   7  12          0.20          0.34         0.05 o
   2   7  12         23.81         22.78         0.54 o
   3   7  12          0.35          0.44         0.06 o
   4   7  12         22.51         24.16         0.64 o
  -1   8  12          0.09          0.14         0.05 o
   0   8  12         13.80         11.33         0.24 o
   1   8  12          0.15          0.45         0.14 o
   2   8  12          4.81          5.81         0.26 o
   3   8  12         33.95         29.62         0.74 o
   4   8  12         38.37         37.10         1.63 o
  -2  -5  13          2.71          2.70         0.28 o
  -1  -5  13          3.80          4.21         0.20 o
   0  -5  13          0.07          0.20         0.06 o
   1  -5  13         19.52         22.21         0.49 o
   2  -5  13          0.22          1.23         0.08 o
  -3  -4  13         23.18         22.63         0.99 o
  -2  -4  13         52.50         52.75         1.38 o
  -1  -4  13          0.00          0.14         0.06 o
   0  -4  13         23.10         23.49         0.54 o
   1  -4  13          0.60          0.29         0.08 o
   2  -4  13          9.51          5.49         0.19 o
   3  -4  13        102.21        101.61         2.01 o
  -3  -3  13         81.68         77.01         1.91 o
  -2  -3  13         68.83         68.00         1.54 o
  -1  -3  13         36.83         36.86         0.66 o
   0  -3  13          0.00          0.16         0.06 o
   1  -3  13         22.80         24.13         0.43 o
   2  -3  13         57.74         58.02         1.01 o
   3  -3  13         25.03         25.38         0.57 o
   4  -3  13          0.02          0.00         0.05 o
  -4  -2  13          7.27          6.09         0.35 o
  -3  -2  13          0.12          0.49         0.16 o
  -2  -2  13        704.56        754.88        14.25 o
  -1  -2  13         78.92         85.97         1.54 o
   0  -2  13          0.03          0.07         0.05 o
   1  -2  13        146.49        147.81         2.28 o
   2  -2  13         42.33         46.09         0.74 o
   3  -2  13         45.34         50.18         0.98 o
   4  -2  13         15.98         21.88         0.98 o
  -4  -1  13          7.41          8.35         0.49 o
  -3  -1  13          4.98          4.88         0.21 o
  -2  -1  13          1.63          1.77         0.12 o
  -1  -1  13         48.49         52.34         0.98 o
   0  -1  13          0.08          0.13         0.05 o
   1  -1  13         61.35         60.60         0.98 o
   2  -1  13         29.01         28.74         0.49 o
   3  -1  13        187.04        196.18         3.29 o
   4  -1  13         34.86         40.14         1.04 o
  -4   0  13         48.79         52.20         1.54 o
  -3   0  13         60.56         62.41         1.59 o
  -2   0  13        131.61        142.27         2.50 o
  -1   0  13        105.23        111.12         1.79 o
   0   0  13         15.65         13.32         0.28 o
   1   0  13          8.92          8.11         0.19 o
   2   0  13        720.00        752.05        12.06 o
   3   0  13         53.80         55.87         0.99 o
   4   0  13          0.92          1.51         0.12 o
   5   0  13          0.12          0.15         0.09 o
  -4   1  13         36.79         38.54         1.05 o
  -3   1  13          0.33          0.46         0.10 o
  -2   1  13        116.52        111.96         1.95 o
  -1   1  13         62.17         57.70         0.94 o
   0   1  13         51.85         54.64         0.87 o
   1   1  13        133.90        126.77         1.97 o
   2   1  13         54.66         56.59         0.90 o
   3   1  13         33.08         37.60         0.65 o
   4   1  13          2.06          3.24         0.15 o
   5   1  13          0.94          0.57         0.06 o
  -4   2  13         29.68         30.18         0.83 o
  -3   2  13         42.56         40.33         0.99 o
  -2   2  13          3.06          2.59         0.10 o
  -1   2  13          0.67          1.54         0.09 o
   0   2  13          0.25          0.03         0.04 o
   1   2  13        207.04        207.29         3.15 o
   2   2  13        355.26        386.53         6.77 o
   3   2  13          3.12          3.78         0.15 o
   4   2  13         49.51         53.96         1.03 o
   5   2  13        198.08        199.20         4.79 o
  -3   3  13         22.84         23.98         0.53 o
  -2   3  13          8.46         10.17         0.32 o
  -1   3  13        101.66         82.98         1.55 o
   0   3  13         96.01         85.41         1.29 o
   1   3  13          8.70          9.25         0.20 o
   2   3  13         93.77        100.46         1.82 o
   3   3  13        959.43       1026.89        19.33 o
   4   3  13        100.55         98.05         1.89 o
   5   3  13         11.14         12.15         0.48 o
  -3   4  13          7.07          9.18         0.27 o
  -2   4  13          1.53          1.21         0.09 o
  -1   4  13         19.99         19.92         0.33 o
   0   4  13          5.67          3.03         0.09 o
   1   4  13         12.40         12.95         0.22 o
   2   4  13         12.42         12.60         0.27 o
   3   4  13        289.57        295.50         5.43 o
   4   4  13         96.32         89.99         1.52 o
   5   4  13          2.35          2.46         0.15 o
  -3   5  13         50.98         57.62         1.59 o
  -2   5  13         65.59         61.44         1.17 o
  -1   5  13         10.15         12.24         0.29 o
   0   5  13        173.83        162.81         2.27 o
   1   5  13         96.45         96.02         1.19 o
   2   5  13        299.53        307.14         4.39 o
   3   5  13          6.98          9.85         0.24 o
   4   5  13         25.93         26.46         0.60 o
   5   5  13          2.71          1.94         0.12 o
  -2   6  13         53.91         51.89         0.99 o
  -1   6  13         34.20         37.97         0.75 o
   0   6  13         61.85         59.13         0.95 o
   1   6  13        108.49        115.32         1.98 o
   2   6  13          0.32          0.55         0.08 o
   3   6  13          2.61          2.72         0.12 o
   4   6  13          0.94          1.50         0.11 o
   5   6  13         48.41         49.61         2.10 o
  -1   7  13        218.03        236.39         4.67 o
   0   7  13          1.88          1.41         0.09 o
   1   7  13          0.28          0.16         0.07 o
   2   7  13          3.45          3.47         0.11 o
   3   7  13        122.65        138.31         2.73 o
   4   7  13         57.48         50.80         1.26 o
   0   8  13          1.24          2.52         0.12 o
   1   8  13         54.22         64.63         2.52 o
   2   8  13          2.80          4.05         0.15 o
  -1  -5  14         62.89         64.66         2.76 o
   0  -5  14        153.94        151.87         3.74 o
   1  -5  14         52.60         47.34         1.73 o
  -2  -4  14          2.49          2.66         0.15 o
  -1  -4  14        136.90        143.70         3.05 o
   0  -4  14         25.51         26.25         0.62 o
   1  -4  14         11.19         10.97         0.28 o
   2  -4  14          1.21          1.61         0.10 o
  -3  -3  14        113.09        110.67         7.57 o
  -2  -3  14         37.31         37.89         1.53 o
  -1  -3  14         29.66         32.39         0.82 o
   0  -3  14          6.87          7.41         0.37 o
   1  -3  14        146.07        151.36         2.29 o
   2  -3  14          0.03          0.08         0.06 o
   3  -3  14         33.34         32.43         0.68 o
  -3  -2  14         38.15         35.93         0.93 o
  -2  -2  14         78.57         81.02         1.81 o
  -1  -2  14         83.41         90.05         1.48 o
   0  -2  14         19.09         18.64         0.40 o
   1  -2  14         28.18         28.58         0.50 o
   2  -2  14         48.98         50.63         0.80 o
   3  -2  14          0.12          0.10         0.06 o
   4  -2  14          6.69          6.93         0.33 o
  -3  -1  14         38.00         37.40         0.88 o
  -2  -1  14          1.42          1.47         0.12 o
  -1  -1  14         24.49         26.56         0.54 o
   0  -1  14          5.70          4.96         0.15 o
   1  -1  14        464.34        500.32         7.47 o
   2  -1  14         25.43         25.74         0.44 o
   3  -1  14        145.22        151.78         3.02 o
   4  -1  14          0.06          0.63         0.19 o
  -3   0  14         98.69        100.06         2.48 o
  -2   0  14         38.89         36.55         0.95 o
  -1   0  14         40.46         41.93         0.73 o
   0   0  14        121.48        133.50         2.02 o
   1   0  14        151.62        151.01         2.32 o
   2   0  14        123.55        130.58         2.62 o
   3   0  14        112.16        121.14         2.74 o
   4   0  14          0.02          0.05         0.09 o
   5   0  14          2.74          2.60         0.19 o
  -3   1  14          0.05          0.18         0.10 o
  -2   1  14          9.63         13.33         0.33 o
  -1   1  14          0.23          0.45         0.06 o
   0   1  14         28.84         27.86         0.45 o
   1   1  14          0.06          0.84         0.33 o
   2   1  14        327.44        351.67         6.82 o
   3   1  14        481.32        523.71         8.05 o
   4   1  14         33.45         38.33         1.56 o
   5   1  14          3.00          3.21         0.23 o
  -3   2  14         69.21         71.31         1.42 o
  -2   2  14         18.81         23.34         0.48 o
  -1   2  14          0.34          1.31         0.08 o
   0   2  14         37.86         38.61         0.59 o
   1   2  14          1.35          2.40         0.10 o
   2   2  14        222.78        246.27         4.81 o
   3   2  14        195.69        218.99         3.83 o
   4   2  14        114.85        122.70         2.58 o
   5   2  14         16.63         15.18         0.49 o
  -3   3  14         22.63         27.36         0.58 o
  -2   3  14         34.20         37.87         0.70 o
  -1   3  14         87.00         74.84         1.42 o
   0   3  14        176.11        158.39         2.48 o
   1   3  14        340.89        334.12         7.68 o
   2   3  14        115.29        117.49         1.97 o
   3   3  14         65.33         69.15         1.27 o
   4   3  14          0.22          0.26         0.06 o
   5   3  14         15.25         12.92         0.39 o
  -3   4  14         23.34         28.14         1.21 o
  -2   4  14         34.37         29.89         0.60 o
  -1   4  14         21.78         22.49         0.48 o
   0   4  14        174.22        155.47         2.33 o
   1   4  14        361.22        359.46         6.82 o
   2   4  14        138.94        142.81         3.07 o
   3   4  14         87.56         84.87         1.81 o
   4   4  14          5.25          5.19         0.20 o
   5   4  14          1.53          1.45         0.11 o
  -2   5  14         34.84         34.10         0.67 o
  -1   5  14         74.54         77.53         1.47 o
   0   5  14          1.14          1.53         0.09 o
   1   5  14          4.16          5.27         0.15 o
   2   5  14         45.05         41.57         0.73 o
   3   5  14         99.91        101.58         2.16 o
   4   5  14          6.45          6.96         0.24 o
   5   5  14         41.60         40.57         1.42 o
  -1   6  14         13.78         13.44         0.34 o
   0   6  14          0.75          0.73         0.06 o
   1   6  14         53.43         56.63         1.16 o
   2   6  14         16.92         16.70         0.36 o
   3   6  14          7.63          8.14         0.19 o
   4   6  14         54.85         55.31         1.16 o
   0   7  14         50.79         50.07         1.01 o
   1   7  14          7.17          6.46         0.18 o
   2   7  14          0.04          0.24         0.18 o
   3   7  14         18.57         20.23         0.47 o
  -1  -4  15        133.61        136.25         3.60 o
   0  -4  15         15.72         16.37         0.40 o
   1  -4  15         78.25         88.06         3.14 o
  -2  -3  15         32.11         32.99         3.61 o
  -1  -3  15         23.81         21.81         0.52 o
   0  -3  15          3.62          4.00         0.19 o
   1  -3  15         31.10         29.38         0.64 o
   2  -3  15         43.70         44.91         0.92 o
  -2  -2  15          7.04          7.98         0.24 o
  -1  -2  15         13.33         14.61         0.42 o
   0  -2  15          1.37          1.95         0.18 o
   1  -2  15         13.94         15.76         0.36 o
   2  -2  15         19.88         18.22         0.37 o
   3  -2  15        153.61        165.80         4.24 o
  -3  -1  15          2.24          2.60         0.23 o
  -2  -1  15        427.60        445.22         9.43 o
  -1  -1  15         34.42         36.90         0.82 o
   0  -1  15         31.31         34.09         0.72 o
   1  -1  15         85.86         88.93         1.69 o
   2  -1  15         97.89        108.00         1.85 o
   3  -1  15         18.38         20.02         0.46 o
   4  -1  15         51.57         54.61         2.01 o
  -3   0  15         14.02         12.51         0.45 o
  -2   0  15          0.01          0.25         0.08 o
  -1   0  15          4.17          4.50         0.18 o
   0   0  15        616.62        688.63        13.41 o
   1   0  15         97.71         98.89         1.90 o
   2   0  15         35.56         38.47         0.77 o
   3   0  15         58.40         66.61         1.36 o
   4   0  15         54.78         59.99         2.78 o
  -3   1  15         11.61         10.77         0.39 o
  -2   1  15         64.44         66.31         1.63 o
  -1   1  15        189.97        198.02         3.35 o
   0   1  15        351.51        356.39         7.40 o
   1   1  15         27.41         27.94         0.56 o
   2   1  15         33.38         33.75         0.73 o
   3   1  15        321.53        351.53         6.75 o
   4   1  15         87.42         89.16         1.98 o
  -3   2  15         34.60         35.49         1.54 o
  -2   2  15        143.07        147.32         2.83 o
  -1   2  15          0.10          0.14         0.05 o
   0   2  15         24.71         22.11         0.49 o
   1   2  15         18.59         15.29         0.36 o
   2   2  15         73.80         79.81         1.63 o
   3   2  15        134.39        146.03         2.93 o
   4   2  15        112.89        114.33         2.40 o
  -2   3  15          0.72          0.95         0.09 o
  -1   3  15          0.36          0.89         0.13 o
   0   3  15          9.67          9.66         0.21 o
   1   3  15          5.94          5.96         0.17 o
   2   3  15        101.42        106.22         2.12 o
   3   3  15         44.31         44.67         0.85 o
   4   3  15         11.39         11.91         0.31 o
  -2   4  15          2.47          3.77         0.12 o
  -1   4  15          5.03          4.25         0.14 o
   0   4  15          9.59          7.51         0.20 o
   1   4  15          8.71          9.61         0.19 o
   2   4  15         35.85         38.34         0.82 o
   3   4  15         16.41         17.66         0.38 o
   4   4  15          1.92          2.20         0.10 o
  -1   5  15         64.52         70.59         1.32 o
   0   5  15          2.99          1.82         0.08 o
   1   5  15         34.52         36.20         0.67 o
   2   5  15        108.94        112.71         1.56 o
   3   5  15         29.31         29.70         0.67 o
   4   5  15         36.35         39.76         1.01 o
  -1   6  15         20.55         21.61         0.79 o
   0   6  15          8.60          9.24         0.24 o
   1   6  15         90.85         98.03         1.69 o
   2   6  15          4.69          3.34         0.18 o
   3   6  15          0.41          0.22         0.11 o
   1   7  15          0.09          0.38         0.12 o
   2   7  15          0.03          0.19         0.05 o
   0  -3  16        137.84        139.12         3.03 o
   1  -3  16          7.72          8.51         0.37 o
  -1  -2  16         19.37         19.33         0.73 o
   0  -2  16          0.04          0.15         0.05 o
   1  -2  16          0.06          0.18         0.05 o
   2  -2  16        103.11        106.57         6.08 o
  -2  -1  16         39.57         41.62         1.29 o
  -1  -1  16         16.20         15.56         0.41 o
   0  -1  16          0.09          0.28         0.07 o
   1  -1  16         10.89         11.88         0.36 o
   2  -1  16         11.69         12.51         0.31 o
   3  -1  16         41.62         35.49         1.05 o
  -2   0  16          0.68          0.98         0.08 o
  -1   0  16          5.69          4.89         0.18 o
   0   0  16        108.93        120.65         3.34 o
   1   0  16         30.66         35.43         0.79 o
   2   0  16         68.93         75.94         1.57 o
   3   0  16          9.34          9.37         0.24 o
  -2   1  16          2.80          2.35         0.22 o
  -1   1  16          3.27          1.94         0.14 o
   0   1  16          0.07          0.11         0.05 o
   1   1  16         11.09         12.06         0.26 o
   2   1  16         62.62         66.52         1.14 o
   3   1  16        224.97        238.73         4.87 o
   4   1  16          6.26          7.90         0.33 o
  -2   2  16          0.44          0.03         0.05 o
  -1   2  16         48.86         50.59         0.97 o
   0   2  16          2.64          4.61         0.16 o
   1   2  16        102.34         99.04         1.60 o
   2   2  16          4.63          5.06         0.19 o
   3   2  16         31.33         33.12         1.08 o
   4   2  16         32.81         26.11         0.72 o
  -2   3  16          0.22          0.28         0.07 o
  -1   3  16          2.79          3.46         0.13 o
   0   3  16          3.14          2.63         0.11 o
   1   3  16         55.72         49.62         0.90 o
   2   3  16          1.60          2.21         0.15 o
   3   3  16        109.53        112.52         4.15 o
   4   3  16          0.16          0.83         0.06 o
  -1   4  16         34.31         33.62         0.76 o
   0   4  16          4.63          4.04         0.15 o
   1   4  16          2.15          1.75         0.10 o
   2   4  16         48.33         45.45         0.83 o
   3   4  16          0.53          0.89         0.06 o
   4   4  16          4.23          3.79         0.20 o
  -1   5  16          0.06          0.56         0.05 o
   0   5  16         20.89         21.66         0.48 o
   1   5  16         81.82         75.76         1.32 o
   2   5  16          7.91          9.83         0.21 o
   3   5  16         10.84         12.13         0.28 o
   1   6  16         20.66         26.49         1.45 o
   2   6  16         44.61         43.69         2.52 o
   1  -2  17          1.31          0.70         0.14 o
  -1  -1  17         41.86         45.98         2.15 o
   0  -1  17        141.71        140.35         2.58 o
   1  -1  17          0.73          0.55         0.05 o
   2  -1  17          0.00          0.03         0.04 o
  -1   0  17        103.81        105.77         2.30 o
   0   0  17        120.88        120.07         2.23 o
   1   0  17         26.20         27.00         0.58 o
   2   0  17        118.98        119.32         2.49 o
  -1   1  17          0.96          0.70         0.06 o
   0   1  17         22.00         21.35         0.52 o
   1   1  17        158.12        160.82         2.89 o
   2   1  17         12.78         14.06         0.26 o
   3   1  17        102.42        101.32         2.47 o
  -1   2  17          3.72          4.20         0.15 o
   0   2  17         64.88         60.06         1.29 o
   1   2  17         19.69         19.76         0.39 o
   2   2  17          8.06          7.85         0.38 o
   3   2  17          6.02          6.71         0.20 o
  -1   3  17          0.13          0.23         0.09 o
   0   3  17        130.62        115.53         2.21 o
   1   3  17          2.68          2.64         0.10 o
   2   3  17          5.90          5.08         0.14 o
   3   3  17         23.55         22.57         0.48 o
   0   4  17          5.48          3.32         0.15 o
   1   4  17         31.55         29.68         0.62 o
   2   4  17          5.12          3.20         0.09 o
   3   4  17         20.44         21.84         0.57 o
   1   5  17         44.37         37.84         1.80 o
   2   5  17         20.72         21.93         1.44 o
   1   1  18         11.95         11.63         1.02 o
   1   2  18         50.04         42.46         3.08 o
                                                
